# Supplementary material for: Crystal structure and Hirshfeld surface analysis of a new mononuclear copper(II) complex: [bis­(pyridin-2-yl-κN)amine](formato-κO)(m-hy­droxy­benzoato-κ2 O,O′)copper(II)
Source: Acta Crystallogr E Crystallogr Commun. 2023 Nov 2;79(Pt 12):1115–20. doi: 10.1107/S2056989023009234 (PMC10833405; doi:10.1107/S2056989023009234)
Supplement: Supplementary file 1 [file e-79-01115-sup1.cif]

##############################################################################
#                                                                            #
# This CIF contains the data in a paper accepted for publication in          #
# Acta Crystallographica Section E. It conforms to the requirements of       #
# Notes for Authors for Acta Crystallographica Section E, and has been       #
# peer reviewed under the auspices of the IUCr Commission on Journals.       #
#                                                                            #
# Full details of the Crystallographic Information File format               #
# are given in the paper "The Crystallographic Information File (CIF):       #
# a New Standard Archive File for Crystallography" by S. R. Hall, F. H.      #
# Allen and I. D. Brown [Acta Cryst. (1991), A47, 655-685].                  #
#                                                                            #
# The current version of the core CIF dictionary is obtainable from          #
# ftp://ftp.iucr.org/pub/cif_core.dic.                                       #
#                                                                            #
# Software is freely available for graphical display of the structure(s)     #
# in this CIF. For information consult the CIF software page                 #
# http://www.iucr.org/resources/cif/software.                                #
#                                                                            #
# This file may be used for bona fide research purposes within the           #
# scientific community so long as proper attribution is given to the journal # 
# article from which it was obtained.                                        #
#                                                                            #
##############################################################################
data_I
_audit_creation_method
;
Olex2 1.5-alpha
(compiled 2023.03.06 svn.rbb2c1857 for OlexSys, GUI svn.r6748)
;
_journal_date_recd_electronic     2023-09-26
_journal_date_accepted     2023-10-20
_journal_name_full     'Acta Crystallographica, Section E'
_journal_year     2023
_journal_volume     79
_journal_issue     12
_journal_page_first     0
_journal_page_last     0
_journal_paper_category     GM
_journal_paper_doi     10.1107/S2056989023009234
_journal_coeditor_code     WM5700
_publ_contact_author_name     'Nanthawat Wannarit'
_publ_contact_author_address
;
Department of Chemistry, Faculty of Science and Technology,
Thammasat University, Pathum Thani, 12120, Thailand
Thammasat University Research Unit in Multifunctional Crystalline Materials
and Applications (TU-MCMA), Faculty of Science and Technology,
Thammasat University, Pathum Thani 12120, Thailand
;
_publ_contact_author_email     'nwan0110@tu.ac.th'
_publ_contact_author_fax     '+66-0-2564-4483'
_publ_contact_author_phone     '+66-0-2564-4440-59 ext. 2409'
_publ_section_title
;\
Crystal structure and Hirshfield surface analysis of a new mononuclear
copper(II) complex:
[bis(pyridin-2-yl-\k<i>N</i>)amine](formato-\k<i>O</i>)(<i>m</i>-\
hydroxybenzoato-\k^2^<i>O</i>,<i>O</i>')copper(II)
;
_publ_section_title_footnote     .
loop_
    _publ_author_name
    _publ_author_footnote
    _publ_author_address
    'Chaisuriya, Wanassanan' .
;
Department of Chemistry, Faculty of Science and Technology,
Thammasat University, Pathum Thani, 12120, Thailand
;
    'Chainok, Kittipong' .
;
Thammasat University Research Unit in Multifunctional Crystalline Materials and
Applications (TU-MCMA), Faculty of Science and Technology,
Thammasat University, Pathum Thani 12120, Thailand
;
    'Wannarit, Nanthawat' .
;
Department of Chemistry, Faculty of Science and Technology,
Thammasat University, Pathum Thani, 12120, Thailand
Thammasat University Research Unit in Multifunctional Crystalline Materials and
Applications (TU-MCMA), Faculty of Science and Technology,
Thammasat University, Pathum Thani 12120, Thailand
;
_publ_section_synopsis
;
The molecular structure of the ternary mononuclear copper(II) title complex
shows a slightly distorted square-pyramidal coordination environment of the
Cu^II^ atom with an [N~2~O~3~] coordination set.
;
_chemical_name_systematic
;\
[Bis(pyridin-2-yl-\k<i>N</i>)amine](formato-\k<i>O</i>)(<i>m</i>-hydroxy\
benzoato-\k^2^<i>O</i>,<i>O</i>')copper(II)
;
_chemical_name_common     ?
_chemical_formula_moiety     'C18 H15 Cu N3 O5'
_chemical_formula_sum     'C18 H15 Cu N3 O5'
_chemical_formula_iupac     '[Cu (C7 H5 O3) (H C O2) (C10 H9 N3)]'
_chemical_formula_weight     416.87
_chemical_melting_point     ?
_space_group_crystal_system     monoclinic
_space_group_name_H-M_alt     'P 1 21/c 1'
_space_group_name_Hall     '-P 2ybc'
loop_
    _space_group_symop_operation_xyz
    'x, y, z'
    '-x, y+1/2, -z+1/2'
    '-x, -y, -z'
    'x, -y-1/2, z-1/2'
_cell_length_a     8.3265(3)
_cell_length_b     14.9699(5)
_cell_length_c     13.9523(4)
_cell_angle_alpha     90
_cell_angle_beta     99.2420(10)
_cell_angle_gamma     90
_cell_volume     1716.53(10)
_cell_formula_units_Z     4
_cell_measurement_reflns_used     2887
_cell_measurement_theta_min     2.828
_cell_measurement_theta_max     27.649
_cell_measurement_temperature     296.15
_exptl_crystal_description     block
_exptl_crystal_colour     'clear dark green'
_exptl_crystal_size_max     0.12
_exptl_crystal_size_mid     0.10
_exptl_crystal_size_min     0.10
_exptl_crystal_density_diffrn     1.613
_exptl_crystal_density_meas     ?
_exptl_crystal_density_method     ?
_exptl_crystal_F_000     852
_exptl_absorpt_coefficient_mu     1.309
_exptl_absorpt_correction_type     multi-scan
_exptl_absorpt_process_details
;
(SADABS; Krause <i>et al.</i>,  2015)
;
_exptl_absorpt_correction_T_min     0.6499
_exptl_absorpt_correction_T_max     0.7457
_diffrn_ambient_temperature     296.15
_diffrn_source     'sealed x-ray tube'
_diffrn_source_power     1.5
_diffrn_source_voltage     50.0
_diffrn_source_current     30.0
_diffrn_radiation_type     MoK\a
_diffrn_radiation_wavelength     0.71073
_diffrn_radiation_monochromator     graphite
_diffrn_measurement_device_type     'Bruker D8 Quest Cmos Photon-II'
_diffrn_measurement_device     'four-circle Kappa diffractometer'
_diffrn_measurement_method     '\f and \w scans'
_diffrn_detector     'Bruker PHOTON 200 area detector'
_diffrn_detector_area_resol_mean     7.39
_diffrn_reflns_number     18907
_diffrn_reflns_av_R_equivalents     0.0748
_diffrn_reflns_av_unetI/netI     0.0619
_diffrn_reflns_theta_min     3.001
_diffrn_reflns_theta_max     28.305
_diffrn_reflns_theta_full     25.242
_diffrn_measured_fraction_theta_max     0.998
_diffrn_measured_fraction_theta_full     0.997
_diffrn_reflns_limit_h_min     -10
_diffrn_reflns_limit_h_max     11
_diffrn_reflns_limit_k_min     -19
_diffrn_reflns_limit_k_max     19
_diffrn_reflns_limit_l_min     -18
_diffrn_reflns_limit_l_max     17
_diffrn_standards_number     0
_diffrn_radiation_probe     x-ray
_refine_special_details     ?
_reflns_number_total     4262
_reflns_number_gt     2779
_reflns_threshold_expression     'I > 2\s(I)'
_refine_ls_structure_factor_coef     Fsqd
_refine_ls_matrix_type     full
_refine_ls_R_factor_all     0.0891
_refine_ls_R_factor_gt     0.0455
_refine_ls_wR_factor_gt     0.0960
_refine_ls_wR_factor_ref     0.1148
_refine_ls_goodness_of_fit_ref     1.012
_refine_ls_restrained_S_all     1.012
_refine_ls_number_reflns     4262
_refine_ls_number_parameters     246
_refine_ls_number_restraints     0
_refine_ls_hydrogen_treatment     constr
_refine_ls_weighting_scheme     calc
_refine_ls_weighting_details
              'w=1/[\s^2^(Fo^2^)+(0.0412P)^2^+1.0329P] where P=(Fo^2^+2Fc^2^)/3'
_atom_sites_solution_hydrogens     geom
_atom_sites_solution_primary     dual
_atom_sites_solution_secondary     ?
_refine_ls_shift/su_max     0.001
_refine_ls_shift/su_mean     0.000
_refine_diff_density_max     0.384
_refine_diff_density_min     -0.542
_refine_ls_extinction_method
;
<i>SHELXL2016/6</i> (Sheldrick 2015b)
;
_refine_ls_extinction_coef     0.0021(7)
_refine_ls_extinction_expression
                                  'Fc^*^=kFc[1+0.001xFc^2^\l^3^/sin(2\q)]^-1/4^'
loop_
    _atom_type_symbol
    _atom_type_description
    _atom_type_scat_dispersion_real
    _atom_type_scat_dispersion_imag
    _atom_type_scat_source
    'C' 'C' 0.0033 0.0016
                         'International Tables Vol C Tables 4.2.6.8 and 6.1.1.4'
    'H' 'H' 0.0000 0.0000
                         'International Tables Vol C Tables 4.2.6.8 and 6.1.1.4'
    'Cu' 'Cu' 0.3201 1.2651
                         'International Tables Vol C Tables 4.2.6.8 and 6.1.1.4'
    'N' 'N' 0.0061 0.0033
                         'International Tables Vol C Tables 4.2.6.8 and 6.1.1.4'
    'O' 'O' 0.0106 0.0060
                         'International Tables Vol C Tables 4.2.6.8 and 6.1.1.4'
_computing_data_collection
;
APEX3 (Bruker, 2016)
;
_computing_cell_refinement
;
SAINT (Bruker, 2016)
;
_computing_data_reduction
;
SAINT (Bruker, 2016)
;
_computing_structure_solution
;
<i>SHELXT</i> (Sheldrick, 2015a)
;
_computing_structure_refinement
;
ShelXL (Sheldrick, 2015b)
;
_computing_molecular_graphics
;
OLEX2 (Dolomanov <i>et al.</i>,  2009)
;
_computing_publication_material
;
PublCIF (Westrip, 2010)
;
loop_
    _atom_site_type_symbol
    _atom_site_label
    _atom_site_fract_x
    _atom_site_fract_y
    _atom_site_fract_z
    _atom_site_U_iso_or_equiv
    _atom_site_adp_type
    _atom_site_calc_flag
    _atom_site_occupancy
    _atom_site_disorder_assembly
    _atom_site_disorder_group
    Cu Cu1 0.29575(5) 0.27751(3) 0.72313(2) 0.03822(15) Uani d 1 . .
    O O1 0.4328(3) 0.21333(15) 0.62997(15) 0.0414(5) Uani d 1 . .
    O O2 0.3988(3) 0.35716(15) 0.63693(16) 0.0472(6) Uani d 1 . .
    O O4 0.0779(3) 0.26399(18) 0.61092(15) 0.0518(7) Uani d 1 . .
    N N3 0.2728(3) 0.36345(17) 0.82630(16) 0.0339(6) Uani d 1 . .
    O O3 0.7085(3) 0.17132(17) 0.33624(19) 0.0596(7) Uani d 1 . .
    H H14 0.766121 0.186084 0.296455 0.089 Uiso calc 1 . .
    N N1 0.2382(3) 0.17503(18) 0.79522(16) 0.0358(6) Uani d 1 . .
    O O5 -0.0791(3) 0.2937(2) 0.71924(18) 0.0625(8) Uani d 1 . .
    N N2 0.1539(3) 0.25934(17) 0.92169(17) 0.0375(6) Uani d 1 . .
    H H5 0.104666 0.255311 0.971172 0.045 Uiso calc 1 . .
    C C12 0.5440(3) 0.3037(2) 0.5146(2) 0.0322(7) Uani d 1 . .
    C C11 0.4562(4) 0.2903(2) 0.5980(2) 0.0340(7) Uani d 1 . .
    C C6 0.2023(4) 0.3445(2) 0.90355(19) 0.0339(7) Uani d 1 . .
    C C14 0.6699(4) 0.2441(2) 0.3845(2) 0.0372(7) Uani d 1 . .
    C C5 0.1693(4) 0.1795(2) 0.8759(2) 0.0335(7) Uani d 1 . .
    C C13 0.5860(4) 0.2308(2) 0.4624(2) 0.0340(7) Uani d 1 . .
    H H13 0.558288 0.173368 0.479089 0.041 Uiso calc 1 . .
    C C10 0.3265(4) 0.4479(2) 0.8168(2) 0.0471(9) Uani d 1 . .
    H H10 0.377537 0.460746 0.763805 0.057 Uiso calc 1 . .
    C C1 0.2504(5) 0.0941(2) 0.7541(2) 0.0507(9) Uani d 1 . .
    H H1 0.301024 0.090414 0.699464 0.061 Uiso calc 1 . .
    C C18 -0.0541(4) 0.2676(3) 0.6408(2) 0.0484(9) Uani d 1 . .
    H H18 -0.144591 0.248072 0.598033 0.058 Uiso calc 1 . .
    C C7 0.1792(4) 0.4109(2) 0.9711(2) 0.0475(9) Uani d 1 . .
    H H7 0.128076 0.397072 1.023790 0.057 Uiso calc 1 . .
    C C15 0.7091(4) 0.3303(2) 0.3605(2) 0.0454(8) Uani d 1 . .
    H H15 0.763974 0.339829 0.308385 0.054 Uiso calc 1 . .
    C C17 0.5852(4) 0.3886(2) 0.4908(2) 0.0433(8) Uani d 1 . .
    H H17 0.558114 0.437171 0.526581 0.052 Uiso calc 1 . .
    C C4 0.1112(4) 0.1025(2) 0.9160(2) 0.0470(8) Uani d 1 . .
    H H4 0.066687 0.105991 0.972858 0.056 Uiso calc 1 . .
    C C8 0.2316(5) 0.4955(3) 0.9592(3) 0.0577(10) Uani d 1 . .
    H H8 0.215443 0.539988 1.003189 0.069 Uiso calc 1 . .
    C C16 0.6674(5) 0.4016(2) 0.4132(3) 0.0519(9) Uani d 1 . .
    H H16 0.694665 0.459158 0.396586 0.062 Uiso calc 1 . .
    C C9 0.3100(5) 0.5150(2) 0.8804(3) 0.0606(11) Uani d 1 . .
    H H9 0.349664 0.571996 0.871705 0.073 Uiso calc 1 . .
    C C3 0.1206(5) 0.0226(3) 0.8707(3) 0.0607(11) Uani d 1 . .
    H H3 0.078774 -0.028635 0.895207 0.073 Uiso calc 1 . .
    C C2 0.1921(5) 0.0181(3) 0.7887(3) 0.0640(11) Uani d 1 . .
    H H2 0.200367 -0.036176 0.757471 0.077 Uiso calc 1 . .
loop_
    _atom_site_aniso_label
    _atom_site_aniso_U_11
    _atom_site_aniso_U_22
    _atom_site_aniso_U_33
    _atom_site_aniso_U_12
    _atom_site_aniso_U_13
    _atom_site_aniso_U_23
    Cu1 0.0561(3) 0.0362(2) 0.02653(19) 0.0031(2) 0.01924(16) 0.00029(17)
    O1 0.0506(14) 0.0404(13) 0.0386(11) 0.0023(11) 0.0235(10) 0.0035(10)
    O2 0.0669(16) 0.0404(13) 0.0419(12) 0.0066(12) 0.0315(11) -0.0015(10)
    O4 0.0438(14) 0.0859(19) 0.0281(10) 0.0102(13) 0.0132(10) 0.0015(12)
    N3 0.0427(15) 0.0346(14) 0.0257(11) -0.0026(11) 0.0094(10) -0.0015(11)
    O3 0.081(2) 0.0488(15) 0.0614(16) -0.0128(14) 0.0506(14) -0.0157(13)
    N1 0.0461(16) 0.0363(15) 0.0262(12) 0.0037(12) 0.0101(11) 0.0005(11)
    O5 0.0564(16) 0.086(2) 0.0521(15) 0.0092(14) 0.0301(12) 0.0011(14)
    N2 0.0468(16) 0.0416(16) 0.0282(12) -0.0035(12) 0.0181(11) -0.0026(11)
    C12 0.0303(16) 0.0409(17) 0.0277(13) 0.0026(13) 0.0111(12) 0.0030(12)
    C11 0.0331(16) 0.0431(19) 0.0272(13) 0.0034(14) 0.0092(12) -0.0007(13)
    C6 0.0372(17) 0.0403(17) 0.0259(13) 0.0034(14) 0.0098(12) 0.0001(13)
    C14 0.0400(18) 0.0422(18) 0.0325(14) -0.0036(14) 0.0155(13) -0.0036(13)
    C5 0.0380(17) 0.0379(17) 0.0253(13) 0.0005(14) 0.0071(12) 0.0042(13)
    C13 0.0347(16) 0.0371(17) 0.0327(14) -0.0028(14) 0.0125(12) -0.0001(13)
    C10 0.065(2) 0.045(2) 0.0359(16) -0.0065(17) 0.0215(16) -0.0006(15)
    C1 0.081(3) 0.0353(19) 0.0411(18) 0.0041(18) 0.0251(17) -0.0031(15)
    C18 0.0387(19) 0.072(3) 0.0345(16) 0.0068(18) 0.0056(14) -0.0033(17)
    C7 0.062(2) 0.048(2) 0.0361(17) 0.0022(18) 0.0205(16) -0.0055(15)
    C15 0.051(2) 0.051(2) 0.0393(17) -0.0052(17) 0.0245(15) 0.0055(16)
    C17 0.054(2) 0.0374(18) 0.0427(17) 0.0057(16) 0.0205(15) 0.0007(15)
    C4 0.057(2) 0.047(2) 0.0418(17) -0.0033(17) 0.0206(16) 0.0082(16)
    C8 0.085(3) 0.046(2) 0.0462(19) 0.003(2) 0.0234(19) -0.0145(17)
    C16 0.069(2) 0.0376(19) 0.056(2) -0.0034(18) 0.0285(18) 0.0064(16)
    C9 0.097(3) 0.038(2) 0.051(2) -0.012(2) 0.026(2) -0.0100(17)
    C3 0.083(3) 0.040(2) 0.065(2) -0.005(2) 0.029(2) 0.0090(18)
    C2 0.104(3) 0.035(2) 0.058(2) 0.000(2) 0.029(2) -0.0011(17)
_geom_special_details
;
 All esds (except the esd in the dihedral angle between two l.s. planes)
 are estimated using the full covariance matrix.  The cell esds are taken
 into account individually in the estimation of esds in distances, angles
 and torsion angles; correlations between esds in cell parameters are only
 used when they are defined by crystal symmetry.  An approximate (isotropic)
 treatment of cell esds is used for estimating esds involving l.s. planes.
;
loop_
    _geom_bond_atom_site_label_1
    _geom_bond_atom_site_label_2
    _geom_bond_site_symmetry_2
    _geom_bond_distance
    _geom_bond_publ_flag
    Cu1 O1 . 2.096(2) yes
    Cu1 O2 . 1.984(2) yes
    Cu1 O4 . 2.207(2) yes
    Cu1 N3 . 1.963(2) yes
    Cu1 N1 . 1.936(3) yes
    Cu1 C11 . 2.370(3) ?
    O1 C11 . 1.262(4) ?
    O2 C11 . 1.268(4) ?
    O4 C18 . 1.238(4) ?
    N3 C6 . 1.338(4) ?
    N3 C10 . 1.354(4) ?
    O3 H14 . 0.8200 ?
    O3 C14 . 1.346(4) ?
    N1 C5 . 1.344(4) ?
    N1 C1 . 1.351(4) ?
    O5 C18 . 1.211(4) ?
    N2 H5 . 0.8600 ?
    N2 C6 . 1.373(4) ?
    N2 C5 . 1.371(4) ?
    C12 C11 . 1.484(4) ?
    C12 C13 . 1.388(4) ?
    C12 C17 . 1.371(4) ?
    C6 C7 . 1.405(4) ?
    C14 C13 . 1.397(4) ?
    C14 C15 . 1.385(5) ?
    C5 C4 . 1.400(4) ?
    C13 H13 . 0.9300 ?
    C10 H10 . 0.9300 ?
    C10 C9 . 1.363(5) ?
    C1 H1 . 0.9300 ?
    C1 C2 . 1.357(5) ?
    C18 H18 . 0.9300 ?
    C7 H7 . 0.9300 ?
    C7 C8 . 1.357(5) ?
    C15 H15 . 0.9300 ?
    C15 C16 . 1.372(5) ?
    C17 H17 . 0.9300 ?
    C17 C16 . 1.385(4) ?
    C4 H4 . 0.9300 ?
    C4 C3 . 1.360(5) ?
    C8 H8 . 0.9300 ?
    C8 C9 . 1.397(5) ?
    C16 H16 . 0.9300 ?
    C9 H9 . 0.9300 ?
    C3 H3 . 0.9300 ?
    C3 C2 . 1.374(5) ?
    C2 H2 . 0.9300 ?
loop_
    _geom_angle_atom_site_label_1
    _geom_angle_atom_site_label_2
    _geom_angle_atom_site_label_3
    _geom_angle_site_symmetry_1
    _geom_angle_site_symmetry_3
    _geom_angle
    _geom_angle_publ_flag
    O1 Cu1 O4 . . 89.16(9) yes
    O1 Cu1 C11 . . 32.08(9) ?
    O2 Cu1 O1 . . 64.40(9) yes
    O2 Cu1 O4 . . 90.64(10) yes
    O2 Cu1 C11 . . 32.35(10) ?
    O4 Cu1 C11 . . 88.92(9) ?
    N3 Cu1 O1 . . 151.93(10) yes
    N3 Cu1 O2 . . 98.82(10) yes
    N3 Cu1 O4 . . 114.49(10) yes
    N3 Cu1 C11 . . 128.32(11) ?
    N1 Cu1 O1 . . 99.43(9) yes
    N1 Cu1 O2 . . 163.39(10) yes
    N1 Cu1 O4 . . 92.99(10) yes
    N1 Cu1 N3 . . 94.41(10) yes
    N1 Cu1 C11 . . 131.48(11) ?
    C11 O1 Cu1 . . 86.03(17) ?
    C11 O2 Cu1 . . 90.84(19) ?
    C18 O4 Cu1 . . 115.5(2) ?
    C6 N3 Cu1 . . 124.0(2) ?
    C6 N3 C10 . . 118.1(3) ?
    C10 N3 Cu1 . . 117.8(2) ?
    C14 O3 H14 . . 109.5 ?
    C5 N1 Cu1 . . 124.8(2) ?
    C5 N1 C1 . . 118.1(3) ?
    C1 N1 Cu1 . . 116.6(2) ?
    C6 N2 H5 . . 113.9 ?
    C5 N2 H5 . . 113.9 ?
    C5 N2 C6 . . 132.2(3) ?
    C13 C12 C11 . . 120.2(3) ?
    C17 C12 C11 . . 119.3(3) ?
    C17 C12 C13 . . 120.5(3) ?
    O1 C11 Cu1 . . 61.89(15) ?
    O1 C11 O2 . . 118.6(3) ?
    O1 C11 C12 . . 121.6(3) ?
    O2 C11 Cu1 . . 56.81(15) ?
    O2 C11 C12 . . 119.7(3) ?
    C12 C11 Cu1 . . 174.5(2) ?
    N3 C6 N2 . . 121.7(3) ?
    N3 C6 C7 . . 121.0(3) ?
    N2 C6 C7 . . 117.3(3) ?
    O3 C14 C13 . . 117.6(3) ?
    O3 C14 C15 . . 123.2(3) ?
    C15 C14 C13 . . 119.1(3) ?
    N1 C5 N2 . . 121.2(3) ?
    N1 C5 C4 . . 121.0(3) ?
    N2 C5 C4 . . 117.9(3) ?
    C12 C13 C14 . . 119.8(3) ?
    C12 C13 H13 . . 120.1 ?
    C14 C13 H13 . . 120.1 ?
    N3 C10 H10 . . 118.2 ?
    N3 C10 C9 . . 123.7(3) ?
    C9 C10 H10 . . 118.2 ?
    N1 C1 H1 . . 118.5 ?
    N1 C1 C2 . . 123.0(3) ?
    C2 C1 H1 . . 118.5 ?
    O4 C18 H18 . . 116.2 ?
    O5 C18 O4 . . 127.6(3) ?
    O5 C18 H18 . . 116.2 ?
    C6 C7 H7 . . 120.1 ?
    C8 C7 C6 . . 119.8(3) ?
    C8 C7 H7 . . 120.1 ?
    C14 C15 H15 . . 119.8 ?
    C16 C15 C14 . . 120.4(3) ?
    C16 C15 H15 . . 119.8 ?
    C12 C17 H17 . . 120.2 ?
    C12 C17 C16 . . 119.6(3) ?
    C16 C17 H17 . . 120.2 ?
    C5 C4 H4 . . 120.4 ?
    C3 C4 C5 . . 119.3(3) ?
    C3 C4 H4 . . 120.4 ?
    C7 C8 H8 . . 120.3 ?
    C7 C8 C9 . . 119.4(3) ?
    C9 C8 H8 . . 120.3 ?
    C15 C16 C17 . . 120.6(3) ?
    C15 C16 H16 . . 119.7 ?
    C17 C16 H16 . . 119.7 ?
    C10 C9 C8 . . 117.9(3) ?
    C10 C9 H9 . . 121.1 ?
    C8 C9 H9 . . 121.1 ?
    C4 C3 H3 . . 120.2 ?
    C4 C3 C2 . . 119.6(4) ?
    C2 C3 H3 . . 120.2 ?
    C1 C2 C3 . . 118.9(4) ?
    C1 C2 H2 . . 120.6 ?
    C3 C2 H2 . . 120.6 ?
loop_
    _geom_torsion_atom_site_label_1
    _geom_torsion_atom_site_label_2
    _geom_torsion_atom_site_label_3
    _geom_torsion_atom_site_label_4
    _geom_torsion_site_symmetry_1
    _geom_torsion_site_symmetry_2
    _geom_torsion_site_symmetry_3
    _geom_torsion_site_symmetry_4
    _geom_torsion
    _geom_torsion_publ_flag
    Cu1 O1 C11 O2 . . . . 2.9(3) ?
    Cu1 O1 C11 C12 . . . . -175.1(3) ?
    Cu1 O2 C11 O1 . . . . -3.1(3) ?
    Cu1 O2 C11 C12 . . . . 175.0(2) ?
    Cu1 O4 C18 O5 . . . . 14.8(6) ?
    Cu1 N3 C6 N2 . . . . 6.6(4) ?
    Cu1 N3 C6 C7 . . . . -175.3(2) ?
    Cu1 N3 C10 C9 . . . . 176.4(3) ?
    Cu1 N1 C5 N2 . . . . -9.0(4) ?
    Cu1 N1 C5 C4 . . . . 171.1(2) ?
    Cu1 N1 C1 C2 . . . . -170.0(3) ?
    N3 C6 C7 C8 . . . . -1.3(5) ?
    N3 C10 C9 C8 . . . . -0.7(6) ?
    O3 C14 C13 C12 . . . . 179.8(3) ?
    O3 C14 C15 C16 . . . . -179.5(3) ?
    N1 C5 C4 C3 . . . . -1.9(5) ?
    N1 C1 C2 C3 . . . . -1.6(6) ?
    N2 C6 C7 C8 . . . . 176.9(3) ?
    N2 C5 C4 C3 . . . . 178.2(3) ?
    C12 C17 C16 C15 . . . . -0.5(6) ?
    C11 C12 C13 C14 . . . . -179.4(3) ?
    C11 C12 C17 C16 . . . . 179.9(3) ?
    C6 N3 C10 C9 . . . . -1.3(5) ?
    C6 N2 C5 N1 . . . . -2.5(5) ?
    C6 N2 C5 C4 . . . . 177.4(3) ?
    C6 C7 C8 C9 . . . . -0.8(6) ?
    C14 C15 C16 C17 . . . . -0.2(6) ?
    C5 N1 C1 C2 . . . . 2.0(5) ?
    C5 N2 C6 N3 . . . . 3.7(5) ?
    C5 N2 C6 C7 . . . . -174.5(3) ?
    C5 C4 C3 C2 . . . . 2.4(6) ?
    C13 C12 C11 O1 . . . . 7.7(4) ?
    C13 C12 C11 O2 . . . . -170.4(3) ?
    C13 C12 C17 C16 . . . . 0.9(5) ?
    C13 C14 C15 C16 . . . . 0.7(5) ?
    C10 N3 C6 N2 . . . . -175.8(3) ?
    C10 N3 C6 C7 . . . . 2.3(5) ?
    C1 N1 C5 N2 . . . . 179.6(3) ?
    C1 N1 C5 C4 . . . . -0.2(5) ?
    C7 C8 C9 C10 . . . . 1.8(6) ?
    C15 C14 C13 C12 . . . . -0.4(5) ?
    C17 C12 C11 O1 . . . . -171.4(3) ?
    C17 C12 C11 O2 . . . . 10.6(4) ?
    C17 C12 C13 C14 . . . . -0.4(5) ?
    C4 C3 C2 C1 . . . . -0.7(6) ?
loop_
    _geom_hbond_atom_site_label_D
    _geom_hbond_atom_site_label_H
    _geom_hbond_atom_site_label_A
    _geom_hbond_site_symmetry_A
    _geom_hbond_distance_DH
    _geom_hbond_distance_HA
    _geom_hbond_distance_DA
    _geom_hbond_angle_DHA
    _geom_hbond_publ_flag
    C1 H1 O1 . 0.93 2.42 3.056(4) 125 yes
    C10 H10 O2 . 0.93 2.38 2.999(4) 124 yes
    N2 H5 O4 4_566 0.86 2.02 2.834(3) 158 yes
    O3 H14 O5 4_665 0.82 1.83 2.645(4) 170 yes
    C2 H2 O3 3_656 0.93 2.59 3.497(5) 166 yes
    C18 H18 <i>C</i>g7 1_455 0.93 2.88 3.634(3) 139 yes
_shelx_space_group_comment
;
The symmetry employed for this shelxl refinement is uniquely defined
by the following loop, which should always be used as a source of
symmetry information in preference to the above space-group names.
They are only intended as comments.
;
_shelx_estimated_absorpt_T_min     0.859
_shelx_estimated_absorpt_T_max     0.880
_shelx_hkl_file
;
   2   0   0 5186.28  170.88
   2   0   0 5108.49  171.28
  -2   0   0 5344.67  171.08
   3   0   0  326.07   17.00
   3   0   0  338.77   16.80
  -3   0   0  335.07   17.00
  -3   0   0  333.77   16.90
  -4   0   0   22.00    5.40
   4   0   0   14.00    5.10
  -4   0   0   14.10    5.00
   4   0   0   14.00    4.60
  -5   0   0  725.23   33.60
   5   0   0  663.03   32.30
   5   0   0  717.53   34.20
  -5   0   0  744.43   33.90
   6   0   0   97.29   13.50
   6   0   0   72.19   10.00
  -6   0   0   94.49   12.80
  -6   0   0   66.49   10.30
  -7   0   0  207.18   17.50
   7   0   0  205.78   17.20
  -7   0   0  200.08   17.60
   7   0   0  173.08   17.50
  -8   0   0  212.78   19.50
   8   0   0  174.18   18.20
  -8   0   0  223.48   20.20
   8   0   0  208.08   20.20
   9   0   0   14.70    7.00
   9   0   0   -0.30    7.60
  10   0   0   -0.10    6.00
   2  -1   0  126.69    7.80
  -2  -1   0  123.99    8.30
  -2  -1   0  116.89    7.80
   2  -1   0  120.39    8.50
  -2   1   0  135.39    8.40
   2   1   0  125.09    8.10
   2   1   0  113.59    7.90
  -2   1   0  130.39    8.00
   3  -1   0  523.95   23.50
   3  -1   0  579.74   25.00
  -3  -1   0  547.65   24.20
  -3  -1   0  557.44   24.50
  -3   1   0  542.25   24.40
   3   1   0  563.04   24.50
  -3   1   0  530.05   23.60
   3   1   0  548.05   24.10
   4  -1   0    7.30    3.50
   4  -1   0    9.90    4.20
  -4  -1   0   11.70    4.20
  -4  -1   0    3.00    2.80
   4   1   0    8.50    3.80
   4   1   0    6.20    3.70
  -4   1   0    8.70    3.70
  -4   1   0   10.10    4.30
  -5  -1   0    9.60    4.40
   5  -1   0    7.10    3.90
   5  -1   0    7.40    4.20
  -5  -1   0   11.90    4.30
  -5   1   0    8.90    4.60
  -5   1   0    8.70    4.00
   5   1   0    6.00    4.20
   5   1   0    9.30    4.20
  -6  -1   0  194.18   16.40
  -6  -1   0  199.08   16.30
   6  -1   0  201.18   15.60
   6  -1   0  213.28   17.50
   6   1   0  196.38   15.80
   6   1   0  198.58   16.80
  -6   1   0  218.58   16.90
  -6   1   0  182.58   15.20
   7  -1   0    5.90    5.70
  -7  -1   0   15.30    7.50
   7  -1   0    0.40    3.30
  -7  -1   0    7.10    4.90
   7   1   0    7.60    4.90
   7   1   0    4.40    5.40
  -7   1   0    2.10    5.30
  -8  -1   0   49.30   10.70
   8  -1   0   29.00    9.00
  -8  -1   0   46.90   10.60
   8  -1   0   36.10    9.00
   8   1   0   45.20    9.70
   8   1   0   34.50   10.00
  -8   1   0   46.80   10.80
  -9  -1   0   15.10    7.90
   9  -1   0    5.60    7.70
   9  -1   0   -4.20    6.20
   9   1   0   14.70    8.20
   9   1   0   14.70    7.80
  10  -1   0    0.30    9.10
  10   1   0    5.80    9.30
   1  -2   0  267.27   10.80
  -1  -2   0  230.98   11.30
   1  -2   0  248.08   11.60
  -1   2   0  270.57   11.80
   1   2   0  252.27   11.50
   2  -2   0   12.40    3.60
  -2  -2   0   14.70    3.70
   2  -2   0   12.90    3.00
  -2   2   0   19.00    4.20
   2   2   0   10.40    3.20
   2   2   0   10.60    3.00
  -3  -2   0  298.27   16.20
   3  -2   0  282.37   14.90
  -3  -2   0  305.57   15.90
   3  -2   0  281.37   16.20
  -3   2   0  289.87   15.90
   3   2   0  305.07   16.00
   3   2   0  298.27   16.10
  -4  -2   0   50.29    8.20
  -4  -2   0   55.49    8.40
   4  -2   0   53.69    8.00
   4  -2   0   41.00    7.20
   4   2   0   50.49    8.30
   4   2   0   69.19    9.40
  -4   2   0   48.70    8.00
   5  -2   0  458.95   25.80
   5  -2   0  519.35   24.90
  -5  -2   0  470.75   25.50
  -5  -2   0  411.26   24.00
   5   2   0  457.65   25.10
   5   2   0  443.96   24.80
  -5   2   0  425.16   24.50
   6  -2   0   58.09   10.10
  -6  -2   0   43.50    8.20
   6  -2   0   53.69   10.20
  -6  -2   0   26.30    7.50
   6   2   0   51.59    9.80
  -6   2   0   61.49   10.40
   6   2   0   66.89   10.90
  -7  -2   0  151.28   18.10
  -7  -2   0  120.09   15.70
   7  -2   0  142.29   18.50
   7  -2   0  131.99   13.70
   7   2   0  157.78   15.60
   7   2   0  127.09   16.30
  -7   2   0   92.39   13.50
  -8  -2   0  149.99   18.70
   8  -2   0  138.69   14.80
  -8  -2   0  134.99   17.40
   8  -2   0  116.29   17.80
   8   2   0  174.28   21.40
  -8   2   0  105.39   15.00
   8   2   0  157.98   16.30
   9  -2   0   12.70    8.20
  -9  -2   0    5.00    5.90
   9  -2   0   25.20    8.10
   9   2   0   19.30   10.30
   9   2   0   20.80   11.60
 -10  -2   0   -1.50    6.80
  10  -2   0   -2.00    8.00
  10   2   0   14.60    9.60
   0  -3   0   -1.00    1.50
   0   3   0    2.40    1.80
   1  -3   0  102.89    6.20
  -1  -3   0   88.29    6.60
   1  -3   0   85.79    6.70
  -1   3   0   73.29    6.40
  -1   3   0   97.99    5.90
   1   3   0   86.19    6.60
  -2  -3   0  520.15   22.90
   2  -3   0  543.85   21.40
   2  -3   0  497.85   22.50
   2   3   0  532.45   22.30
   2   3   0  519.85   22.60
  -2   3   0  531.95   22.80
   3  -3   0  142.69   10.90
  -3  -3   0  124.29   10.30
   3  -3   0  133.49    9.20
  -3   3   0  119.39   10.00
   3   3   0  124.99   10.00
   3   3   0  144.89   10.40
   4  -3   0   98.69    9.00
  -4  -3   0  126.39   11.40
   4  -3   0  113.29   11.20
  -4   3   0  121.59   10.60
   4   3   0  103.69    9.90
   4   3   0   97.69   10.00
  -5  -3   0    9.30    4.50
   5  -3   0    6.60    3.60
  -5  -3   0    3.10    3.80
   5  -3   0    8.90    5.40
  -5   3   0    7.50    4.30
   5   3   0    6.30    4.40
   5   3   0    9.40    4.50
  -6  -3   0  251.87   19.60
   6  -3   0  247.68   17.60
  -6  -3   0  260.77   18.90
   6  -3   0  212.68   18.90
  -6   3   0  255.27   18.80
   6   3   0  228.48   18.10
   6   3   0  274.87   19.70
   7  -3   0   28.20    9.30
  -7  -3   0   41.90    9.90
  -7  -3   0   30.40    7.70
   7  -3   0   35.00    8.10
   7   3   0   33.20    9.50
   7   3   0   28.10    6.80
  -7   3   0   30.30    8.10
   8  -3   0   19.00    9.60
   8  -3   0   42.10    9.70
  -8  -3   0   29.20    9.30
  -8  -3   0   23.30    9.10
   8   3   0   39.30    8.80
   8   3   0   14.40    7.90
  -8   3   0   24.50    9.10
  -9  -3   0    2.50    5.80
   9  -3   0    5.70    8.30
   9  -3   0    9.40    7.30
   9   3   0   14.00    8.60
  10  -3   0    7.30    8.10
 -10  -3   0   -8.00    5.90
  10   3   0    3.60    8.20
   0  -4   0 2339.17   82.19
   0   4   0 2542.45   82.49
  -1  -4   0   74.09    6.80
   1  -4   0   78.39    6.10
  -1   4   0   73.69    5.90
  -1   4   0   89.29    7.30
   1   4   0   83.69    6.90
   2  -4   0    3.40    3.30
  -2  -4   0    5.20    3.30
   2  -4   0    4.40    2.50
  -2   4   0    4.00    2.40
   2   4   0   -0.70    2.30
  -2   4   0    2.00    2.90
  -3  -4   0  118.09   10.10
   3  -4   0  103.59    8.30
   3  -4   0   93.79    9.50
   3   4   0  111.49    9.40
   3   4   0  106.49    9.60
  -3   4   0  110.59   10.00
   4  -4   0    8.00    3.00
  -4  -4   0   -1.60    2.50
   4  -4   0   -2.20    3.70
   4  -4   0    3.50    2.60
   4   4   0    1.90    2.70
   4   4   0    4.00    3.50
  -4   4   0   -3.20    2.70
   5  -4   0  418.96   22.30
  -5  -4   0  388.86   23.90
   5  -4   0  412.26   24.80
   5   4   0  398.66   23.70
  -5   4   0  374.46   23.30
   5   4   0  428.56   24.10
  -6  -4   0    5.80    5.60
   6  -4   0   10.30    6.00
   6  -4   0   12.80    4.50
   6   4   0   13.00    5.10
   6   4   0   14.30    6.20
  -6   4   0    8.10    5.60
   7  -4   0   19.20    6.70
   7  -4   0   14.80    8.40
  -7  -4   0   22.50    7.30
  -7   4   0   34.30    8.30
   7   4   0   16.40    7.30
   7   4   0   17.70    6.40
  -8  -4   0   83.59   15.20
   8  -4   0   63.79   10.80
   8  -4   0   85.69   15.70
   8   4   0   75.39   13.40
   8   4   0   79.99   13.10
  -8   4   0   79.09   13.40
   9  -4   0   11.60    6.80
  -9  -4   0   -2.70    5.70
   9  -4   0    1.70    5.50
   9  -4   0    2.60    7.70
   9   4   0   -3.30    5.30
  10  -4   0    2.80    7.00
  10  -4   0    9.50    9.40
 -10  -4   0   -8.70    6.10
  10   4   0    6.90    7.80
   0  -5   0    2.60    2.40
   0   5   0    2.90    2.50
  -1  -5   0  405.26   18.20
   1  -5   0  345.37   16.30
   1   5   0  344.27   17.20
  -1   5   0  366.66   16.40
  -1   5   0  358.66   17.40
   2  -5   0   -2.00    1.80
  -2  -5   0    1.10    3.00
   2  -5   0    0.40    2.80
  -2   5   0    0.00    2.00
  -2   5   0   -3.90    2.20
   2   5   0   -0.10    2.30
   3  -5   0   78.49    9.70
  -3  -5   0   85.09    9.10
   3  -5   0   67.89    6.90
   3   5   0   64.89    8.20
  -3   5   0   52.79    7.90
   3   5   0   82.09   10.10
   4  -5   0  265.97   16.00
  -4  -5   0  281.27   18.60
   4  -5   0  280.57   18.50
   4  -5   0  271.37   15.80
  -4   5   0  287.67   18.40
   4   5   0  284.47   17.80
   4   5   0  268.77   17.40
  -5  -5   0   -2.20    3.60
   5  -5   0    4.50    3.50
   5  -5   0   -2.10    2.10
   5  -5   0   -0.70    3.50
  -5   5   0    2.50    3.90
   5   5   0    0.60    3.50
   5   5   0    6.00    4.50
   6  -5   0  289.67   22.20
  -6  -5   0  319.67   22.70
   6  -5   0  299.17   19.80
   6  -5   0  304.97   19.90
   6   5   0  332.47   22.30
   6   5   0  334.47   22.20
  -6   5   0  262.97   21.00
   7  -5   0   41.20   10.30
   7  -5   0   28.30    7.30
   7  -5   0   22.20    5.60
  -7  -5   0   26.30    9.30
   7   5   0   27.50    7.20
   7   5   0   23.40    6.90
  -7   5   0   26.10    8.50
  -8  -5   0    6.80    7.10
   8  -5   0   14.90    7.10
   8  -5   0   13.40    6.10
   8  -5   0   12.30    6.20
   8   5   0   -3.10    5.70
   8   5   0   10.10    8.00
  -8   5   0    4.70    6.60
   9  -5   0    6.30    7.80
   9  -5   0   10.30    6.00
  -9  -5   0    4.80    6.30
   9  -5   0    9.00    6.20
   9   5   0    5.50    7.10
  10  -5   0    9.00    8.50
  10  -5   0  -12.10    6.30
 -10  -5   0    2.40    6.60
  10   5   0    5.20    8.60
   0  -6   0  113.19    8.80
   0   6   0  119.19    8.80
  -1  -6   0   11.10    4.20
   1  -6   0    7.70    3.30
  -1   6   0    4.70    3.00
  -1   6   0    7.60    2.90
   1   6   0    4.10    3.50
   2  -6   0  155.68   10.10
  -2  -6   0  137.19   11.10
   2  -6   0  131.89   10.90
  -2   6   0  133.09   10.90
  -2   6   0  134.69    9.30
   2   6   0  126.99   10.50
   3  -6   0  146.79   12.70
   3  -6   0  143.69   10.70
  -3  -6   0  177.68   13.50
  -3   6   0  153.78   12.80
   3   6   0  150.78   12.20
   4  -6   0  133.49   10.70
   4  -6   0  133.89   12.70
  -4  -6   0  123.49   12.10
   4   6   0  135.59   12.30
  -4   6   0  125.59   11.80
   4   6   0  139.39   12.50
   5  -6   0  104.79   10.50
   5  -6   0  117.79   15.10
   5  -6   0  111.09   10.70
  -5  -6   0  134.49   13.90
   5   6   0  119.99   13.00
   5   6   0  144.89   13.20
  -5   6   0  123.49   13.00
   6  -6   0    6.10    5.20
  -6  -6   0    1.70    4.30
   6  -6   0    4.90    3.90
   6  -6   0   -0.70    3.70
   6   6   0    8.60    5.70
   6   6   0    6.30    5.50
  -6   6   0    5.80    4.60
   7  -6   0   12.60    7.80
   7  -6   0   18.40    6.80
   7  -6   0    5.80    5.00
  -7  -6   0   21.30    7.00
   7   6   0   10.30    6.50
   7   6   0   16.10    6.50
  -7   6   0    4.60    6.20
   8  -6   0   18.80    8.50
   8  -6   0   12.00    6.50
   8  -6   0   16.70    6.10
  -8  -6   0   13.90    8.50
   8   6   0   14.10    7.30
   8   6   0   21.30    7.80
  -9  -6   0    2.10    8.00
   9  -6   0    0.90    6.10
   9  -6   0   -6.60    4.80
   9  -6   0   -6.40    6.20
   9   6   0   -4.60    5.70
 -10  -6   0   -6.70    7.30
  10  -6   0   -4.90    6.50
  10  -6   0  -13.90    5.30
  10   6   0    0.20    8.10
   0  -7   0   -1.40    2.10
   0   7   0    0.90    2.50
   1  -7   0  125.49    9.90
  -1  -7   0  143.99   11.10
   1   7   0  137.69   10.80
  -1   7   0  141.29    9.90
  -1   7   0  147.49   11.20
  -2  -7   0   34.70    6.60
   2  -7   0   54.29    7.50
  -2   7   0   44.30    6.30
   2   7   0   39.10    6.50
  -2   7   0   55.39    8.50
   3  -7   0   63.89    8.20
  -3  -7   0   62.69    9.50
   3  -7   0   52.49    8.90
   3   7   0   86.89   11.20
  -3   7   0   50.19    6.90
  -3   7   0   55.59    8.70
   4  -7   0  205.98   13.90
  -4  -7   0  198.98   16.10
   4  -7   0  181.38   15.70
  -4   7   0  222.98   16.60
   4   7   0  207.38   15.90
   4   7   0  224.28   16.00
  -5  -7   0   38.10    9.30
   5  -7   0   45.50    8.60
   5  -7   0   33.70    6.50
   5  -7   0   24.00    8.60
  -5   7   0   41.30    8.50
   5   7   0   42.60    8.80
   5   7   0   47.50    9.10
   6  -7   0  167.48   14.40
   6  -7   0  111.89   15.90
   6  -7   0  180.38   14.70
  -6  -7   0  109.29   16.40
   6   7   0  152.48   15.70
  -6   7   0  157.28   15.80
   6   7   0  143.69   17.40
  -7  -7   0    5.00    5.40
   7  -7   0    1.50    4.10
   7  -7   0    4.00    4.60
   7  -7   0    3.70    6.90
   7   7   0    3.40    5.80
   7   7   0   -2.10    4.80
  -7   7   0    3.60    7.00
  -8  -7   0   20.60    8.50
   8  -7   0   15.60    6.30
   8  -7   0    8.50    7.80
   8  -7   0   14.00    6.60
   8   7   0    7.90    6.50
   9  -7   0   -4.80    6.40
   9  -7   0    2.80    8.50
   9  -7   0    0.00    5.50
  -9  -7   0   -1.30    5.50
   9   7   0   -0.70    6.10
  10  -7   0    1.20    8.00
 -10  -7   0   13.20    8.10
  10  -7   0    3.40    8.80
  10   7   0    4.70    8.30
   0  -8   0  245.98   15.00
   0   8   0  238.68   14.60
  -1  -8   0   15.50    4.80
   1  -8   0   17.90    4.30
  -1   8   0   21.70    5.40
  -1   8   0   19.60    4.70
   1   8   0   19.40    4.80
  -2  -8   0   32.30    7.10
   2  -8   0   14.30    4.00
   2   8   0   32.80    6.70
  -2   8   0   36.10    7.30
  -2   8   0   25.80    5.10
  -3  -8   0   28.10    6.80
   3  -8   0   33.20    6.10
   3  -8   0   28.40    6.90
   3   8   0   33.90    7.40
  -3   8   0   44.20    8.70
  -3   8   0   19.40    5.00
   4  -8   0   39.60    7.20
  -4  -8   0   42.30    9.10
   4  -8   0   33.90    8.30
   4   8   0   50.39    9.70
   4   8   0   26.70    7.20
  -4   8   0   30.30    8.10
   5  -8   0    3.50    3.50
   5  -8   0    2.40    3.30
  -5  -8   0    7.50    5.20
   5  -8   0   -0.10    4.20
  -5   8   0   13.80    6.10
   5   8   0    1.80    3.50
   5   8   0    3.30    4.30
   6  -8   0    9.40    6.20
   6  -8   0   10.60    4.10
   6  -8   0   11.40    5.40
  -6  -8   0   23.10    8.10
   6   8   0    5.20    5.20
  -6   8   0    4.20    6.10
   6   8   0   14.00    6.30
   7  -8   0    2.20    4.90
   7  -8   0   -3.70    5.70
   7  -8   0    4.10    4.00
  -7  -8   0    7.40    6.80
   7   8   0    1.80    3.70
  -7   8   0   -0.80    5.00
   7   8   0   17.70    6.70
   8  -8   0    0.00    5.60
   8  -8   0   -3.80    4.30
  -8  -8   0   -3.40    5.30
   8  -8   0   -1.20    6.70
   8   8   0   -3.60    4.90
   9  -8   0   20.60    9.30
  -9  -8   0   10.50    7.90
   9  -8   0  -10.00    7.30
   9  -8   0   -1.10    6.50
   9   8   0    3.40    7.40
 -10  -8   0  -13.10    8.50
  10  -8   0   28.90   11.30
  10  -8   0    4.40    8.10
  10   8   0   11.00    9.60
   0  -9   0   -0.90    2.70
   0   9   0   -4.50    2.50
   1  -9   0   39.70    7.20
  -1  -9   0   58.09    8.90
  -1   9   0   40.60    7.60
  -1   9   0   51.79    7.50
   1   9   0   45.30    8.00
   2  -9   0   14.40    4.60
  -2  -9   0   16.10    6.10
  -2   9   0   18.50    4.70
  -2   9   0   15.40    5.80
   2   9   0   17.30    5.60
   3  -9   0   10.20    4.80
  -3  -9   0   20.50    6.70
  -3   9   0   20.00    6.60
  -3   9   0   18.20    5.10
   3   9   0   26.10    6.70
  -4  -9   0    5.70    4.40
   4  -9   0    3.10    3.50
   4  -9   0    5.40    5.80
   4   9   0   12.20    4.90
  -4   9   0    3.20    5.00
   5  -9   0    2.20    6.20
  -5  -9   0    0.10    4.40
   5  -9   0    6.40    4.00
  -5   9   0    7.60    5.20
   5   9   0   -6.10    3.60
   5   9   0    1.90    5.20
  -6  -9   0   -0.10    4.90
   6  -9   0    0.10    4.60
   6  -9   0   -3.30    3.50
   6  -9   0    0.60    3.90
  -6   9   0   -5.30    5.20
   6   9   0    0.70    4.10
   6   9   0    3.30    5.30
   7  -9   0    7.30    5.80
   7  -9   0    0.90    5.20
   7  -9   0   13.20    8.70
  -7  -9   0   -1.80    5.10
  -7   9   0    8.30    7.80
   7   9   0   -6.40    6.40
   7   9   0    3.10    5.20
  -8  -9   0  -12.40    5.60
   8  -9   0    2.60    5.70
   8  -9   0    0.20    4.40
   8  -9   0    2.80    7.50
   8   9   0   -0.20    6.50
   9  -9   0   -3.60    6.60
  -9  -9   0    9.60    9.70
   9  -9   0    2.70    7.20
   9  -9   0    0.90    6.30
   9   9   0    0.40    6.10
   0 -10   0   76.49   10.70
   0  10   0   81.89    8.90
   1 -10   0   10.10    4.60
  -1 -10   0    4.20    4.10
   1  10   0   19.50    5.50
  -1  10   0   10.00    4.20
  -1  10   0   11.60    4.10
  -2 -10   0   15.70    5.80
   2 -10   0    6.80    4.30
  -2  10   0   11.60    4.10
   2  10   0   -0.70    3.10
  -2  10   0    4.90    4.30
   3 -10   0   19.50    5.10
  -3 -10   0   25.50    7.30
   3  10   0   24.90    7.30
  -3  10   0   19.40    6.50
  -3  10   0   24.40    5.90
  -4 -10   0    1.60    5.50
   4 -10   0    5.50    4.10
  -4  10   0    0.60    4.90
   4  10   0    0.40    4.70
   5 -10   0    5.70    5.00
   5 -10   0    4.40    6.10
  -5 -10   0    3.10    4.70
   5  10   0    6.80    4.70
   5  10   0    1.20    4.20
  -5  10   0    2.30    5.90
   6 -10   0    7.70    4.70
  -6 -10   0   16.00    7.80
   6 -10   0    4.70    5.10
   6 -10   0   13.60    7.90
   6  10   0   -6.40    5.50
  -6  10   0   -4.20    6.00
   6  10   0    4.50    6.40
   7 -10   0   -4.30    5.10
   7 -10   0    1.30    5.50
   7 -10   0   14.40    5.70
  -7 -10   0   -0.90    6.10
   7  10   0    1.80    5.10
  -8 -10   0    4.60    6.30
   8 -10   0   -7.40    4.60
   8 -10   0   -0.40    5.20
   8 -10   0    6.50    7.10
   8  10   0   -4.50    4.30
   9 -10   0   -2.70    6.00
   9 -10   0   10.40    7.70
   9 -10   0   -3.20    8.00
  -9 -10   0    9.30    8.10
   9  10   0   -3.10    5.90
   0 -11   0    3.10    3.20
   0  11   0    4.50    4.00
   1 -11   0   37.90    7.70
  -1 -11   0   26.60    7.60
  -1  11   0   40.70    8.50
   1  11   0   43.00    7.80
  -1  11   0   48.70    8.20
   2 -11   0   26.40    6.80
  -2 -11   0   27.30    7.30
   2  11   0   18.20    6.10
  -2  11   0   22.70    7.20
  -2  11   0   18.60    5.30
  -3 -11   0   22.80    6.90
   3 -11   0    4.60    3.90
   3  11   0   12.70    6.10
  -3  11   0   13.60    4.50
  -3  11   0   16.90    6.60
  -4 -11   0   15.60    7.10
   4 -11   0   20.20    6.10
   4  11   0   25.00    7.00
  -4  11   0   22.60    7.60
  -5 -11   0   -1.70    4.70
   5 -11   0    2.60    5.60
   5 -11   0    0.20    3.90
  -5  11   0   -0.30    4.90
   5  11   0   -5.70    5.20
   5  11   0   -0.80    4.60
   6 -11   0   22.30    8.80
   6 -11   0   39.60    8.30
  -6 -11   0   65.89   14.00
   6 -11   0   40.60    8.80
   6  11   0   49.99   11.20
   6  11   0   30.50    9.90
  -6  11   0   32.30   10.30
   7 -11   0   17.20    9.10
  -7 -11   0    8.00    6.80
   7 -11   0    5.90    5.40
   7 -11   0    5.20    4.90
   7  11   0   -4.40    5.00
   8 -11   0   -1.40    7.10
  -8 -11   0   -0.90    6.10
   8 -11   0   14.90    7.20
   8 -11   0    2.40    8.00
   8  11   0    2.40    5.70
  -9 -11   0    8.10    9.30
   9 -11   0    7.40   11.80
   9 -11   0   -1.20    6.80
   9 -11   0    3.90    7.30
   9  11   0   -3.70    6.90
   0 -12   0    4.90    4.00
   0  12   0   -1.00    3.20
   1 -12   0   87.69   12.20
  -1 -12   0  113.49   14.60
  -1  12   0  106.79   11.10
  -1  12   0  106.59   14.00
   1  12   0   92.79   12.80
  -2 -12   0   78.09   12.80
   2 -12   0   90.79   12.50
  -2  12   0   79.59   10.90
  -2  12   0   46.70   10.10
   2  12   0   76.69   12.00
   3 -12   0   24.60    6.40
  -3 -12   0    9.60    6.20
  -3  12   0   17.80    6.10
   3  12   0   19.90    7.20
  -3  12   0   39.90    9.10
  -4 -12   0    1.30    4.50
   4 -12   0    1.30    4.00
  -4  12   0    6.70    6.00
   4  12   0    9.00    4.80
  -4  12   0    0.80    3.70
   5 -12   0   26.60    7.70
  -5 -12   0   21.40    9.40
   5  12   0   24.70    8.60
   5  12   0   15.80    8.30
  -5  12   0   25.20    9.30
   6 -12   0   12.00    5.80
   6 -12   0    8.70    5.40
  -6 -12   0    8.00    8.00
   6  12   0    5.50    6.30
   7 -12   0   21.30    6.40
   7 -12   0    4.40    6.80
   7 -12   0   19.40    8.00
  -7 -12   0    4.80    6.20
   7  12   0   14.30    8.30
   8 -12   0   -5.60    7.60
  -8 -12   0    3.00    7.00
   8 -12   0    1.90    8.60
   8 -12   0   -1.10    6.50
   8  12   0    8.40    6.60
   0 -13   0   -1.70    3.60
   0  13   0   -2.50    4.10
   0  13   0    2.10    3.90
  -1 -13   0   87.09   13.10
   1 -13   0  101.99   13.80
  -1  13   0   90.09   13.10
   1  13   0   94.29   13.10
  -1  13   0   88.79   11.90
  -2 -13   0  551.34   31.40
   2 -13   0  570.34   29.70
  -2  13   0  562.64   31.80
   2  13   0  520.95   30.70
  -2  13   0  519.15   28.80
  -3 -13   0   17.70    7.00
   3 -13   0   19.40    5.70
  -3  13   0   14.30    5.60
   3  13   0   10.60    7.00
  -3  13   0    6.90    5.80
   4 -13   0  131.19   13.70
  -4 -13   0  174.38   18.30
   4  13   0  130.29   17.80
  -4  13   0  128.39   13.10
  -4  13   0  150.48   19.10
  -5 -13   0    7.30    6.30
   5 -13   0    5.20    5.30
   5  13   0   11.00    6.60
   5  13   0    1.80    6.50
  -5  13   0   -2.20    6.20
   6 -13   0   62.69   12.30
   6 -13   0   66.39   11.40
  -6 -13   0   57.79   13.60
   6  13   0   55.99   11.70
  -7 -13   0    1.30    6.90
   7 -13   0   13.10    6.40
   7 -13   0   10.60    7.10
   7  13   0    5.50    6.70
  -8 -13   0   13.50    9.00
   8 -13   0   17.70    7.60
   8 -13   0   16.00    8.90
   8 -13   0    5.40    8.80
   8  13   0   -3.50    7.90
   0 -14   0   40.30    9.80
   0  14   0   30.30    7.70
   0  14   0   50.79   10.60
   1 -14   0   72.29   11.80
  -1 -14   0   46.60   10.60
   1  14   0   55.89   10.00
  -1  14   0   69.69   11.80
  -1  14   0   59.79   11.30
   2 -14   0    4.30    4.40
  -2 -14   0   14.70    6.40
   2  14   0    1.80    4.90
  -2  14   0   10.40    5.30
  -2  14   0   14.00    7.40
   3 -14   0   26.40    7.20
  -3 -14   0   38.80    8.80
  -3  14   0   42.20   10.50
   3  14   0   33.80    9.20
  -3  14   0   29.70    7.40
   4 -14   0   12.60    5.80
  -4 -14   0   21.00    9.00
  -4  14   0   11.30    5.80
  -4  14   0   30.70   10.30
  -5 -14   0    6.50    6.20
   5 -14   0    1.30    4.90
   5  14   0   36.90    9.60
  -6 -14   0   10.60    6.10
   6 -14   0   -4.90    4.20
   6  14   0    4.30    6.60
   7 -14   0  -12.30    5.80
  -7 -14   0    6.20    9.50
   7 -14   0    3.90    8.50
   7  14   0   -2.10    7.30
   0 -15   0   -1.20    3.20
   0  15   0   -5.00    4.70
   0  15   0   -2.20    4.30
   1 -15   0  137.09   14.00
  -1 -15   0  152.68   16.60
  -1  15   0  202.68   19.20
  -1  15   0  152.68   15.20
   1  15   0  162.08   19.00
   2 -15   0   49.10    9.90
  -2 -15   0   68.09   12.60
  -2  15   0   64.19   12.60
  -2  15   0   49.00    9.40
   2  15   0   64.69   11.80
   3 -15   0    5.20    5.00
  -3 -15   0    9.80    6.70
  -3  15   0   23.80    8.40
  -3  15   0   13.10    7.00
   3  15   0   -0.60    6.10
  -4 -15   0    2.70    6.60
   4 -15   0   12.40    6.60
  -4  15   0    8.90    5.60
  -5 -15   0   11.80    8.20
   5 -15   0    7.70    6.00
   5  15   0    2.60    6.00
  -6 -15   0   30.80   11.00
   6 -15   0   23.10    7.30
   6  15   0   21.60   10.40
   7 -15   0   -2.50    6.40
   7 -15   0   -1.30    8.70
  -7 -15   0   11.20    8.10
   7  15   0   -8.50    6.90
   0 -16   0  167.58   17.40
   0  16   0  135.49   17.00
   0  16   0  122.69   16.50
  -1 -16   0    6.30    5.90
   1 -16   0   14.80    6.80
  -1  16   0   12.60    7.20
   1  16   0   16.30    6.60
  -1  16   0    5.80    7.00
   2 -16   0   44.50   10.00
  -2 -16   0   44.90   11.10
  -2  16   0   22.70    8.40
   2  16   0   28.90    9.80
  -2  16   0   15.00    8.40
  -3 -16   0   32.20   11.20
   3 -16   0   26.90    8.50
  -3  16   0   18.10    8.00
   4 -16   0   -0.90    4.80
  -4 -16   0   11.90    8.00
  -4  16   0   14.60    7.30
  -5 -16   0   15.00    9.10
   5 -16   0    9.40    7.10
   5  16   0    0.30    8.10
   6 -16   0    8.90    6.30
  -6 -16   0   -6.30    7.30
   6  16   0  -13.70    5.80
   0 -17   0    2.80    5.90
   0  17   0  -10.40    5.90
   1 -17   0   34.40    9.50
  -1 -17   0   41.20   11.30
   1  17   0   52.29   13.50
  -1  17   0   26.40    9.80
  -2 -17   0   34.90   10.80
   2 -17   0   14.30    5.90
  -2  17   0   11.60    7.90
   3 -17   0   11.70    5.70
  -3 -17   0   -3.80    6.70
  -3  17   0   12.00    9.10
  -4 -17   0   38.50   12.60
   4 -17   0   36.40    9.60
  -4  17   0   28.10    8.90
  -5 -17   0    8.80    9.50
   5 -17   0    0.40    7.00
   0 -18   0   60.99   12.00
   0  18   0   51.99   13.70
  -1 -18   0   22.30    9.10
   1 -18   0    3.10    6.70
  -1  18   0   -0.20    7.70
  -2 -18   0   27.40   10.80
   2 -18   0   21.60    8.80
  -2  18   0   22.30    9.40
   3 -18   0   43.50    9.80
  -3 -18   0   21.00    9.50
  -3  18   0   14.20    8.10
  -4 -18   0    7.90    6.60
   4 -18   0    5.70    8.10
  -4  18   0  -10.30    8.40
   0 -19   0   -4.30    6.30
   1 -19   0   17.50    7.80
  -1 -19   0   14.00    8.10
   2 -19   0   10.40    7.40
  -2 -19   0   -3.20    7.80
  -3 -19   0    7.40    8.70
   3 -19   0    9.10    8.00
  11   0  -1   -5.40   10.10
  10   0  -1    3.20    7.90
   9   0  -1   -9.50    5.20
   9   0  -1    0.10    7.70
   8   0  -1   -8.80    4.50
   8   0  -1    4.00    4.80
  -8   0   1    6.60    6.00
  -7   0   1   -1.60    4.00
   7   0  -1    1.50    4.00
   7   0  -1    0.70    4.60
  -7   0   1    1.70    4.40
  -6   0   1   -3.70    2.90
  -6   0   1    4.10    3.60
   6   0  -1    7.20    4.40
   6   0  -1    5.20    3.80
   5   0  -1    0.00    3.30
  -5   0   1    2.30    2.60
   5   0  -1    0.90    3.00
  -5   0   1   -3.70    2.00
  -4   0   1    2.50    3.10
  -4   0   1    1.20    2.10
   4   0  -1    3.40    3.50
   4   0  -1   -1.80    2.00
   3   0  -1    0.70    2.10
  -3   0   1    2.90    2.60
   3   0  -1    3.30    3.50
  -3   0   1   -2.30    1.90
   2   0  -1    0.50    2.40
   2   0  -1    0.10    2.10
  -2   0   1    0.40    2.10
  -2   0   1    1.10    2.00
  -1   0   1   -1.10    1.20
   1   0  -1    0.80    1.40
  -1   0   1   -0.20    0.90
   1   0   1    2.50    1.10
   1   0   1    5.70    1.90
  -1   0  -1    0.70    1.10
  -1   0  -1    6.10    1.60
  -2   0  -1    3.20    2.40
   2   0   1    0.00    2.30
  -2   0  -1   -2.50    1.80
   2   0   1   -1.40    1.70
   3   0   1    2.70    2.80
   3   0   1    2.30    3.00
  -3   0  -1    2.80    3.10
  -3   0  -1   -1.30    2.20
  -4   0  -1    4.40    3.30
   4   0   1    4.10    3.40
  -4   0  -1   -0.60    2.40
   4   0   1    0.20    2.30
   5   0   1   -1.60    3.00
  -5   0  -1    4.40    3.10
   5   0   1    3.30    3.00
  -5   0  -1    4.00    2.90
  -6   0  -1    3.00    3.00
   6   0   1    0.30    3.70
   6   0   1    0.90    3.80
  -6   0  -1    3.20    3.80
   7   0   1   11.60    6.20
  -7   0  -1    6.70    5.10
   7   0   1   -0.30    4.30
  -7   0  -1    1.00    3.50
  -8   0  -1    3.70    5.00
   8   0   1    2.10    6.40
   8   0   1    8.00    5.50
  -8   0  -1   -3.40    5.10
  -9   0  -1   -2.80    5.50
   9   0   1    1.10    5.90
   9   0   1    5.50    7.60
  10   0   1   -0.10    8.90
  11  -1  -1   -1.60    9.60
  11   1  -1  -12.00    7.90
  10  -1  -1    3.50    8.80
  10   1  -1    8.70   10.40
   9  -1  -1    8.80    6.90
   9  -1  -1    4.80    6.60
  -9  -1   1    5.50    6.40
   9   1  -1  -10.40    5.60
   9   1  -1   -2.10    5.40
   8  -1  -1    7.30    5.10
  -8  -1   1    0.70    4.70
  -8  -1   1   -5.30    4.90
   8  -1  -1   13.30    7.90
   8   1  -1    8.80    6.60
   8   1  -1    0.80    5.00
  -8   1   1    9.30    6.30
   7  -1  -1   32.80    8.60
  -7  -1   1   21.40    7.80
   7  -1  -1   32.00    8.20
  -7  -1   1   19.00    7.50
  -7   1   1   31.00    7.80
   7   1  -1   26.20    8.00
   7   1  -1   25.70    8.10
  -6  -1   1   32.70    7.90
   6  -1  -1   38.10    8.60
  -6  -1   1   27.30    7.60
   6  -1  -1   22.10    7.00
   6   1  -1   36.50    8.10
  -6   1   1   40.80    9.20
   6   1  -1   38.40    8.00
   5  -1  -1   44.10    8.20
   5  -1  -1   50.29    8.70
  -5  -1   1   44.40    8.20
  -5  -1   1   29.60    6.70
   5   1  -1   42.50    7.90
  -5   1   1   51.19    8.80
   5   1  -1   46.20    8.30
  -5   1   1   45.70    8.30
  -4  -1   1    1.10    3.20
   4  -1  -1    0.70    3.60
  -4  -1   1   -0.40    2.50
   4  -1  -1   -0.40    2.40
   4   1  -1    2.60    3.20
  -4   1   1    0.80    3.00
  -4   1   1    0.70    3.00
   4   1  -1   -1.80    2.20
  -3  -1   1   21.30    5.00
   3  -1  -1   26.40    5.20
  -3  -1   1   32.30    6.00
   3  -1  -1   25.10    5.30
  -3   1   1   31.80    5.70
   3   1  -1   19.40    4.30
   3   1  -1   36.50    6.10
  -2  -1   1  131.29    8.80
   2  -1  -1  126.49    8.60
   2  -1  -1  140.19    8.50
  -2  -1   1  131.99    8.40
  -2   1   1  128.99    8.40
   2   1  -1  125.59    8.40
   2   1  -1  126.29    8.40
  -1  -1   1    6.40    2.10
   1  -1  -1   11.80    2.50
   1  -1  -1    9.50    2.20
   1  -1   1   72.79    5.40
   1  -1   1   76.59    4.00
  -1  -1  -1   78.29    4.60
  -1  -1  -1   80.29    5.30
   1   1   1   55.09    4.60
  -1   1  -1   82.59    4.10
   1   1   1   82.09    4.70
  -2  -1  -1 3115.49  101.59
   2  -1   1 2987.40  102.19
   2  -1   1 2994.70  100.59
  -2  -1  -1 3015.60  101.69
  -2   1  -1 2957.70  100.59
   2   1   1 3110.69  101.79
  -2   1  -1 3230.08  102.39
   2   1   1 2837.72  101.29
  -3  -1  -1   22.60    4.60
   3  -1   1   34.70    5.60
  -3  -1  -1   20.60    4.80
   3  -1   1   29.60    5.30
  -3   1  -1   17.90    4.10
   3   1   1   32.70    5.90
   3   1   1   18.40    4.70
  -3   1  -1   28.20    5.50
   4  -1   1  408.26   20.80
  -4  -1  -1  421.96   21.70
  -4  -1  -1  481.85   22.80
   4  -1   1  416.26   22.60
   4   1   1  424.66   21.80
  -4   1  -1  420.46   21.10
  -4   1  -1  413.06   21.80
   4   1   1  392.16   21.60
  -5  -1  -1   -1.10    2.70
   5  -1   1   -0.90    2.80
   5  -1   1   -0.10    3.80
  -5  -1  -1    4.80    3.70
   5   1   1   -1.60    2.60
   5   1   1   -5.60    2.70
  -5   1  -1   -0.90    2.70
  -5   1  -1    5.30    3.70
   6  -1   1    5.00    4.10
  -6  -1  -1   -3.80    2.90
   6  -1   1    5.70    5.50
  -6  -1  -1   -2.00    2.70
  -6   1  -1   -4.40    3.30
   6   1   1    5.80    5.10
   6   1   1    3.20    4.90
  -6   1  -1    1.60    2.50
  -7  -1  -1    9.20    5.40
   7  -1   1   -3.00    5.30
  -7  -1  -1    0.90    4.60
   7  -1   1    1.90    3.50
  -7   1  -1    3.80    4.20
  -7   1  -1    3.80    5.60
   7   1   1    6.90    5.10
   7   1   1   -6.40    4.50
   8  -1   1    8.10    6.70
   8  -1   1   -1.00    4.50
  -8  -1  -1   -0.30    5.70
  -8  -1  -1   -4.90    4.60
  -8   1  -1    5.20    5.70
   8   1   1   -0.20    4.60
   8   1   1   12.90    6.20
   9  -1   1   -3.30    5.90
  -9  -1  -1  -11.10    4.70
   9  -1   1    1.10    6.80
   9   1   1   -0.90    6.50
   9   1   1    3.50    6.40
  10  -1   1   -5.30    7.50
  10   1   1    2.50    9.30
  10  -2  -1    1.10    7.90
  10   2  -1   -3.90    7.40
   9  -2  -1   18.60    8.40
   9  -2  -1    5.10    6.10
  -9  -2   1   24.10    9.20
   9   2  -1    2.60    6.90
  -8  -2   1   17.50    7.70
   8  -2  -1   10.70    5.90
  -8  -2   1   17.20    6.70
   8  -2  -1   18.70    7.40
   8   2  -1   26.90    8.80
   8   2  -1   28.80    6.50
  -8   2   1   17.60    7.20
   7  -2  -1   43.00    9.70
  -7  -2   1   55.99   11.60
   7  -2  -1   46.10    9.70
  -7  -2   1   52.29   11.20
   7   2  -1   50.09   10.10
  -7   2   1   55.79   10.70
   7   2  -1   61.39   11.90
   6  -2  -1    1.40    3.40
  -6  -2   1   -1.40    3.00
  -6  -2   1    4.30    5.10
   6  -2  -1    5.70    4.10
   6   2  -1   -1.40    4.30
  -6   2   1    3.50    3.80
   6   2  -1    4.70    4.60
   5  -2  -1   37.40    7.70
  -5  -2   1   25.70    6.80
   5  -2  -1   61.19   10.80
  -5  -2   1   38.50    7.90
   5   2  -1   42.70    8.40
   5   2  -1   53.49    9.30
  -5   2   1   53.79    9.00
  -4  -2   1   34.70    6.40
   4  -2  -1   28.50    6.90
   4  -2  -1   15.70    4.70
  -4  -2   1   27.20    6.00
   4   2  -1   24.50    6.10
   4   2  -1   21.40    5.30
  -4   2   1   35.00    6.90
   3  -2  -1  158.48   10.50
  -3  -2   1  144.89   10.90
  -3  -2   1  154.38   10.60
   3  -2  -1  135.89   10.70
   3   2  -1  152.58   10.70
   3   2  -1  144.69   10.40
  -3   2   1  143.19   10.60
   2  -2  -1   99.59    7.30
   2  -2  -1  108.19    8.00
  -2  -2   1   76.39    7.10
   2   2  -1   97.39    7.50
  -2   2   1   84.39    7.00
   2   2  -1   92.39    7.30
  -1  -2   1   -0.80    1.80
   1  -2  -1    0.40    1.90
   1  -2  -1   -0.80    1.80
  -1   2   1    1.70    1.80
  -1   2   1   -2.10    1.30
   1   2  -1    0.10    1.80
   0   2  -1  181.18    7.30
  -1  -2  -1  364.66   15.80
   1  -2   1  375.96   13.70
   1  -2   1  345.67   15.70
  -1   2  -1  390.56   15.90
   1   2   1  392.96   15.90
  -2  -2  -1   28.50    4.20
  -2  -2  -1   31.80    5.00
   2  -2   1   38.90    5.70
   2  -2   1   28.00    3.70
   2   2   1   33.80    5.00
  -2   2  -1   33.70    5.30
   2   2   1   29.60    4.30
  -3  -2  -1  465.25   20.80
   3  -2   1  461.95   21.80
  -3  -2  -1  444.16   21.00
   3  -2   1  406.96   19.10
  -3   2  -1  428.36   20.90
   3   2   1  399.66   20.00
   3   2   1  431.56   20.60
  -3   2  -1  420.66   19.30
  -4  -2  -1   38.00    6.70
   4  -2   1   51.59    7.40
  -4  -2  -1   46.80    7.80
   4  -2   1   32.70    6.70
   4   2   1   42.70    6.80
   4   2   1   39.00    6.70
  -4   2  -1   46.60    6.80
  -4   2  -1   44.50    7.90
   5  -2   1   98.29    9.80
  -5  -2  -1  101.09   12.30
   5  -2   1  104.99   14.30
  -5  -2  -1   84.39   11.20
  -5   2  -1   79.19   10.70
  -5   2  -1   94.49    9.60
   5   2   1   98.59   10.50
   5   2   1   77.69   11.10
  -6  -2  -1    2.00    4.30
   6  -2   1   -1.20    4.70
   6  -2   1    2.80    3.00
  -6  -2  -1    5.70    4.30
   6   2   1    3.10    4.80
  -6   2  -1    0.60    4.10
   6   2   1    2.40    4.00
  -7  -2  -1    5.30    5.50
  -7  -2  -1   -3.70    3.80
   7  -2   1   -0.70    5.30
   7  -2   1   -1.80    3.90
   7   2   1    5.20    5.40
  -7   2  -1   -0.20    4.40
   7   2   1   10.10    5.80
  -8  -2  -1   -2.70    6.80
  -8  -2  -1   12.00    6.10
   8  -2   1   12.20    7.50
   8  -2   1    9.20    6.40
   8   2   1   20.50    7.60
   8   2   1   10.20    7.80
  -8   2  -1   21.00    9.60
   9  -2   1    0.00    6.60
  -9  -2  -1   13.10    7.30
   9  -2   1   -0.50    6.10
   9   2   1   -2.80    6.00
   9   2   1    5.60    6.70
 -10  -2  -1    0.50    5.80
  10  -2   1   22.10   10.80
  10   2   1   -6.00    6.50
  10  -3  -1    8.90    9.00
 -10  -3   1    9.70    7.10
  10   3  -1    0.20    6.30
  -9  -3   1    8.70    7.80
   9  -3  -1    0.40    7.50
   9  -3  -1   10.10    7.30
   9   3  -1   11.50    6.40
   8  -3  -1    6.10    6.80
   8  -3  -1    9.50    6.70
  -8  -3   1   11.00    7.00
  -8   3   1    7.60    6.10
   8   3  -1   14.50    7.30
   8   3  -1   -0.10    5.40
   7  -3  -1   -1.90    3.50
   7  -3  -1   14.30    7.30
  -7  -3   1    4.60    4.50
   7   3  -1    1.90    4.30
  -7   3   1    3.30    4.90
   7   3  -1    4.40    4.00
   6  -3  -1   70.79   12.20
  -6  -3   1   56.39   10.30
   6  -3  -1   81.79   11.50
   6   3  -1   85.89   12.40
   6   3  -1   69.19   11.40
  -6   3   1   83.89   12.10
   5  -3  -1   27.50    7.20
  -5  -3   1   21.30    6.70
   5  -3  -1   36.60    7.60
  -5   3   1   26.20    6.20
   5   3  -1   18.80    5.10
   5   3  -1   20.90    6.60
  -4  -3   1   52.89    8.20
   4  -3  -1   46.50    8.30
   4  -3  -1   27.60    5.50
   4   3  -1   33.40    7.10
   4   3  -1   50.49    7.90
  -4   3   1   33.90    6.60
   3  -3  -1   15.50    4.10
  -3  -3   1    6.20    3.40
   3  -3  -1    9.30    3.80
   3   3  -1    5.10    3.30
  -3   3   1   11.70    4.10
   3   3  -1   11.80    3.90
   2  -3  -1   34.70    5.20
  -2  -3   1   46.60    6.30
   2  -3  -1   35.90    5.40
   2   3  -1   42.10    6.10
  -2   3   1   50.69    6.40
   1  -3  -1    1.60    2.20
   1  -3  -1    1.00    2.20
  -1  -3   1    3.60    2.40
  -1   3   1   -1.40    1.80
  -1   3   1    2.00    2.30
   1   3  -1   -0.50    2.20
   0  -3   1  715.73   24.40
   0  -3  -1  623.24   25.60
   0   3   1  696.43   25.70
   1  -3   1  506.65   21.50
  -1  -3  -1  514.45   21.60
   1  -3   1  524.25   19.10
  -1   3  -1  555.34   21.90
   1   3   1  543.55   21.60
  -1   3  -1  508.95   19.10
  -2  -3  -1   63.29    6.90
   2  -3   1   80.59    7.60
   2  -3   1   62.49    5.20
  -2   3  -1   72.99    7.30
   2   3   1   66.89    6.20
   2   3   1   72.79    7.00
   3  -3   1  152.18   11.70
   3  -3   1  129.99    9.00
  -3  -3  -1  138.39   10.90
   3   3   1  130.89    9.90
   3   3   1  134.29   10.60
  -3   3  -1  151.38   11.10
   4  -3   1    4.00    3.30
  -4  -3  -1    5.10    3.10
   4  -3   1   10.80    5.60
  -4  -3  -1    8.40    4.10
  -4   3  -1    4.40    3.90
   4   3   1    5.40    3.50
   4   3   1    6.20    3.80
   5  -3   1    5.10    3.40
  -5  -3  -1    0.80    3.20
   5  -3   1    5.80    4.10
  -5  -3  -1    0.40    3.10
  -5   3  -1    3.40    4.60
   5   3   1    2.00    3.70
   5   3   1   -0.50    2.80
  -6  -3  -1   37.80    8.30
   6  -3   1   44.30    8.40
  -6  -3  -1   56.29   11.10
   6  -3   1   29.00    8.20
   6   3   1   39.60    8.50
  -6   3  -1   45.50    9.70
   6   3   1   40.80    8.80
  -7  -3  -1    4.50    5.50
  -7  -3  -1   -1.60    4.80
   7  -3   1   -5.50    4.50
   7  -3   1    0.20    3.70
   7   3   1   -3.70    3.80
   7   3   1    8.60    5.70
  -7   3  -1    0.50    4.80
  -8  -3  -1   29.50    8.60
   8  -3   1   20.10    8.10
  -8  -3  -1   11.50    6.70
   8  -3   1   43.20    8.40
   8   3   1   28.50    8.40
   8   3   1   11.00    6.00
  -8   3  -1   21.70    8.40
   9  -3   1   16.30    9.10
  -9  -3  -1    8.00    7.20
   9  -3   1    1.60    5.90
   9   3   1    5.30    7.40
 -10  -3  -1   -0.70    7.30
  10  -3   1  -13.20    7.10
  10   3   1    1.10    8.20
 -10  -4   1   16.20    8.50
  10  -4  -1    9.50    9.20
  10  -4  -1    5.10    7.50
  10   4  -1   28.20   12.10
  -9  -4   1    4.50    6.00
   9  -4  -1    1.40    5.40
   9  -4  -1   -4.00    6.30
   9  -4  -1   -1.00    5.60
   9   4  -1    3.20    6.80
   8  -4  -1   38.80    9.40
   8  -4  -1   47.30   13.00
   8  -4  -1   27.40    7.80
  -8  -4   1   28.80    8.80
   8   4  -1   40.90   10.70
   8   4  -1   29.80    9.50
  -8   4   1   46.60   10.80
   7  -4  -1   24.70    7.60
  -7  -4   1    9.70    6.20
   7  -4  -1    6.70    5.40
   7  -4  -1    4.70    6.10
  -7   4   1   18.20    6.60
   7   4  -1   11.40    6.70
   7   4  -1   16.00    7.60
   6  -4  -1    2.60    5.40
  -6  -4   1    8.40    6.00
   6  -4  -1   14.00    6.30
   6  -4  -1    8.30    4.70
  -6   4   1   10.70    5.90
   6   4  -1    3.90    4.60
   6   4  -1    4.90    4.30
   5  -4  -1  199.78   16.50
   5  -4  -1  205.08   14.70
   5  -4  -1  232.78   15.70
  -5  -4   1  186.48   15.80
  -5   4   1  200.68   15.80
   5   4  -1  214.48   16.30
   5   4  -1  204.48   15.80
  -4  -4   1    8.10    4.70
   4  -4  -1    2.50    2.90
   4  -4  -1   -2.40    3.10
   4  -4  -1    7.20    4.00
  -4   4   1    5.00    3.60
   4   4  -1    4.60    3.90
   4   4  -1    9.50    4.60
   3  -4  -1  483.35   22.70
  -3  -4   1  486.35   24.00
   3  -4  -1  493.55   23.80
   3   4  -1  488.85   23.60
  -3   4   1  513.65   24.00
   3   4  -1  483.05   23.40
   2  -4  -1   18.30    4.30
   2  -4  -1   17.00    4.00
  -2  -4   1   23.80    4.90
  -2   4   1   16.10    4.40
  -2   4   1   18.10    4.00
   2   4  -1   20.90    4.40
   1  -4  -1   83.89    6.70
  -1  -4   1   75.89    6.60
   1  -4  -1   74.69    6.50
  -1   4   1   83.59    6.70
   1   4  -1   82.79    6.60
  -1   4   1   86.89    6.70
   0  -4  -1 1866.21   68.39
   0  -4   1 1981.30   67.09
   0   4  -1 2086.09   67.29
   0   4   1 2009.50   68.49
   1  -4   1  232.98   10.80
  -1  -4  -1  240.58   13.10
  -1   4  -1  253.17   13.20
  -1   4  -1  235.28   10.70
   1   4   1  251.17   13.20
   2  -4   1  477.65   19.40
   2  -4   1  509.65   22.70
  -2  -4  -1  486.05   22.30
   2   4   1  459.05   21.90
  -2   4  -1  461.75   22.00
   3  -4   1  178.58   10.80
   3  -4   1  186.88   11.10
   3   4   1  188.08   13.00
   3   4   1  186.18   12.30
  -3   4  -1  202.48   13.50
  -4  -4  -1   37.50    7.80
   4  -4   1   30.70    5.50
   4  -4   1   43.40    8.50
   4  -4   1   26.80    5.10
   4   4   1   23.80    5.80
   4   4   1   26.20    6.40
  -4   4  -1   23.30    6.30
  -5  -4  -1  455.35   26.30
   5  -4   1  478.95   24.00
   5  -4   1  422.06   26.00
   5   4   1  478.15   25.70
  -5   4  -1  519.15   27.10
   5   4   1  450.05   25.80
   6  -4   1    2.00    3.30
   6  -4   1    7.60    5.30
  -6  -4  -1    2.50    3.60
   6   4   1   -0.20    3.60
   6   4   1    2.50    3.80
  -6   4  -1    5.50    5.00
   7  -4   1   30.70    7.90
   7  -4   1   22.50    8.80
  -7  -4  -1   25.20    8.80
   7   4   1   30.80    8.30
   7   4   1   13.80    7.40
  -7   4  -1   18.50    6.90
   8  -4   1   11.60    4.90
   8  -4   1   13.00    8.70
  -8  -4  -1    6.30    6.80
   8   4   1   10.90    5.40
   8   4   1   -0.30    6.10
  -8   4  -1   18.00    7.90
   9  -4   1    3.30    7.20
  -9  -4  -1    8.10    7.50
   9  -4   1   10.50    5.70
   9   4   1    4.00    6.50
  10  -4   1   13.90   10.30
 -10  -4  -1   -1.60    7.00
  10  -4   1    7.20    7.20
  10   4   1   -7.60    7.40
 -10  -5   1    5.30    7.30
  10  -5  -1    1.20    9.20
  10  -5  -1   14.50   10.10
  10   5  -1   -7.60    7.30
  -9  -5   1   16.20    8.60
   9  -5  -1   33.30   11.60
   9  -5  -1   12.10    7.50
   9  -5  -1   15.70    8.60
   9   5  -1    6.90    6.80
   8  -5  -1    9.30    5.30
  -8  -5   1    1.80    6.20
   8  -5  -1   -4.90    4.40
   8  -5  -1    6.70    6.30
   8   5  -1    4.80    6.10
   8   5  -1   -1.10    5.30
  -8   5   1    5.60    6.60
   7  -5  -1    3.00    4.40
   7  -5  -1    4.80    6.90
   7  -5  -1    3.60    4.00
  -7  -5   1    1.60    5.20
   7   5  -1   -3.20    4.30
  -7   5   1    6.00    5.90
   7   5  -1    5.30    6.10
  -6  -5   1   58.89   11.50
   6  -5  -1   95.29   14.70
   6  -5  -1   92.49   12.30
   6  -5  -1   70.49   10.40
   6   5  -1   94.09   13.10
   6   5  -1   70.39   12.10
  -6   5   1  105.09   14.10
   5  -5  -1   33.90    7.60
   5  -5  -1   30.90    6.90
  -5  -5   1   26.40    7.00
   5  -5  -1   38.60    8.30
  -5   5   1   37.10    7.60
   5   5  -1   28.70    6.90
   5   5  -1   32.90    7.40
   4  -5  -1  629.54   31.20
   4  -5  -1  637.54   29.70
  -4  -5   1  635.54   31.80
   4   5  -1  622.84   30.70
  -4   5   1  689.23   31.50
   4   5  -1  684.93   31.50
   3  -5  -1  989.50   39.30
   3  -5  -1 1076.19   41.00
  -3  -5   1  980.80   40.70
   3   5  -1  927.61   40.00
  -3   5   1  928.71   39.90
   2  -5  -1  221.28   13.80
  -2  -5   1  242.08   14.40
   2  -5  -1  225.78   13.20
   2   5  -1  227.68   13.90
  -2   5   1  238.88   13.20
  -2   5   1  245.18   14.10
   1  -5  -1  466.35   21.00
  -1  -5   1  455.95   21.00
  -1   5   1  486.55   21.20
  -1   5   1  526.75   21.60
   1   5  -1  494.65   21.20
   0  -5  -1    9.50    3.40
   0  -5   1    9.60    2.80
   0   5  -1   10.60    2.80
   0   5   1    5.00    3.10
   1  -5   1   10.50    2.60
  -1  -5  -1   12.50    3.60
  -1   5  -1   10.00    2.70
  -1   5  -1    6.80    3.10
   1   5   1    9.10    3.40
   2  -5   1  258.27   12.90
   2  -5   1  244.78   15.30
  -2  -5  -1  261.27   15.60
  -2   5  -1  282.57   15.70
   2   5   1  275.27   15.50
  -2   5  -1  277.87   13.00
  -3  -5  -1   91.69    9.60
   3  -5   1   96.19    7.70
   3  -5   1  100.49   10.10
   3   5   1  100.99    9.00
  -3   5  -1  101.19   10.30
   3   5   1  106.79   10.00
   4  -5   1  108.19    9.30
   4  -5   1  114.69   11.60
   4  -5   1  107.59    9.10
  -4  -5  -1  111.89   11.80
   4   5   1  116.89   11.30
   4   5   1  128.19   11.00
  -4   5  -1  107.09   11.40
   5  -5   1   25.70    5.50
   5  -5   1   26.60    7.40
   5  -5   1   22.90    5.40
  -5  -5  -1   16.40    6.30
  -5   5  -1   35.00    8.80
   5   5   1   31.50    7.60
   5   5   1   15.30    5.70
  -6  -5  -1  262.07   20.60
   6  -5   1  221.98   19.70
   6  -5   1  251.77   17.40
   6  -5   1  236.28   16.60
   6   5   1  220.18   18.70
   6   5   1  248.78   19.20
  -6   5  -1  262.77   20.10
   7  -5   1    8.40    5.00
   7  -5   1    9.90    5.00
  -7  -5  -1   22.10    7.70
   7  -5   1    6.20    7.50
   7   5   1   16.50    6.70
  -7   5  -1    4.40    5.20
   7   5   1   12.20    6.10
   8  -5   1   14.40    9.20
   8  -5   1   16.10    6.40
   8  -5   1   18.70    6.00
  -8  -5  -1   25.50    9.80
   8   5   1   18.60    7.60
   8   5   1   22.20    9.30
  -8   5  -1    7.50    7.50
   9  -5   1    3.30    5.70
   9  -5   1    4.60    5.10
  -9  -5  -1   -1.70    6.10
   9  -5   1   -7.00    6.30
   9   5   1    9.90    6.10
 -10  -5  -1   -0.20    7.00
  10  -5   1  -14.50    8.80
  10  -5   1   -3.00    5.80
  10   5   1   12.20   10.10
  10  -6  -1   -5.40    6.40
  10  -6  -1    0.70    7.40
 -10  -6   1   14.00    8.30
  10   6  -1    5.70    8.60
  -9  -6   1    6.30    6.70
   9  -6  -1   13.20    7.70
   9  -6  -1    1.90    5.00
   9  -6  -1   -4.20    7.10
   9   6  -1    6.10    8.60
  -8  -6   1   36.70   10.70
   8  -6  -1   63.79   12.70
   8  -6  -1   71.59   14.70
   8  -6  -1   60.59   11.90
   8   6  -1   57.99   13.30
  -8   6   1   30.90   11.00
   8   6  -1   63.39   12.70
   7  -6  -1   20.30    7.30
   7  -6  -1    9.10    6.10
  -7  -6   1    8.00    6.10
   7  -6  -1    1.50    5.60
  -7   6   1    9.00    6.70
   7   6  -1   15.30    8.00
   7   6  -1    6.80    5.10
  -6  -6   1   20.30    6.90
   6  -6  -1   17.70    8.10
   6  -6  -1   25.10    6.20
   6  -6  -1   27.10    6.90
  -6   6   1   22.70    7.90
   6   6  -1   41.10    9.20
   6   6  -1   19.90    6.80
  -5  -6   1  409.16   26.10
   5  -6  -1  469.15   24.60
   5  -6  -1  454.55   26.60
   5  -6  -1  513.65   25.90
  -5   6   1  442.76   26.40
   5   6  -1  455.35   26.50
   5   6  -1  437.06   25.80
   4  -6  -1    4.00    3.80
   4  -6  -1   -1.10    3.20
  -4  -6   1    5.30    4.30
   4   6  -1    4.00    3.00
  -4   6   1   15.10    5.70
   4   6  -1    4.20    3.90
   3  -6  -1  996.70   41.00
  -3  -6   1 1072.89   43.60
   3  -6  -1  950.40   42.10
   3   6  -1 1073.09   43.30
  -3   6   1 1054.49   42.90
  -3   6   1 1016.00   41.00
   2  -6  -1  105.19    9.40
   2  -6  -1  102.59    8.60
  -2   6   1   95.09    9.10
  -2   6   1   89.79    8.10
   2   6  -1  102.89    9.30
   1  -6  -1   89.09    8.30
  -1  -6   1  115.89    9.00
   1   6  -1  110.09    8.60
  -1   6   1  114.29    8.90
  -1   6   1  113.09    8.90
   0  -6   1  826.02   32.30
   0  -6  -1  860.71   34.20
   0   6  -1  807.12   32.10
   0   6   1  841.92   33.60
  -1  -6  -1  191.58   12.90
   1  -6   1  213.58   11.40
   1   6   1  191.38   12.80
  -1   6  -1  221.88   13.50
  -1   6  -1  217.18   11.20
   2  -6   1  189.58   11.00
   2  -6   1  183.18   13.10
  -2  -6  -1  197.18   13.60
   2   6   1  196.98   13.40
  -2   6  -1  182.28   13.30
  -2   6  -1  225.18   11.50
   3  -6   1  181.08   13.60
   3  -6   1  173.98   10.80
   3   6   1  127.69   11.20
   3   6   1  185.18   13.40
  -3   6  -1  151.08   12.80
  -4  -6  -1   74.59   10.90
   4  -6   1   37.70    8.00
   4  -6   1   37.00    6.20
   4  -6   1   57.49    7.90
   4   6   1   44.90    7.50
  -4   6  -1   52.29    9.20
   4   6   1   59.29    9.80
   5  -6   1  488.65   24.20
   5  -6   1  500.85   24.60
  -5  -6  -1  476.75   27.90
   5  -6   1  475.95   27.70
   5   6   1  406.46   25.10
   5   6   1  451.95   27.00
  -5   6  -1  505.95   27.90
   6  -6   1    5.30    4.00
   6  -6   1    8.70    4.70
   6  -6   1    0.30    4.30
  -6  -6  -1   15.00    7.10
   6   6   1    0.80    4.40
   6   6   1    1.50    4.20
  -6   6  -1   -8.80    3.20
  -7  -6  -1   18.90    8.00
   7  -6   1    9.40    5.70
   7  -6   1   16.10    6.00
   7  -6   1    5.30    5.10
   7   6   1   22.20    7.80
  -7   6  -1   17.30    8.00
   7   6   1    7.00    5.70
  -8  -6  -1    7.80    7.30
   8  -6   1   22.10    7.80
   8  -6   1   21.50    7.10
   8  -6   1   31.20   10.00
   8   6   1   17.90    8.00
   8   6   1   15.90   10.40
  -9  -6  -1   22.00    9.10
   9  -6   1   22.20    7.40
   9  -6   1    3.50    6.70
   9  -6   1   21.30    7.40
   9   6   1    2.00    6.50
  10  -6   1   11.70    8.30
 -10  -6  -1   -6.50    6.20
  10  -6   1    4.60    8.00
  10   6   1   -2.90    6.80
 -10  -7   1    1.30    7.00
  10  -7  -1  -10.60    8.50
  10  -7  -1    0.00    6.00
  10   7  -1   20.30    9.50
   9  -7  -1   -5.60    6.20
   9  -7  -1    6.40    6.70
   9  -7  -1    2.60    6.00
  -9  -7   1   -9.60    5.90
   9   7  -1    1.90    6.50
   8  -7  -1    0.60    5.20
   8  -7  -1    6.70    5.10
  -8  -7   1    3.90    5.60
   8  -7  -1    0.90    6.40
   8   7  -1   12.20    5.90
  -7  -7   1    5.60    6.80
   7  -7  -1   19.10    6.10
   7  -7  -1   18.90    6.90
   7  -7  -1    8.60    6.30
   7   7  -1   17.40    7.80
  -7   7   1   12.90    6.80
   7   7  -1   17.40    7.10
   6  -7  -1  165.18   14.90
   6  -7  -1  178.38   17.30
   6  -7  -1  171.78   14.80
  -6  -7   1  158.88   20.10
  -6   7   1  159.28   15.90
   6   7  -1  139.59   14.80
   6   7  -1  150.48   16.00
   5  -7  -1  241.38   16.80
   5  -7  -1  224.58   15.90
   5  -7  -1  216.38   18.10
  -5  -7   1  179.78   17.20
   5   7  -1  206.48   17.30
   5   7  -1  266.77   19.30
  -5   7   1  231.78   18.00
  -4  -7   1  762.52   37.60
   4  -7  -1  733.63   36.60
   4  -7  -1  830.12   35.60
   4   7  -1  828.72   37.80
  -4   7   1  786.82   37.10
   4   7  -1  810.52   37.70
  -3  -7   1  200.48   15.00
   3  -7  -1  165.18   12.80
   3  -7  -1  212.48   15.00
  -3   7   1  224.38   15.40
  -3   7   1  212.18   13.60
   3   7  -1  214.58   14.80
  -2  -7   1  191.48   13.60
   2  -7  -1  176.68   12.40
  -2   7   1  208.98   12.80
  -2   7   1  182.58   13.30
   2   7  -1  202.48   13.50
  -1  -7   1  374.06   19.10
   1  -7  -1  376.26   19.10
  -1   7   1  352.16   18.50
   1   7  -1  373.76   18.80
  -1   7   1  356.66   18.70
   0  -7  -1   54.59    7.30
   0  -7   1   69.59    6.90
   0   7  -1   67.19    6.70
   0   7   1   59.49    7.60
  -1  -7  -1  112.09   10.10
   1  -7   1  108.19    8.50
   1   7   1  112.59    9.70
  -1   7  -1  124.39   10.60
  -1   7  -1  120.49    8.50
  -2  -7  -1   -2.00    2.90
   2  -7   1    3.30    2.40
  -2   7  -1    1.80    2.30
   2   7   1   -2.70    2.70
  -2   7  -1   -2.10    3.50
   3  -7   1  391.06   19.00
  -3  -7  -1  379.16   22.50
   3  -7   1  403.46   22.80
  -3   7  -1  390.26   22.60
   3   7   1  377.26   21.80
   4  -7   1   15.20    4.40
  -4  -7  -1   16.90    5.80
   4  -7   1   14.50    6.60
   4   7   1   13.30    4.80
  -4   7  -1   18.30    6.20
   4   7   1   24.60    6.40
   5  -7   1   31.40    7.90
  -5  -7  -1   22.70    7.90
   5  -7   1   17.80    5.10
   5  -7   1   22.60    6.20
  -5   7  -1   13.60    6.00
   5   7   1   13.10    5.80
   5   7   1   14.70    5.40
  -6  -7  -1  160.68   20.00
   6  -7   1  134.99   12.60
   6  -7   1  118.29   16.10
   6  -7   1  117.99   12.10
   6   7   1  117.49   15.50
   6   7   1  144.89   17.50
  -6   7  -1  128.29   16.20
   7  -7   1   66.39   13.80
   7  -7   1   59.09   10.60
  -7  -7  -1   81.99   15.00
   7  -7   1   54.29    9.70
   7   7   1   49.90   10.80
  -7   7  -1   61.99   13.40
   7   7   1   74.29   13.80
   8  -7   1    7.50    7.30
   8  -7   1    8.80    5.10
   8  -7   1    6.00    6.50
  -8  -7  -1   10.40    7.70
   8   7   1    8.20    6.50
   9  -7   1    0.00    6.60
  -9  -7  -1    8.20    9.00
   9  -7   1   14.30    7.10
   9  -7   1    1.00    7.60
   9   7   1   -1.50    6.90
  10  -7   1    3.40    7.10
 -10  -7  -1   -4.50    6.60
  10  -7   1  -11.40    7.20
  10   7   1  -10.10    7.50
 -10  -8   1    9.80    7.50
  10  -8  -1    2.60    7.60
  10  -8  -1   -1.20    8.10
  10   8  -1   20.90    9.60
   9  -8  -1   -0.80    7.10
   9  -8  -1    5.20    5.70
   9  -8  -1    4.30    7.20
  -9  -8   1    0.90    7.50
   9   8  -1   -1.20    7.50
   8  -8  -1   20.70    8.20
  -8  -8   1   22.90   10.30
   8  -8  -1   21.10    8.80
   8  -8  -1   22.40    7.80
   8   8  -1   11.20    7.10
   7  -8  -1   56.39    9.80
   7  -8  -1   35.60    8.30
  -7  -8   1   51.19   12.60
   7  -8  -1   27.40    9.30
   7   8  -1   48.40   11.80
   7   8  -1   27.10    8.50
  -7   8   1   37.90   10.80
  -6  -8   1   19.60    8.20
   6  -8  -1   37.00    8.80
   6  -8  -1   32.50    9.30
   6  -8  -1   25.80    7.70
   6   8  -1   42.70    9.70
  -6   8   1   28.80    8.20
   6   8  -1   24.20    9.10
   5  -8  -1  372.96   22.70
   5  -8  -1  361.06   24.70
  -5  -8   1  418.36   26.90
   5   8  -1  367.16   24.40
  -5   8   1  424.86   26.00
   5   8  -1  399.36   24.90
  -4  -8   1    2.50    3.90
   4  -8  -1    3.10    4.30
   4  -8  -1   10.80    5.00
  -4   8   1    4.60    5.00
   4   8  -1    1.50    3.70
   3  -8  -1  289.47   19.10
   3  -8  -1  290.37   17.50
  -3  -8   1  312.67   20.10
  -3   8   1  270.57   17.00
   3   8  -1  300.67   18.90
  -3   8   1  329.67   19.80
  -2  -8   1  261.27   16.80
   2  -8  -1  264.77   16.00
   2   8  -1  228.08   15.60
  -2   8   1  265.27   15.80
  -2   8   1  268.37   16.40
  -1  -8   1   70.29    9.50
  -1   8   1  106.49    9.60
  -1   8   1  103.99    9.30
   1   8  -1  100.09    9.20
   0  -8   1  635.24   27.90
   0  -8  -1  689.83   29.90
   0   8   1  641.54   28.90
   0   8  -1  596.24   27.40
  -1  -8  -1   10.70    4.60
   1  -8   1    9.60    3.60
  -1   8  -1   14.60    4.00
  -1   8  -1   12.70    4.90
   1   8   1   20.50    6.00
   2  -8   1  193.48   12.10
  -2  -8  -1  185.48   14.70
  -2   8  -1  197.08   12.10
  -2   8  -1  198.88   14.90
   2   8   1  194.88   14.50
   3  -8   1   21.90    6.10
  -3  -8  -1   18.20    5.50
   3  -8   1   15.60    4.50
  -3   8  -1   28.50    7.30
   3   8   1   17.80    5.80
  -3   8  -1   15.00    4.30
   4  -8   1  104.59    9.80
   4  -8   1  135.09   13.70
  -4  -8  -1  127.49   13.50
   4   8   1  134.69   13.40
  -4   8  -1  126.89   13.50
   4   8   1  138.89   12.50
   5  -8   1  164.18   12.80
   5  -8   1  181.28   13.40
  -5  -8  -1  180.28   17.00
   5  -8   1  183.78   17.20
   5   8   1  183.48   15.70
   5   8   1  177.98   16.10
  -5   8  -1  162.58   15.60
   6  -8   1    5.50    4.40
   6  -8   1    4.00    4.30
   6  -8   1    9.20    6.60
  -6  -8  -1    2.80    5.40
  -6   8  -1    4.30    6.00
   6   8   1   -3.50    4.40
   6   8   1   -0.70    4.20
   7  -8   1   25.00   10.00
   7  -8   1   10.40    4.50
   7  -8   1   20.50    6.20
  -7  -8  -1   10.00    7.10
   7   8   1    7.90    6.10
   7   8   1   13.20    8.20
  -7   8  -1   16.80    7.90
  -8  -8  -1   27.10    9.90
   8  -8   1   28.50    7.60
   8  -8   1   41.20   11.00
   8  -8   1   34.40    7.50
   8   8   1   37.20   10.00
   9  -8   1    1.20    8.90
   9  -8   1   22.50    8.20
  -9  -8  -1   12.40    8.90
   9  -8   1   15.40    8.00
   9   8   1   10.20    8.20
   9  -9  -1  -11.30    6.50
   9  -9  -1   -2.70    8.70
   9  -9  -1   -4.00    7.70
  -9  -9   1   -2.10    7.10
   9   9  -1   -4.80    6.20
   8  -9  -1   15.90    7.50
   8  -9  -1   11.20    6.60
   8  -9  -1   -0.20    6.60
  -8  -9   1   29.20   10.50
   8   9  -1   14.50    7.40
   7  -9  -1    1.50    4.10
   7  -9  -1    8.20    6.80
  -7  -9   1    2.50    5.10
   7  -9  -1   17.10    5.60
   7   9  -1   15.70    7.30
   7   9  -1    4.70    5.60
  -7   9   1   -4.50    6.20
   6  -9  -1  164.38   15.20
  -6  -9   1   94.49   15.00
   6  -9  -1  122.19   17.70
   6  -9  -1  126.29   13.20
   6   9  -1  159.88   19.60
  -6   9   1  129.29   16.80
   6   9  -1  156.08   19.30
  -5  -9   1   24.80    7.60
   5  -9  -1   19.50    6.50
   5  -9  -1   25.00    7.90
  -5   9   1   21.00    7.00
   5   9  -1   25.70    8.40
   5   9  -1    9.90    5.90
   4  -9  -1  202.38   15.50
  -4  -9   1  174.08   16.50
   4  -9  -1  220.88   17.50
   4   9  -1  214.18   17.00
  -4   9   1  197.08   16.90
   3  -9  -1  200.88   15.00
  -3  -9   1  242.88   17.80
   3   9  -1  225.38   16.50
  -3   9   1  235.08   15.60
  -3   9   1  255.67   18.10
  -2  -9   1   84.49   11.70
   2  -9  -1   70.29    9.90
  -2   9   1   74.49   10.30
   2   9  -1   75.19   10.10
  -2   9   1   79.09    9.80
   1  -9  -1  545.35   27.30
  -1  -9   1  561.74   27.60
   1   9  -1  582.94   27.50
  -1   9   1  593.24   27.90
  -1   9   1  587.74   27.50
   0  -9  -1   26.90    5.80
   0  -9   1   17.90    4.50
   0   9  -1   26.50    5.40
   0   9   1   24.90    5.50
   1  -9   1  353.16   18.80
  -1  -9  -1  351.46   21.10
  -1   9  -1  368.86   18.90
  -1   9  -1  395.76   21.90
   1   9   1  348.27   20.40
   2  -9   1  154.28   11.50
  -2  -9  -1  139.29   13.20
  -2   9  -1  149.59   11.10
  -2   9  -1  175.48   14.40
   2   9   1  163.48   13.40
  -3  -9  -1  508.15   28.40
   3  -9   1  483.75   23.90
   3   9   1  507.25   27.90
  -3   9  -1  542.55   28.60
  -3   9  -1  506.25   24.10
   4  -9   1  197.98   16.80
   4  -9   1  177.78   12.90
  -4  -9  -1  181.98   16.90
   4   9   1  201.78   15.80
  -4   9  -1  171.98   16.50
   4   9   1  159.58   15.20
   5  -9   1   37.70    7.70
   5  -9   1   53.49    8.70
  -5  -9  -1   45.60   10.10
   5  -9   1   54.39   11.20
   5   9   1   48.70    9.70
  -5   9  -1   57.79   11.00
   5   9   1   47.10    9.60
  -6  -9  -1  126.99   18.90
   6  -9   1  118.99   13.90
   6  -9   1  105.69   15.70
   6  -9   1  114.69   11.40
   6   9   1  111.99   14.50
  -6   9  -1   88.49   14.30
   6   9   1   75.39   12.80
   7  -9   1   18.50    6.90
   7  -9   1   22.90   10.40
   7  -9   1   13.30    5.50
  -7  -9  -1   11.80    7.10
   7   9   1   20.60    7.70
  -8  -9  -1   22.20    9.00
   8  -9   1   17.50    6.90
   8  -9   1   10.40    6.10
   8  -9   1   23.90    9.30
   8   9   1   33.40   10.20
   9  -9   1   18.20    8.50
   9  -9   1    1.60    7.10
  -9  -9  -1    6.40    8.60
   9  -9   1    1.80    5.40
   9   9   1   13.50    8.00
  -9 -10   1    6.10    9.20
   9 -10  -1   -2.60    6.40
   9 -10  -1   -4.20    6.60
   9  10  -1   11.00    8.00
   8 -10  -1    7.20    7.00
  -8 -10   1    9.30    8.10
   8 -10  -1   -7.70    6.30
   8 -10  -1    4.60    5.80
   8  10  -1    6.90    8.30
  -7 -10   1   34.20    8.60
   7 -10  -1   28.10    9.80
   7 -10  -1   15.60    6.70
   7 -10  -1   23.90    8.40
   7  10  -1   24.40    8.70
   6 -10  -1   -6.00    2.90
   6 -10  -1    3.80    4.90
  -6 -10   1    4.00    6.80
   6 -10  -1    2.80    5.20
  -6  10   1    2.20    5.90
   6  10  -1   14.40    6.30
   6  10  -1    5.60    5.20
   5 -10  -1  137.39   13.30
  -5 -10   1  132.79   17.20
   5 -10  -1  151.18   18.90
  -5  10   1  140.59   17.90
   5  10  -1  131.29   14.30
   5  10  -1  140.69   17.90
   4 -10  -1   36.60    9.40
  -4 -10   1   31.10    8.30
   4 -10  -1   31.80    7.70
  -4  10   1   23.40    8.30
  -4  10   1   26.20    6.60
   4  10  -1   35.00    9.00
   3 -10  -1  149.09   13.20
  -3 -10   1  201.48   16.50
   3  10  -1  139.69   13.50
  -3  10   1  159.78   14.90
  -3  10   1  185.28   14.00
  -2 -10   1  246.28   17.60
   2 -10  -1  252.07   16.70
  -2  10   1  231.18   17.10
  -2  10   1  218.58   15.70
   2  10  -1  248.68   17.30
  -1 -10   1   64.69    9.90
   1 -10  -1   44.00    8.30
  -1  10   1   61.09    9.10
   1  10  -1   59.19    8.90
  -1  10   1   60.79    9.20
   0 -10  -1  746.73   34.90
   0 -10   1  743.33   33.50
   0  10  -1  760.82   33.40
   0  10   1  744.33   34.40
   1 -10   1    2.50    3.10
  -1 -10  -1    5.00    4.20
  -1  10  -1    2.90    2.70
  -1  10  -1   -0.60    3.30
   1  10   1   -0.60    2.00
   2 -10   1  423.96   22.00
  -2 -10  -1  453.05   26.00
  -2  10  -1  448.86   25.50
   2  10   1  430.36   25.00
  -2  10  -1  419.06   21.90
  -3 -10  -1  161.58   15.70
   3 -10   1  208.48   14.10
  -3  10  -1  190.78   16.50
  -3  10  -1  198.08   13.70
   3  10   1  219.28   17.20
  -4 -10  -1  116.89   15.90
   4 -10   1  124.99   11.10
   4  10   1  139.79   16.80
  -4  10  -1  121.69   16.10
   5 -10   1  127.49   11.20
   5 -10   1  146.49   12.90
   5 -10   1  138.29   17.60
  -5 -10  -1  155.08   16.50
  -5  10  -1  122.39   16.10
   5  10   1  115.99   15.70
   5  10   1  138.09   17.10
   6 -10   1   11.40    7.60
   6 -10   1    9.90    5.50
   6 -10   1    5.50    5.00
  -6 -10  -1   11.50    7.00
  -6  10  -1   67.09   13.40
   6  10   1   10.90    5.30
   6  10   1   10.60    5.30
   7 -10   1   26.80   10.30
   7 -10   1   28.90    7.50
  -7 -10  -1   46.30   13.10
   7 -10   1   30.70    8.00
   7  10   1   36.30   10.20
   8 -10   1   17.20    8.70
   8 -10   1   12.90    5.80
   8 -10   1    0.00    5.40
  -8 -10  -1   13.60    7.20
   8  10   1   12.20    7.90
   9 -10   1   14.10    9.30
  -9 -10  -1    9.60    9.50
   9 -10   1    9.70    7.40
   9 -10   1   32.50   11.20
   9  10   1   22.30    9.20
   9 -11  -1   14.80    6.60
   9 -11  -1    3.90    6.90
   9  11  -1   13.60   10.30
   8 -11  -1   17.40    7.80
   8 -11  -1   -7.80    6.70
   8 -11  -1   19.10    9.40
  -8 -11   1   19.90   10.20
   8  11  -1   16.90    8.50
  -7 -11   1    3.10    8.40
   7 -11  -1   -0.10    6.10
   7 -11  -1   -4.40    4.70
   7 -11  -1    0.00    5.60
   7  11  -1   -1.40    6.80
  -6 -11   1  100.89   16.80
   6 -11  -1   86.39   14.70
   6 -11  -1   93.89   13.50
   6 -11  -1   97.09   13.70
   6  11  -1  103.49   15.40
  -6  11   1   80.19   14.60
   6  11  -1   96.89   15.50
   5 -11  -1   -3.80    3.70
  -5 -11   1    4.80    4.40
   5 -11  -1    0.10    3.40
   5  11  -1    5.00    5.70
  -5  11   1    6.80    6.60
   5  11  -1   14.40    7.00
   4 -11  -1  153.58   14.00
  -4 -11   1  172.38   16.70
   4  11  -1  196.78   16.80
  -4  11   1  199.98   17.40
  -4  11   1  158.28   14.50
  -3 -11   1  153.28   15.40
   3 -11  -1  134.89   13.00
  -3  11   1  144.09   12.80
  -3  11   1  134.79   14.20
   3  11  -1  147.99   14.50
  -2 -11   1   85.49   12.70
   2 -11  -1   92.99   11.90
   2  11  -1   81.29   11.20
  -2  11   1   83.49   11.00
  -2  11   1  112.59   13.70
  -1 -11   1  971.00   42.70
   1 -11  -1  962.90   42.90
  -1  11   1  932.31   42.10
  -1  11   1 1013.30   43.20
   1  11  -1  941.41   42.00
   0 -11  -1   -2.10    3.20
   0 -11   1    1.40    3.30
   0  11  -1    4.00    3.10
   0  11   1    2.60    3.40
   1 -11   1  617.54   29.50
  -1 -11  -1  595.84   31.90
   1  11   1  653.53   32.30
  -1  11  -1  618.94   29.40
  -1  11  -1  627.34   32.40
  -2 -11  -1   43.70    9.00
   2 -11   1   43.50    7.80
  -2  11  -1   45.60    7.60
   2  11   1   34.90    7.60
  -2  11  -1   45.70    9.10
   3 -11   1  266.97   17.10
  -3 -11  -1  282.87   21.30
   3  11   1  270.87   20.40
  -3  11  -1  291.77   21.60
  -3  11  -1  275.97   17.50
   4 -11   1   52.29    8.50
  -4 -11  -1   53.09   11.50
   4  11   1   55.29   10.90
  -4  11  -1   50.89   10.80
   5 -11   1   10.10    5.20
  -5 -11  -1   19.90    7.60
   5  11   1   15.30    6.40
  -5  11  -1   14.40    6.60
   5  11   1    4.80    6.10
   6 -11   1   32.50   10.20
  -6 -11  -1   68.59   13.50
   6 -11   1   76.09   10.80
   6 -11   1   67.69   10.70
   6  11   1   53.99   11.50
  -6  11  -1   51.59   12.10
   6  11   1   42.20   12.10
   7 -11   1   10.90    9.00
   7 -11   1   15.60    5.30
   7 -11   1    1.20    5.90
  -7 -11  -1    5.60    7.70
   7  11   1   19.30    7.40
  -8 -11  -1   14.90    7.70
   8 -11   1   24.90    9.10
   8 -11   1   14.60    6.80
   8 -11   1    1.80    7.00
   8  11   1    6.00    7.50
   9 -11   1   -4.90    9.20
  -9 -11  -1   10.60    9.60
   9 -11   1    0.10    7.70
   9 -11   1    6.00    8.30
   9  11   1   -7.50    7.20
   8 -12  -1    5.00    7.50
  -8 -12   1    8.10    9.20
   8 -12  -1    8.40    7.30
   8 -12  -1   -0.80    7.90
   8  12  -1   17.90    8.80
   7 -12  -1   16.10    6.90
   7 -12  -1   23.00   10.50
  -7 -12   1   19.50    9.10
   7 -12  -1   30.30    8.50
   7  12  -1   16.30    7.80
   6 -12  -1   -2.50    6.00
  -6 -12   1    1.20    6.10
   6 -12  -1   -6.60    4.80
   6  12  -1    1.20    4.70
   5 -12  -1  114.99   14.70
  -5 -12   1  108.79   16.50
   5  12  -1   96.49   14.90
   5  12  -1  114.49   16.00
  -5  12   1  129.29   17.90
   4 -12  -1   27.10    6.50
  -4 -12   1   14.80    6.70
   4  12  -1   14.40    7.00
  -4  12   1   25.30    6.90
  -4  12   1    6.50    5.90
   3 -12  -1   33.90    7.90
  -3 -12   1   43.00   10.00
  -3  12   1   35.90    7.60
   3  12  -1   24.50    7.50
  -3  12   1   26.70    8.10
  -2 -12   1   62.19   10.90
   2 -12  -1   75.09   11.50
  -2  12   1   90.19   12.50
  -2  12   1   79.49   11.50
   2  12  -1   54.99   10.30
   1 -12  -1   12.80    6.00
  -1 -12   1    4.80    4.10
   1  12  -1    9.00    4.80
  -1  12   1    8.60    5.20
  -1  12   1    5.10    4.20
   0 -12   1  951.10   43.50
   0 -12  -1  973.80   45.00
   0  12   1 1030.20   44.60
   0  12  -1 1016.70   43.50
   0  12   1  992.00   44.60
   1 -12   1    0.90    3.30
  -1 -12  -1    4.00    4.20
  -1  12  -1    3.90    5.10
   1  12   1    2.00    4.30
  -1  12  -1    5.20    4.00
   2 -12   1  827.22   36.80
  -2 -12  -1  730.83   39.20
  -2  12  -1  878.51   41.00
  -2  12  -1  798.12   36.30
   2  12   1  759.02   38.90
   3 -12   1  138.69   12.40
  -3 -12  -1  130.79   17.10
  -3  12  -1  134.29   16.90
  -3  12  -1  146.59   12.60
   3  12   1  142.99   15.40
   4 -12   1    7.40    4.60
  -4 -12  -1   15.50    7.70
   4  12   1    8.30    6.40
  -4  12  -1   11.60    7.00
  -5 -12  -1   37.70   10.80
   5 -12   1   33.60    7.00
   5  12   1   43.20   10.70
  -5  12  -1   43.50   10.50
   5  12   1   40.00    9.80
  -6 -12  -1    2.50    5.50
   6 -12   1   -1.10    4.50
   6 -12   1  -10.40    3.50
   6  12   1    6.50    5.60
  -7 -12  -1   32.90    9.80
   7 -12   1   14.50    7.00
   7 -12   1   11.00    6.30
   7 -12   1   10.30    7.70
   7  12   1   13.40    7.80
   8 -12   1    3.30    9.10
   8 -12   1    5.00    7.50
   8 -12   1    2.30    7.00
  -8 -12  -1   16.50    7.70
   8  12   1    8.80    8.50
   8 -13  -1   17.40    8.30
   8 -13  -1    2.30    9.10
   8 -13  -1    0.70    6.60
  -8 -13   1   15.40   11.10
   8  13  -1   14.50    9.30
   7 -13  -1   11.30    5.70
  -7 -13   1    2.80    7.10
   7 -13  -1    3.10    7.60
   7  13  -1    2.50    6.20
  -6 -13   1   12.70    7.80
   6 -13  -1   21.80    8.00
   6  13  -1   25.50    9.80
   5 -13  -1   10.80    5.50
  -5 -13   1   10.90    7.30
  -5  13   1    0.50    7.60
   5  13  -1    0.40    5.60
   4 -13  -1   77.69   12.50
  -4 -13   1   55.99   11.90
  -4  13   1   53.09   11.10
   4  13  -1   61.79   11.40
  -4  13   1   52.89    9.60
   3 -13  -1    4.50    4.90
  -3 -13   1    6.60    6.00
  -3  13   1   -1.80    5.80
  -3  13   1   -2.60    4.20
   3  13  -1   -1.50    5.10
   2 -13  -1    6.00    4.00
  -2 -13   1   11.20    5.70
  -2  13   1   21.90    7.20
  -2  13   1   12.00    5.70
   2  13  -1    0.10    4.20
  -1 -13   1  248.38   19.00
   1 -13  -1  267.27   19.70
   1  13  -1  271.97   19.30
  -1  13   1  257.87   19.60
  -1  13   1  221.48   18.00
   0 -13  -1   70.79   12.30
   0 -13   1   76.89   11.50
   0  13  -1   50.09    9.50
   0  13   1   67.39   10.50
   0  13   1   55.89   10.30
   1 -13   1  135.59   12.90
  -1 -13  -1  116.69   15.50
  -1  13  -1  133.19   13.70
   1  13   1  123.59   13.30
  -1  13  -1  120.99   12.30
   2 -13   1   10.70    5.40
  -2 -13  -1    0.30    4.60
  -2  13  -1   13.60    6.40
  -2  13  -1   11.30    5.00
   2  13   1   17.70    6.50
  -3 -13  -1  154.38   20.20
   3 -13   1  141.89   13.30
   3  13   1  104.59   14.70
  -3  13  -1  143.19   13.00
  -3  13  -1  108.09   16.40
  -4 -13  -1   25.90    9.60
   4 -13   1   20.20    6.50
  -4  13  -1   33.30   10.00
   4  13   1   33.80    9.70
   5 -13   1   13.80    6.20
  -5 -13  -1   17.30    8.50
   5  13   1   12.60    6.10
  -6 -13  -1   17.60    8.20
   6 -13   1   21.80    6.60
   6 -13   1   28.30    8.30
   6  13   1   24.90    9.20
   7 -13   1    3.70    6.30
   7 -13   1   -2.10    5.30
  -7 -13  -1    8.20    6.40
   7  13   1   -5.00    6.60
  -8 -13  -1    2.70    8.50
   8 -13   1    0.80    8.20
   8 -13   1   11.10    6.90
   8  13   1   -8.60    7.20
  -7 -14   1   24.00    9.30
   7 -14  -1    2.10    8.80
   7 -14  -1   13.90    7.10
   7  14  -1   23.90   10.00
  -6 -14   1   26.00    8.90
   6 -14  -1   15.10    6.80
   6  14  -1   11.60    7.10
   5 -14  -1   39.40    9.70
  -5 -14   1   29.80    9.80
  -4 -14   1    3.00    5.80
   4 -14  -1    8.10    5.40
  -4  14   1    7.20    6.00
  -4  14   1   -7.30    4.00
   4  14  -1   -2.10    6.60
   3 -14  -1    0.70    4.50
  -3 -14   1    1.10    5.40
  -3  14   1    0.00    5.50
   3  14  -1    8.00    7.00
  -3  14   1    8.20    5.70
   2 -14  -1   10.40    5.10
  -2 -14   1    6.60    5.40
   2  14  -1   -2.00    4.00
  -2  14   1    5.70    5.10
  -2  14   1   -9.50    4.90
   1 -14  -1   14.90    6.10
  -1 -14   1   18.60    6.60
  -1  14   1    5.00    5.50
   1  14  -1   11.00    6.30
  -1  14   1    6.80    5.50
   0 -14   1    9.10    4.60
   0 -14  -1   12.00    7.20
   0  14  -1   19.90    6.60
   0  14  -1    6.20    4.70
   0  14   1    7.80    5.50
   0  14   1    7.80    5.10
  -1 -14  -1    7.40    6.40
   1 -14   1    2.60    3.60
  -1  14  -1    4.70    4.30
   1  14   1   -0.50    4.70
  -1  14  -1   13.30    6.50
   2 -14   1   46.80    9.40
  -2 -14  -1   50.89   11.00
  -2  14  -1   51.89   10.50
   2  14   1   59.29   10.70
  -2  14  -1   60.99   10.40
  -3 -14  -1   21.60    8.10
   3 -14   1   40.80    9.10
  -3  14  -1   36.90   11.00
   3  14   1   29.40    9.50
  -3  14  -1   28.60    7.10
  -4 -14  -1   10.90    6.00
   4 -14   1   10.30    5.70
   4  14   1   13.80    7.70
  -4  14  -1   13.70    9.10
   5 -14   1   -3.00    3.90
  -5 -14  -1   -4.80    5.90
   5  14   1   11.70    6.50
  -6 -14  -1    9.80    6.90
   6 -14   1    6.60    5.70
   6 -14   1    8.40    6.00
   6  14   1   -4.70    6.40
   7 -14   1    9.00    7.00
   7 -14   1    1.70    6.90
  -7 -14  -1    4.90    7.30
   7  14   1    3.70    7.50
  -7 -15   1    2.70    7.40
   7 -15  -1    5.00    9.90
   7 -15  -1    0.00    6.80
   7  15  -1   -4.20    7.00
  -6 -15   1   13.00    8.00
   6 -15  -1   15.40    8.00
   6  15  -1   11.40    8.40
   5 -15  -1   11.50    6.30
  -5 -15   1   18.70    8.50
  -4 -15   1   28.90    9.70
   4 -15  -1   17.00    7.80
  -3 -15   1    2.40    6.10
   3 -15  -1    3.10    5.30
   3  15  -1    2.50    6.10
  -3  15   1   -3.70    4.70
  -3  15   1   -9.90    5.20
   2 -15  -1   20.30    7.60
  -2 -15   1   18.00    7.80
  -2  15   1   15.80    7.10
   2  15  -1   16.70    7.30
  -2  15   1   45.40   11.10
  -1 -15   1   10.50    5.90
   1 -15  -1   25.80    7.70
  -1  15   1    5.30    6.10
   1  15  -1    1.90    6.20
  -1  15   1   10.00    6.20
   0 -15   1    0.50    4.10
   0 -15  -1    0.20    4.50
   0  15  -1   -0.50    4.70
   0  15  -1    7.50    5.60
   0  15   1    0.80    6.00
   0  15   1    0.40    5.10
   1 -15   1    0.40    3.80
  -1 -15  -1    8.00    5.50
  -1  15  -1    3.90    4.60
  -1  15  -1    1.10    5.80
   1  15   1    1.10    4.80
   2 -15   1    5.50    4.40
  -2 -15  -1    2.80    5.40
   2  15   1   -3.10    5.80
  -2  15  -1    9.40    5.60
  -2  15  -1    4.80    5.90
   3 -15   1   15.20    5.50
  -3 -15  -1   19.60    8.50
  -3  15  -1   21.60    6.40
   3  15   1   22.30    7.80
  -3  15  -1   27.00   10.30
   4 -15   1    2.80    4.80
  -4 -15  -1   12.00    8.60
  -4  15  -1    5.40    6.10
   5 -15   1    4.40    5.10
  -5 -15  -1    3.20    7.60
   5  15   1    4.50    5.80
   6 -15   1    4.10    6.70
  -6 -15  -1  -12.70    6.60
   6 -15   1    9.00    6.40
   6  15   1    2.70    7.00
   7 -15   1   -4.30    8.10
  -7 -15  -1   18.50   10.30
   7 -15   1   -1.30    6.40
   7  15   1    4.90    8.00
  -6 -16   1   -0.50    7.80
   6 -16  -1    0.00    6.80
   6  16  -1    9.90    7.10
   5 -16  -1   24.90    8.10
  -5 -16   1   25.90    8.60
   4 -16  -1   -0.10    5.20
  -4 -16   1   11.70    8.20
  -4  16   1   -4.00    6.10
  -3 -16   1   19.10    8.00
   3 -16  -1   20.60    6.50
   3  16  -1    9.10    7.40
  -3  16   1   20.60    7.40
  -2 -16   1   23.20    8.30
   2 -16  -1    4.30    6.10
   2  16  -1   19.90    7.40
  -2  16   1   12.60    7.60
  -2  16   1   10.10    7.00
  -1 -16   1    4.30    4.60
   1 -16  -1    2.60    6.00
   1  16  -1    1.10    4.70
  -1  16   1    1.40    7.00
  -1  16   1    0.60    6.60
   0 -16   1   15.00    6.40
   0 -16  -1   15.60    7.00
   0  16   1   13.40    6.80
   0  16  -1   18.40    6.90
   0  16  -1    6.10    6.60
   1 -16   1   -3.40    5.00
  -1 -16  -1    2.60    6.20
   1  16   1    2.40    5.60
  -1  16  -1   -0.40    6.40
  -1  16  -1   -4.40    5.70
  -2 -16  -1    7.40    6.50
   2 -16   1    3.10    4.80
   2  16   1   15.70    7.60
  -2  16  -1   -2.60    4.60
  -3 -16  -1   -1.00    7.20
   3 -16   1    6.10    5.70
  -3  16  -1    0.70    5.90
  -4 -16  -1    6.20    8.30
   4 -16   1    6.40    5.80
  -4  16  -1   -1.70    6.50
  -5 -16  -1   -6.20    7.50
   5 -16   1   -0.60    5.90
   5  16   1    7.40    7.00
   6 -16   1   -2.10    6.50
   6 -16   1    9.20    8.40
  -6 -16  -1   -1.30    8.40
   6  16   1   -7.60    7.90
  -5 -17   1    4.60    8.20
   5 -17  -1    4.10    7.40
   4 -17  -1    1.40    6.20
  -4 -17   1   -8.40    6.80
  -4  17   1  -15.20    7.20
  -3 -17   1    9.70    7.30
   3 -17  -1    5.90    6.90
  -3  17   1    3.10    7.30
   2 -17  -1   -1.00    6.40
  -2 -17   1    9.90    6.60
   2  17  -1    8.30    7.80
  -2  17   1   -3.80    6.40
  -1 -17   1    8.00    6.50
   1 -17  -1    7.90    6.50
  -1  17   1   -0.10    6.50
   1  17  -1   20.20    8.30
  -1  17   1    4.60    8.70
   0 -17  -1    1.60    7.10
   0 -17   1   -0.10    5.40
   0  17   1   -1.10    6.00
   0  17  -1    5.60    6.30
   0  17   1  -18.70    6.90
  -1 -17  -1   12.10    7.50
   1 -17   1    1.70    5.60
   1  17   1   11.10    6.50
  -1  17  -1   -6.10    5.50
  -2 -17  -1    0.30    6.80
   2 -17   1   10.40    6.70
  -2  17  -1    6.20    7.00
  -3 -17  -1   -1.10    6.00
   3 -17   1    2.50    5.40
  -3  17  -1   -6.70    6.20
  -4 -17  -1   10.90    8.90
   4 -17   1   -1.90    6.10
  -4  17  -1   -2.20    7.00
  -5 -17  -1    7.20    9.50
   5 -17   1    7.30    6.10
   5  17   1   -2.60    6.40
  -4 -18   1   -0.30    6.40
   4 -18  -1   -8.70    5.60
  -3 -18   1    5.40    8.00
   3 -18  -1   14.70    6.90
  -3  18   1   -0.70   14.20
  -2 -18   1    3.00    7.30
   2 -18  -1   11.00    7.10
  -2  18   1    9.50   10.20
  -1 -18   1    3.60    6.10
   1 -18  -1   23.90    9.20
   0 -18   1    0.70    6.20
   0 -18  -1    0.70    6.50
   0  18  -1    0.50    7.20
   1 -18   1   -3.00    5.30
  -1 -18  -1   -3.40    5.80
  -1  18  -1   -1.80    7.10
  -2 -18  -1   11.30    8.00
   2 -18   1   -3.80    4.60
  -2  18  -1  -13.80    6.20
   3 -18   1   -6.80    5.60
  -3 -18  -1  -12.60    8.20
  -3  18  -1  -10.30    7.10
   4 -18   1    0.60    6.30
  -4 -18  -1   -0.10    8.60
  -3 -19   1   -5.10    7.90
   3 -19  -1  -14.60    6.50
   2 -19  -1   -9.30    6.30
  -2 -19   1   17.60    8.20
  -1 -19   1    6.60    6.80
   1 -19  -1  -11.90    6.10
   0 -19  -1    5.00    6.70
   0 -19   1    1.70    6.40
  -1 -19  -1   29.20    9.80
   1 -19   1   22.00    8.10
  -1  19  -1   22.60   11.00
   2 -19   1    0.30    6.20
  -2 -19  -1   -2.10    7.00
  -2  19  -1    0.10    8.10
   3 -19   1    2.80    6.80
  -3 -19  -1  -12.70    7.10
  -3  19  -1   -9.10    8.20
  11   0  -2  -11.30    9.20
  10   0  -2    6.60    9.40
   9   0  -2    2.70    6.20
   9   0  -2   -2.20    5.80
  -8   0   2   31.20    9.10
   8   0  -2   39.50   10.40
   8   0  -2   22.70    8.10
   7   0  -2   22.80    7.00
  -7   0   2   33.00    8.00
   7   0  -2   10.00    5.80
   6   0  -2  113.89   14.60
  -6   0   2  102.59   13.50
   6   0  -2  119.99   12.80
  -6   0   2  104.39   14.00
   5   0  -2 1836.42   69.09
   5   0  -2 1777.52   68.39
  -5   0   2 1746.83   68.49
  -5   0   2 1684.33   67.79
  -4   0   2  141.89   11.60
  -4   0   2  150.68   11.70
   4   0  -2  135.79   11.50
   4   0  -2  159.28   12.20
   3   0  -2 1074.19   41.00
   3   0  -2 1063.39   41.20
  -3   0   2 1037.60   41.10
  -3   0   2 1022.70   40.50
  -2   0   2  269.77   13.30
   2   0  -2  274.27   13.70
   2   0  -2  285.57   13.50
   1   0   2    1.80    1.80
  -1   0  -2    1.00    1.80
  -1   0  -2    4.00    1.90
   1   0   2    2.10    1.50
  -3   0  -2 2557.94   87.79
  -3   0  -2 2697.83   88.89
   3   0   2 2521.55   87.49
   3   0   2 2380.16   88.29
  -4   0  -2 1089.69   43.00
   4   0   2 1024.50   42.20
  -4   0  -2 1068.99   43.50
   4   0   2 1092.49   44.20
  -5   0  -2  286.97   18.40
   5   0   2  292.57   18.00
  -5   0  -2  287.07   18.60
   5   0   2  321.87   20.20
  -6   0  -2  110.09   14.20
   6   0   2  130.09   16.20
   6   0   2  110.99   11.90
  -6   0  -2  101.29   12.50
  -7   0  -2   33.20    8.20
  -7   0  -2   34.70    8.00
   7   0   2   37.50    8.00
   7   0   2   29.90    8.80
  -8   0  -2    8.50    6.40
   8   0   2   12.30    7.10
   8   0   2    6.60    5.90
  -8   0  -2   14.20    7.90
   9   0   2   48.90   12.60
   9   0   2   39.60    9.80
  -9   0  -2   53.59   12.60
  10   0   2    3.80    9.10
  11  -1  -2    4.00    9.40
  11   1  -2    8.90   11.60
  10  -1  -2   -8.30    7.60
  10   1  -2   10.00    9.60
   9  -1  -2    7.20    7.50
   9  -1  -2   19.80    8.20
   9   1  -2    8.30    9.20
   9   1  -2   14.00    7.80
   8  -1  -2    1.30    6.10
  -8  -1   2    7.00    5.90
   8  -1  -2    6.80    5.50
  -8  -1   2   16.90    7.80
   8   1  -2    4.70    5.40
  -8   1   2    1.70    5.60
   8   1  -2    7.20    6.80
  -7  -1   2    2.60    5.00
   7  -1  -2    0.40    4.30
  -7  -1   2    4.00    4.90
   7  -1  -2   -1.30    3.90
   7   1  -2    4.90    4.70
  -7   1   2    7.40    5.80
   7   1  -2   10.40    5.30
   6  -1  -2  839.92   42.20
  -6  -1   2  943.31   42.90
  -6  -1   2  919.11   43.10
   6  -1  -2  914.91   42.20
  -6   1   2  943.11   42.90
   6   1  -2  929.81   42.80
   6   1  -2  913.61   43.20
   5  -1  -2   29.40    7.10
  -5  -1   2   64.49   10.30
  -5  -1   2   68.99   10.70
   5  -1  -2   54.59    9.50
  -5   1   2   38.90    8.00
   5   1  -2   47.40    8.30
   5   1  -2   44.00    8.50
  -4  -1   2   91.39    9.40
   4  -1  -2   89.99    9.20
  -4  -1   2   89.59    9.40
   4  -1  -2  108.19   10.00
   4   1  -2  108.49   10.20
  -4   1   2   93.49    9.20
   4   1  -2   91.29    9.50
  -3  -1   2  386.36   19.60
  -3  -1   2  383.36   19.10
   3  -1  -2  395.86   19.50
   3  -1  -2  423.36   19.80
   3   1  -2  412.96   19.80
   3   1  -2  364.26   18.90
  -3   1   2  409.16   19.40
   2  -1  -2   13.10    3.50
  -2  -1   2   16.50    3.80
  -2   1   2    9.90    2.90
   2   1  -2   12.50    3.30
   2   1  -2    9.00    3.20
   1  -1  -2 1188.38   39.10
   1  -1  -2 1055.89   40.00
  -1  -1   2 1121.59   39.80
   1   1  -2 1149.39   39.80
  -1   1   2 1179.88   39.00
  -1   1   2 1138.99   40.10
   0  -1  -2   50.09    4.10
   0   1  -2   46.90    2.80
   1  -1   2 2252.77   77.39
  -1  -1  -2 2381.06   77.59
   1  -1   2 2278.77   75.39
  -1  -1  -2 2412.76   76.39
  -1   1  -2 2265.37   77.49
  -1   1  -2 2385.26   75.49
   1   1   2 2204.98   77.29
   1   1   2 2359.36   76.29
   2  -1   2 9999.00  313.47
   2   1   2 9580.14  314.87
  -2   1  -2 9528.25  313.37
   2   1   2 9741.92  314.57
  -3  -1  -2  890.71   34.80
  -3  -1  -2  923.81   34.80
   3  -1   2  840.22   33.10
   3  -1   2  812.92   35.10
   3   1   2  817.02   34.10
   3   1   2  824.92   34.50
  -3   1  -2  899.21   33.80
  -3   1  -2  915.41   35.40
   4  -1   2  117.49    9.40
  -4  -1  -2  141.49   11.20
  -4  -1  -2  123.29   10.30
   4  -1   2  105.39   11.00
   4   1   2  101.79    9.70
   4   1   2  120.99   11.10
  -4   1  -2  116.99    9.60
  -4   1  -2  112.59   10.40
  -5  -1  -2  172.98   13.60
  -5  -1  -2  173.28   13.90
   5  -1   2  179.18   13.20
   5  -1   2  187.18   15.60
  -5   1  -2  173.98   14.20
   5   1   2  172.48   14.40
  -5   1  -2  170.28   13.10
   5   1   2  179.38   13.70
   6  -1   2   10.90    6.30
   6  -1   2   10.60    5.30
  -6  -1  -2    6.80    3.90
  -6  -1  -2    7.40    4.90
   6   1   2   12.70    5.00
  -6   1  -2    9.80    5.00
  -6   1  -2    4.60    4.10
   6   1   2   12.10    6.40
   7  -1   2    9.70    5.90
  -7  -1  -2   13.70    6.40
  -7  -1  -2    7.50    4.80
   7  -1   2   12.80    5.80
  -7   1  -2   15.00    6.10
   7   1   2    4.90    5.20
   7   1   2   15.50    6.50
  -7   1  -2   11.60    5.90
   8  -1   2   85.79   15.00
  -8  -1  -2   90.39   15.30
  -8  -1  -2   79.39   12.80
   8  -1   2   98.39   13.80
  -8   1  -2   94.39   14.50
  -8   1  -2   64.99   12.90
   8   1   2   93.69   14.50
   8   1   2   92.89   15.50
  -9  -1  -2    5.60    7.10
   9  -1   2    9.40    8.90
   9  -1   2    4.30    7.90
   9   1   2    7.70    6.20
   9   1   2    3.70    6.50
 -10  -1  -2   -1.80    7.50
  10  -1   2   -6.40    8.10
  10   1   2   13.70   10.10
  11  -2  -2  -19.60    8.30
  11   2  -2    5.90   10.00
  10  -2  -2   10.30    9.30
  10   2  -2    8.80    8.10
   9  -2  -2   -3.50    6.50
  -9  -2   2   -5.00    6.30
   9  -2  -2   -5.10    5.90
   9   2  -2   -5.20    6.00
   8  -2  -2   20.10    8.10
  -8  -2   2    8.50    7.40
   8  -2  -2    9.40    5.80
  -8  -2   2    1.20    6.70
  -8   2   2   13.90    7.20
   8   2  -2   -0.80    5.00
   8   2  -2    8.80    7.20
  -7  -2   2   21.90    7.40
  -7  -2   2   26.90    8.20
   7  -2  -2   18.10    5.80
   7  -2  -2   21.70    8.30
   7   2  -2   15.00    5.30
  -7   2   2    6.90    5.50
   7   2  -2   18.60    7.30
   6  -2  -2  148.29   14.70
  -6  -2   2  145.39   14.40
   6  -2  -2  131.29   13.30
  -6  -2   2  132.39   13.60
   6   2  -2  151.48   14.20
  -6   2   2  122.49   13.20
   6   2  -2  121.99   13.20
  -5  -2   2  930.81   41.10
  -5  -2   2  879.11   41.00
   5  -2  -2  955.80   40.90
   5  -2  -2  879.21   40.90
   5   2  -2  879.91   40.80
  -5   2   2  927.61   40.90
   5   2  -2  992.40   41.70
  -4  -2   2    0.70    2.70
  -4  -2   2    6.70    3.50
   4  -2  -2    6.00    3.60
   4  -2  -2    3.20    3.50
   4   2  -2   -0.20    2.50
   4   2  -2   -0.40    3.20
  -4   2   2    3.40    3.60
   3  -2  -2  641.14   27.70
  -3  -2   2  643.24   28.40
   3  -2  -2  646.14   27.90
   3   2  -2  677.23   28.60
  -3   2   2  651.33   27.70
   3   2  -2  614.94   27.80
   2  -2  -2    0.20    2.40
   2  -2  -2    0.90    2.60
  -2  -2   2    0.20    2.60
   2   2  -2    3.90    2.80
  -2   2   2    5.50    2.70
   1  -2  -2 1297.97   47.80
  -1  -2   2 1408.06   47.40
   1  -2  -2 1436.66   46.70
  -1   2   2 1302.17   46.30
   1   2  -2 1382.76   47.20
  -1   2   2 1348.57   47.90
   0  -2  -2  960.00   37.40
   0  -2   2 1096.99   35.30
   0   2  -2 1059.59   35.20
   0   2   2 1123.99   37.90
   1  -2   2 2096.29   68.79
   1  -2   2 1963.00   72.19
  -1  -2  -2 2118.39   72.49
   1   2   2 2139.39   72.59
  -1   2  -2 2229.38   72.59
   1   2   2 2229.18   70.49
   2  -2   2 4456.25  143.79
  -2  -2  -2 4349.67  143.59
  -2  -2  -2 4092.09  141.89
   2  -2   2 4235.68  140.49
   2   2   2 4239.28  142.09
  -2   2  -2 4310.67  140.59
  -2   2  -2 4450.85  143.89
   2   2   2 4293.57  143.39
  -3  -2  -2  984.00   37.60
  -3  -2  -2  987.70   38.40
   3  -2   2  922.91   35.80
   3  -2   2  997.40   39.30
  -3   2  -2  925.71   35.90
   3   2   2  970.40   38.10
  -3   2  -2  938.91   38.40
   3   2   2  909.21   37.30
   4  -2   2  671.23   28.40
  -4  -2  -2  637.34   30.30
  -4  -2  -2  671.53   29.90
   4  -2   2  641.74   31.10
  -4   2  -2  660.43   28.60
   4   2   2  665.03   30.00
   4   2   2  682.73   30.50
  -4   2  -2  637.74   30.40
   5  -2   2  204.48   13.80
   5  -2   2  204.68   16.50
  -5  -2  -2  206.78   15.50
  -5  -2  -2  191.78   14.80
   5   2   2  201.58   15.30
  -5   2  -2  189.08   13.60
  -5   2  -2  198.18   15.40
   5   2   2  203.68   15.10
   6  -2   2  170.08   16.00
  -6  -2  -2  147.19   14.50
   6  -2   2  151.88   13.10
  -6  -2  -2  155.48   14.50
  -6   2  -2  189.78   14.30
   6   2   2  147.69   13.70
  -6   2  -2  140.99   14.40
   6   2   2  157.28   15.00
   7  -2   2   55.69   12.30
  -7  -2  -2   17.10    7.70
   7  -2   2   30.90    7.30
  -7  -2  -2   38.40    9.00
   7   2   2   49.10    9.90
  -7   2  -2   36.40    8.50
   7   2   2   36.90    9.40
  -8  -2  -2    8.20    6.80
   8  -2   2   20.10    6.40
   8  -2   2   18.30    8.10
  -8  -2  -2   22.70    8.30
   8   2   2   27.60    8.10
   8   2   2   25.10    9.50
  -8   2  -2   36.90    9.60
  -9  -2  -2   36.60   10.80
   9  -2   2   35.20    9.20
   9  -2   2   28.10   10.80
   9   2   2   27.50   11.20
   9   2   2   29.50   12.70
  10  -2   2   29.90   11.30
 -10  -2  -2   14.30   10.20
  10   2   2   18.60    9.50
  10  -3  -2   -9.80    7.10
 -10  -3   2   -1.80    6.70
  10  -3  -2    1.50    5.90
  10   3  -2    3.70    7.30
   9  -3  -2    3.70    6.90
   9  -3  -2   11.50    7.40
  -9  -3   2   10.10    8.40
   9   3  -2   25.60   10.40
   8  -3  -2   -2.10    6.20
   8  -3  -2    2.10    6.10
  -8  -3   2   -5.70    3.60
  -8   3   2   -4.00    4.90
   8   3  -2   15.40    6.50
   8   3  -2   -1.80    5.00
   7  -3  -2   28.30    8.20
  -7  -3   2   22.20    7.60
   7  -3  -2   42.90   10.70
  -7   3   2   32.40    8.70
   7   3  -2   30.20    8.90
   7   3  -2   24.00    7.20
   6  -3  -2  404.36   24.20
   6  -3  -2  373.86   24.80
  -6  -3   2  390.06   25.40
   6   3  -2  391.36   24.70
   6   3  -2  446.36   25.80
  -6   3   2  408.96   25.00
   5  -3  -2  185.88   14.30
  -5  -3   2  218.68   16.40
   5  -3  -2  183.98   15.30
   5   3  -2  190.48   14.90
   5   3  -2  185.28   14.80
  -5   3   2  201.48   15.40
  -4  -3   2  224.68   15.50
   4  -3  -2  205.08   14.30
   4  -3  -2  190.38   14.60
   4  -3  -2  206.78   14.20
   4   3  -2  202.28   14.30
  -4   3   2  220.98   14.60
   4   3  -2  223.68   14.90
  -3  -3   2  124.29   10.50
   3  -3  -2  139.59   10.60
   3  -3  -2  123.29   10.20
   3   3  -2  145.89   10.80
  -3   3   2  135.09   10.10
   3   3  -2  116.99   10.00
   2  -3  -2   49.00    6.20
  -2  -3   2   52.19    6.60
   2  -3  -2   40.90    5.60
  -2   3   2   61.19    6.00
  -2   3   2   62.59    6.30
   2   3  -2   60.29    6.90
   1  -3  -2  591.94   22.90
  -1  -3   2  587.14   23.50
   1  -3  -2  615.64   24.60
  -1   3   2  601.54   23.00
  -1   3   2  611.54   24.40
   1   3  -2  632.24   23.60
   0  -3   2 2113.19   68.29
   0  -3  -2 2035.50   71.09
   0   3  -2 2050.09   68.09
   0   3   2 2089.49   70.99
   1  -3   2   21.00    2.10
  -1  -3  -2   30.80    5.00
   1   3   2   28.80    4.80
  -1   3  -2   26.50    4.80
  -1   3  -2   26.10    2.20
   2  -3   2  369.36   14.40
   2  -3   2  351.26   14.40
   2  -3   2  353.66   17.70
  -2  -3  -2  339.07   17.30
  -2   3  -2  349.96   17.70
   2   3   2  346.47   15.90
  -3  -3  -2  380.76   18.80
   3  -3   2  373.86   20.20
  -3  -3  -2  395.96   20.50
   3  -3   2  376.56   17.20
   3   3   2  391.56   19.00
  -3   3  -2  383.76   20.20
   3   3   2  422.16   20.60
   4  -3   2   20.70    5.90
   4  -3   2   16.20    4.00
  -4  -3  -2   15.90    4.40
  -4  -3  -2   23.90    5.80
  -4   3  -2   15.70    5.60
   4   3   2   13.70    5.50
   4   3   2   20.70    5.30
   5  -3   2  150.68   11.90
  -5  -3  -2  148.99   14.00
  -5  -3  -2  144.89   12.80
   5  -3   2  143.09   14.30
   5   3   2  172.48   14.00
  -5   3  -2  157.78   14.00
   5   3   2  178.18   14.40
   6  -3   2   28.90    6.00
   6  -3   2   25.80    8.40
  -6  -3  -2   28.80    7.40
  -6  -3  -2   29.70    7.80
   6   3   2   28.90    8.30
  -6   3  -2   22.80    6.50
   6   3   2   26.80    7.20
  -7  -3  -2   13.60    7.30
   7  -3   2   21.40    9.60
  -7  -3  -2   20.50    6.70
   7  -3   2   24.20    6.70
  -7   3  -2   13.50    7.10
   7   3   2   25.40    7.90
   8  -3   2   81.39   12.60
  -8  -3  -2   52.39   12.50
   8  -3   2   70.39   13.60
  -8  -3  -2   36.00   10.80
  -8   3  -2   38.60    9.90
   8   3   2   71.49   12.60
   8   3   2   55.39   12.10
   9  -3   2   11.00    7.50
   9  -3   2   12.90    8.00
  -9  -3  -2   14.40    8.00
   9   3   2   19.00    9.00
  10  -3   2   31.00   12.50
 -10  -3  -2   -7.10    5.70
  10   3   2   -4.90    8.40
 -10  -4   2   36.30   10.60
  10  -4  -2    1.10    7.50
  10  -4  -2   29.80   10.00
  10   4  -2   38.90   11.60
   9  -4  -2    2.40    7.80
   9  -4  -2    2.80    5.60
  -9  -4   2   11.40    6.50
   9  -4  -2    3.00    6.00
   9   4  -2   -2.30    6.20
  -8  -4   2   21.10    7.90
   8  -4  -2    9.70    7.90
   8  -4  -2   10.90    5.90
   8  -4  -2   27.70    7.70
   8   4  -2   14.40    7.60
  -8   4   2   20.10    6.70
   8   4  -2    1.70    5.30
   7  -4  -2   11.00    5.30
  -7  -4   2    9.70    6.90
   7  -4  -2   26.60    8.40
   7  -4  -2   16.30    5.50
  -7   4   2   14.00    6.80
   7   4  -2   17.70    7.30
   7   4  -2    7.90    5.40
   6  -4  -2  112.99   15.40
  -6  -4   2   78.39   13.30
   6  -4  -2  117.29   12.30
   6  -4  -2   89.39   13.10
  -6   4   2  112.29   14.40
   6   4  -2  106.99   14.30
   6   4  -2   93.99   13.10
   5  -4  -2  484.95   25.60
   5  -4  -2  483.35   25.50
   5  -4  -2  486.75   26.90
  -5  -4   2  468.55   26.70
  -5   4   2  444.16   25.60
   5   4  -2  470.75   26.40
   5   4  -2  449.95   25.70
   4  -4  -2   22.30    6.10
   4  -4  -2   18.80    6.20
  -4  -4   2   15.50    5.40
  -4   4   2   12.40    4.30
   4   4  -2   18.50    5.40
   4   4  -2   20.10    5.80
   3  -4  -2  318.77   17.50
  -3  -4   2  306.37   17.80
   3  -4  -2  302.27   17.40
   3   4  -2  346.37   18.10
   3   4  -2  324.07   17.90
  -3   4   2  307.27   17.20
   2  -4  -2   42.60    5.90
  -2  -4   2   45.20    6.30
   2  -4  -2   41.00    6.10
  -2   4   2   35.90    5.40
  -2   4   2   37.30    5.80
   2   4  -2   34.60    5.70
   1  -4  -2    6.30    3.00
   1  -4  -2    2.10    1.90
  -1  -4   2    3.70    2.20
  -1   4   2    1.70    2.30
  -1   4   2    6.70    3.00
   1   4  -2    0.70    2.00
   0  -4   2  472.15   17.90
   0  -4  -2  462.05   20.60
   0   4   2  472.25   20.40
   0   4  -2  449.16   17.70
   1  -4   2   -0.20    1.20
  -1  -4  -2    3.90    3.00
  -1   4  -2    1.80    1.40
  -1   4  -2    4.20    3.00
   1   4   2    2.50    2.40
  -2  -4  -2  180.38   12.10
   2  -4   2  188.18   12.10
   2  -4   2  164.28    8.50
   2   4   2  165.08   10.10
   2   4   2  181.08   11.60
  -2   4  -2  196.18   12.30
  -3  -4  -2  110.39   10.20
   3  -4   2   90.89    9.70
   3  -4   2   96.39    7.10
   3  -4   2   96.89    7.10
   3   4   2  103.89    9.70
  -3   4  -2   93.39   11.40
   3   4   2   88.89    8.30
   4  -4   2   -0.60    3.20
   4  -4   2    3.00    2.60
  -4  -4  -2    1.00    3.40
   4   4   2    4.50    3.00
   4   4   2    3.30    3.60
  -4   4  -2    2.40    4.20
  -5  -4  -2   23.10    6.60
   5  -4   2   30.30    8.70
   5  -4   2   11.00    4.10
  -5   4  -2   24.20    7.30
   5   4   2   24.50    7.10
   5   4   2   28.60    7.30
   6  -4   2    7.50    6.30
   6  -4   2   -0.60    2.90
  -6  -4  -2    4.20    4.60
   6   4   2    3.10    4.30
   6   4   2   -2.60    3.40
  -6   4  -2   -0.80    4.30
  -7  -4  -2   25.40    8.70
   7  -4   2   23.60    6.90
   7  -4   2   27.50   10.20
   7   4   2    3.00    5.90
   7   4   2   15.80    5.30
  -7   4  -2   24.60    8.40
  -8  -4  -2   25.30    9.40
   8  -4   2   53.59   13.80
   8  -4   2   34.40    8.70
   8   4   2   33.70    8.90
  -8   4  -2   41.80   11.70
   8   4   2   32.70    9.40
   9  -4   2    3.30    6.90
   9  -4   2   10.00    6.70
  -9  -4  -2   29.00   10.30
   9   4   2    9.20    7.90
  10  -4   2   -3.90    6.80
  10  -4   2    8.00    7.70
 -10  -4  -2    3.80    6.40
  10   4   2    4.20    9.00
 -10  -5   2    9.90    8.30
  10  -5  -2    1.80    9.00
  10  -5  -2    3.40    7.30
  10   5  -2    1.60    7.60
  -9  -5   2   34.10   10.70
   9  -5  -2   36.80   10.80
   9  -5  -2   49.30   13.00
   9  -5  -2   64.49   11.50
   9   5  -2   46.60   12.60
   8  -5  -2    5.60    5.30
   8  -5  -2  -10.90    6.80
   8  -5  -2   -4.20    4.60
  -8  -5   2    0.80    5.80
   8   5  -2    0.50    7.20
   8   5  -2   -0.40    4.30
  -8   5   2   -2.80    6.10
   7  -5  -2   16.80    8.50
  -7  -5   2   30.40    9.20
   7  -5  -2   11.00    6.60
   7  -5  -2   12.30    6.10
  -7   5   2   42.40    9.80
   7   5  -2   45.00    9.70
   7   5  -2   26.90    8.80
   6  -5  -2  226.08   17.40
  -6  -5   2  227.98   19.30
   6  -5  -2  189.08   17.80
   6  -5  -2  219.08   17.50
  -6   5   2  250.67   19.00
   6   5  -2  253.37   19.00
   6   5  -2  200.78   17.40
   5  -5  -2  145.29   12.60
   5  -5  -2  124.49   12.40
  -5  -5   2  124.69   13.10
   5  -5  -2  134.99   16.00
   5   5  -2  124.99   12.60
   5   5  -2  114.39   12.10
  -5   5   2  110.69   11.90
  -4  -5   2 1166.28   50.29
   4  -5  -2 1176.48   49.60
   4  -5  -2 1168.78   48.90
   4   5  -2 1284.17   50.49
   4   5  -2 1222.58   49.90
  -4   5   2 1241.88   49.90
  -3  -5   2   73.49    9.60
   3  -5  -2   81.49    9.90
   3  -5  -2   80.59    9.80
  -3   5   2   81.79    8.20
   3   5  -2   75.59    9.60
  -3   5   2   85.89    9.00
  -2  -5   2 1089.99   43.70
   2  -5  -2 1144.39   43.60
   2  -5  -2 1099.09   43.90
  -2   5   2 1176.38   44.00
  -2   5   2 1135.19   43.50
   2   5  -2 1184.68   43.90
   1  -5  -2  952.60   37.00
  -1  -5   2  887.91   35.60
  -1   5   2  940.21   35.30
  -1   5   2  963.60   36.80
   1   5  -2  955.10   35.60
   0  -5   2  551.84   22.50
   0  -5  -2  592.34   25.40
   0   5  -2  591.54   22.60
   0   5   2  588.64   25.00
   1  -5   2   91.59    5.90
  -1  -5  -2  100.59    8.80
  -1   5  -2   97.69    8.50
  -1   5  -2  101.89    6.00
   1   5   2  111.39    8.90
   2  -5   2   48.20    4.40
   2  -5   2   47.30    6.90
  -2  -5  -2   48.70    7.40
  -2   5  -2   44.30    6.80
   2   5   2   36.90    6.40
   3  -5   2  231.38   12.00
   3  -5   2  216.08   11.70
  -3  -5  -2  226.88   15.50
   3  -5   2  217.98   15.60
   3   5   2  230.88   13.90
  -3   5  -2  233.18   15.90
   3   5   2  234.88   15.30
   4  -5   2   13.50    5.60
   4  -5   2   11.30    3.60
  -4  -5  -2   14.80    4.90
   4  -5   2   15.40    3.90
   4   5   2   17.10    5.60
   4   5   2   17.50    5.10
  -4   5  -2   18.80    5.20
  -5  -5  -2   41.70    8.40
   5  -5   2   72.59    9.10
   5  -5   2   59.09   10.70
   5   5   2   73.69   11.00
   5   5   2   48.00    9.20
  -5   5  -2   63.09   10.50
   6  -5   2    2.80    4.30
   6  -5   2    6.80    5.00
   6  -5   2   -1.60    2.90
  -6  -5  -2    7.30    5.60
  -6   5  -2    6.80    5.10
   6   5   2    4.60    4.90
   6   5   2   -2.20    3.50
   7  -5   2    3.00    6.50
  -7  -5  -2    3.10    5.80
   7  -5   2    7.10    5.10
   7  -5   2   16.90    5.50
   7   5   2   15.20    6.00
   7   5   2   12.30    6.40
  -7   5  -2   -6.40    4.80
   8  -5   2   36.80    8.60
   8  -5   2   39.70   12.10
  -8  -5  -2   36.70   10.80
   8  -5   2   35.90    8.50
   8   5   2   30.60   10.10
   8   5   2   37.60   10.70
   9  -5   2    4.90    6.60
  -9  -5  -2    2.90    7.00
   9  -5   2   -7.50    6.70
   9  -5   2    2.20    7.40
   9   5   2   -0.10    5.80
  10  -5   2   -1.40    6.20
  10  -5   2    1.80    8.20
 -10  -5  -2   -4.20    6.40
  10   5   2   -0.90    7.90
  10  -6  -2   14.40    9.10
 -10  -6   2  -10.30    6.00
  10  -6  -2   -3.00    6.20
  10   6  -2    9.60    9.40
   9  -6  -2   -9.10    6.60
   9  -6  -2    3.60    9.10
  -9  -6   2    2.10    6.50
   9  -6  -2    1.40    5.50
   9   6  -2   11.90    7.00
   8  -6  -2    9.40    6.50
   8  -6  -2    4.40    4.90
  -8  -6   2   -3.30    6.80
   8  -6  -2   -1.70    4.70
   8   6  -2    5.10    5.90
  -8   6   2  -11.10    6.40
   8   6  -2   12.50    5.90
   7  -6  -2    2.60    4.20
   7  -6  -2    1.20    5.30
  -7  -6   2   -3.40    4.50
   7  -6  -2    0.60    3.80
   7   6  -2   -6.70    4.30
   7   6  -2    5.80    5.50
  -7   6   2    0.30    5.30
   6  -6  -2   -2.30    3.60
  -6  -6   2    4.50    5.90
   6  -6  -2    3.10    4.90
   6  -6  -2    3.00    3.60
   6   6  -2   -7.40    3.60
  -6   6   2    4.90    5.00
   6   6  -2   -2.60    4.70
   5  -6  -2  148.59   14.30
  -5  -6   2  154.08   14.50
   5  -6  -2  112.39   11.50
   5  -6  -2  123.39   12.50
  -5   6   2  128.49   13.20
   5   6  -2  126.79   13.30
   5   6  -2  141.29   13.60
   4  -6  -2  105.69   10.80
   4  -6  -2  120.69   14.00
  -4  -6   2  114.19   12.20
   4   6  -2  122.89   12.20
  -4   6   2  126.59   12.00
   4   6  -2  121.49   11.40
  -3  -6   2  298.37   18.30
   3  -6  -2  328.07   18.20
   3  -6  -2  316.77   18.30
  -3   6   2  277.07   16.80
  -3   6   2  315.77   18.10
   3   6  -2  296.87   17.80
  -2  -6   2   36.20    6.10
   2  -6  -2   39.30    6.40
   2  -6  -2   41.50    7.20
  -2   6   2   51.79    7.20
   2   6  -2   40.80    6.60
  -2   6   2   44.60    7.50
   1  -6  -2  448.26   22.20
  -1  -6   2  483.55   21.60
  -1   6   2  485.65   21.30
   1   6  -2  505.75   21.50
  -1   6   2  453.45   22.20
   0  -6  -2   41.20    6.90
   0  -6   2   32.40    4.80
   0   6  -2   31.90    4.50
   0   6   2   40.70    6.50
   1  -6   2   65.59    5.30
  -1  -6  -2   43.60    6.80
  -1   6  -2   64.19    5.40
   1   6   2   63.19    8.20
  -1   6  -2   46.50    7.20
   2  -6   2   49.40    4.90
  -2  -6  -2   48.00    8.40
   2   6   2   51.69    8.10
  -2   6  -2   45.50    4.60
  -2   6  -2   48.70    7.50
  -3  -6  -2   43.40    8.00
   3  -6   2   33.70    7.40
   3  -6   2   45.50    5.70
   3   6   2   42.00    6.80
  -3   6  -2   29.60    7.10
   3   6   2   37.70    6.90
   4  -6   2   97.39    8.30
   4  -6   2  125.79   15.30
   4  -6   2  107.89    8.60
  -4  -6  -2  103.79   13.60
   4   6   2  117.19   11.60
  -4   6  -2   94.69   12.40
   4   6   2  110.09   10.30
   5  -6   2   61.89    8.30
  -5  -6  -2   63.89   11.40
   5  -6   2   52.89   10.20
   5  -6   2   52.89    7.90
   5   6   2   49.70    8.50
  -5   6  -2   55.19   10.30
   5   6   2   85.19   12.90
  -6  -6  -2   -0.40    3.70
   6  -6   2    0.60    3.50
   6  -6   2    1.80    3.10
   6  -6   2    6.90    5.80
  -6   6  -2    8.10    6.20
   6   6   2    2.30    4.10
   6   6   2    0.40    3.40
   7  -6   2   15.00    8.20
   7  -6   2   17.80    5.60
  -7  -6  -2   14.30    7.60
   7  -6   2    6.60    5.10
   7   6   2   20.00    7.50
   7   6   2    7.50    6.20
  -7   6  -2   14.60    8.00
  -8  -6  -2   23.90   10.10
   8  -6   2   18.50    9.80
   8  -6   2   14.30    6.60
   8  -6   2   28.70    7.70
   8   6   2   15.30    7.70
   9  -6   2    9.80    7.50
   9  -6   2   12.30    7.10
  -9  -6  -2    4.40    5.60
   9  -6   2   -0.70    6.50
   9   6   2   -3.40    6.40
  10  -6   2    3.20    7.50
 -10  -6  -2    2.40    7.20
  10  -6   2   15.30    7.80
  10   6   2   12.20   10.30
  10  -7  -2   -2.00    7.30
 -10  -7   2    1.30    6.80
  10  -7  -2   -2.50    8.50
  10   7  -2   10.20    9.30
   9  -7  -2   49.00   11.90
   9  -7  -2   19.40   10.30
  -9  -7   2   43.60   11.50
   9  -7  -2   54.79   12.70
   9   7  -2   48.60   11.00
   8  -7  -2   10.10    6.50
   8  -7  -2    8.10    6.10
  -8  -7   2    4.20    7.50
   8  -7  -2    9.70    8.30
   8   7  -2    6.40    6.50
   7  -7  -2    4.10    6.30
   7  -7  -2   -5.30    3.70
  -7  -7   2   -0.90    5.60
   7  -7  -2    0.80    4.70
   7   7  -2   -4.70    3.60
  -7   7   2   -3.30    5.00
   7   7  -2    5.00    5.70
   6  -7  -2   38.40    9.40
   6  -7  -2   60.89   10.10
  -6  -7   2   46.90    9.90
   6  -7  -2   59.69   10.70
   6   7  -2   55.89   11.40
   6   7  -2   50.69   11.00
  -6   7   2   64.69   10.80
   5  -7  -2    4.60    3.10
   5  -7  -2   10.40    4.40
  -5  -7   2    0.10    4.40
   5   7  -2    5.30    5.20
  -5   7   2    8.00    5.00
   5   7  -2    2.20    3.40
   4  -7  -2  328.77   21.10
  -4  -7   2  353.96   22.40
   4  -7  -2  370.86   21.10
   4   7  -2  336.97   21.30
  -4   7   2  355.86   21.40
   3  -7  -2   42.10    7.70
  -3  -7   2   46.00    8.30
   3  -7  -2   39.50    7.40
   3   7  -2   34.10    6.80
  -3   7   2   41.80    7.20
  -3   7   2   48.50    8.10
  -2  -7   2  659.83   33.20
   2  -7  -2  792.32   33.70
   2  -7  -2  934.01   35.70
  -2   7   2  811.62   34.20
   2   7  -2  820.62   34.20
  -2   7   2  751.82   33.40
   1  -7  -2  264.37   15.90
  -1  -7   2  252.57   14.80
   1   7  -2  254.57   14.30
  -1   7   2  255.67   15.50
  -1   7   2  250.97   14.60
   0  -7   2  142.89    9.70
   0  -7  -2  111.19   10.80
   0   7   2  160.78   11.30
   0   7  -2  162.68    9.80
   1  -7   2   -2.10    1.40
  -1  -7  -2    0.90    3.00
   1   7   2    5.60    3.20
  -1   7  -2    3.20    2.90
  -1   7  -2    0.20    2.20
  -2  -7  -2   64.09    9.60
   2  -7   2   50.29    5.40
   2   7   2   51.29    8.40
  -2   7  -2   59.69    9.30
  -2   7  -2   56.69    5.50
  -3  -7  -2   39.70    7.80
   3  -7   2   47.50    8.50
   3  -7   2   33.60    5.00
   3   7   2   30.80    7.00
  -3   7  -2   41.10    8.20
   3   7   2   47.50    7.50
   4  -7   2    7.40    3.30
   4  -7   2    2.20    2.90
  -4  -7  -2    5.70    5.20
   4  -7   2    3.90    4.10
   4   7   2    4.30    4.10
   4   7   2    3.40    3.50
  -4   7  -2    3.50    4.10
   5  -7   2   22.80    5.30
   5  -7   2   24.80    8.40
  -5  -7  -2   12.60    5.40
   5  -7   2   21.60    5.60
  -5   7  -2   22.30    7.90
   5   7   2   21.80    7.00
   5   7   2   28.70    6.90
   6  -7   2   -6.20    4.80
  -6  -7  -2    2.30    4.80
   6  -7   2   -1.50    2.90
   6  -7   2   -1.10    3.30
   6   7   2   -0.30    4.30
   6   7   2    6.30    5.90
  -6   7  -2    2.90    5.50
  -7  -7  -2   -0.40    5.40
   7  -7   2   -1.60    3.90
   7  -7   2   -5.60    3.70
   7  -7   2   -7.00    4.70
   7   7   2    7.90    4.70
  -7   7  -2    1.20    6.60
   8  -7   2   14.70    9.60
   8  -7   2   37.40    8.70
   8  -7   2   30.90    8.10
  -8  -7  -2   32.30   10.80
   8   7   2   13.40    6.80
   9  -7   2    8.00    6.00
  -9  -7  -2    9.40    7.80
   9  -7   2   -1.30    5.60
   9  -7   2   -8.60    6.00
   9   7   2    2.90    6.00
  10  -7   2    6.30   10.80
  10  -7   2    0.00    6.00
 -10  -7  -2   -7.80    7.90
  10   7   2    6.40    7.90
  10  -8  -2  -11.40    7.90
  10  -8  -2   -3.10    7.40
 -10  -8   2   -7.50    6.60
  10   8  -2   -8.60    7.70
   9  -8  -2    1.90    6.60
  -9  -8   2   -4.60    7.10
   9  -8  -2   -1.00    5.90
   9   8  -2   -3.70    7.60
  -8  -8   2   -1.00    6.30
   8  -8  -2   -3.10    4.60
   8  -8  -2   -3.70    5.90
   8  -8  -2    2.20    6.40
   8   8  -2   -6.30    4.70
   7  -8  -2    3.90    6.50
   7  -8  -2   -1.10    3.20
  -7  -8   2    9.60    6.00
   7  -8  -2    2.90    5.20
   7   8  -2    5.00    4.60
  -7   8   2    2.90    6.30
   7   8  -2   12.70    7.30
   6  -8  -2    3.80    5.10
  -6  -8   2    2.00    4.70
   6  -8  -2    7.00    5.20
   6  -8  -2    7.10    5.30
  -6   8   2    9.60    5.10
   6   8  -2   -2.10    5.40
   6   8  -2    5.90    4.30
   5  -8  -2   -0.70    3.00
   5  -8  -2    1.80    4.10
  -5  -8   2    4.30    5.20
   5   8  -2    8.60    5.10
  -5   8   2   -3.00    3.70
   5   8  -2    0.80    4.50
  -4  -8   2   27.10    7.60
   4  -8  -2   19.80    5.50
   4  -8  -2   16.70    6.30
   4   8  -2   28.00    7.40
  -4   8   2   26.10    7.20
   3  -8  -2   53.19    9.10
  -3  -8   2   69.79   10.80
   3  -8  -2   52.69    8.40
  -3   8   2   56.19    9.20
   3   8  -2   74.99   10.60
  -3   8   2   52.49    8.40
   2  -8  -2   47.90    7.70
  -2  -8   2   49.30    8.50
   2   8  -2   55.49    8.30
  -2   8   2   54.29    8.50
  -2   8   2   45.20    7.40
   1  -8  -2    3.10    3.50
  -1  -8   2    8.20    3.80
  -1   8   2    7.20    3.50
  -1   8   2    4.20    3.40
   1   8  -2    1.10    2.90
   0  -8  -2   52.79    8.10
   0  -8   2   67.09    7.10
   0   8  -2   72.49    7.00
   0   8   2   79.39    9.90
   1  -8   2   34.70    5.40
  -1  -8  -2   31.60    6.60
  -1   8  -2   28.60    6.10
   1   8   2   44.20    7.80
  -1   8  -2   47.90    6.00
  -2  -8  -2   11.20    4.60
   2  -8   2    8.80    3.10
  -2   8  -2    8.50    4.30
   2   8   2   19.30    6.10
  -2   8  -2    8.30    3.00
   3  -8   2   30.00    4.90
  -3  -8  -2   14.80    6.00
  -3   8  -2   16.00    5.90
   3   8   2   29.20    7.30
   4  -8   2   23.80    4.80
   4  -8   2   13.40    6.10
  -4  -8  -2   18.40    6.60
   4  -8   2   19.00    4.90
   4   8   2   25.30    6.70
   4   8   2   20.70    6.10
  -4   8  -2   27.90    7.20
   5  -8   2   35.70    7.20
  -5  -8  -2   23.50    8.10
   5  -8   2   28.10    8.20
   5  -8   2   21.10    5.30
   5   8   2   24.60    7.10
  -5   8  -2   21.90    7.60
   5   8   2   28.60    7.80
   6  -8   2   30.70    9.80
   6  -8   2   30.10    7.00
   6  -8   2   36.90    7.10
  -6  -8  -2   24.20    8.60
   6   8   2   28.40    8.40
   6   8   2   39.70    9.00
  -6   8  -2   13.60    7.00
   7  -8   2   13.40    8.10
   7  -8   2    8.30    4.70
  -7  -8  -2    3.40    5.40
   7  -8   2   11.50    5.10
   7   8   2    6.30    7.20
   7   8   2    1.20    4.90
  -7   8  -2    6.60    6.90
  -8  -8  -2   -1.10    6.30
   8  -8   2    3.50    4.30
   8  -8   2    5.50    5.80
   8  -8   2   -3.00    6.20
   8   8   2    2.70    5.50
  -9  -8  -2   18.40    8.80
   9  -8   2   13.50    7.40
   9  -8   2   -2.90    5.70
   9  -8   2    5.30    9.10
   9   8   2    3.00    7.60
   9  -9  -2   24.10   11.00
   9  -9  -2   21.50    9.60
  -9  -9   2    9.40    7.00
   9   9  -2   11.60    8.30
   8  -9  -2    1.30    4.50
   8  -9  -2    0.50    5.60
  -8  -9   2    4.40    7.20
   8  -9  -2    4.60    7.00
   8   9  -2    6.40    6.80
  -7  -9   2   13.60    7.30
   7  -9  -2    7.30    5.20
   7  -9  -2    1.40    5.20
   7  -9  -2    2.50    5.30
   7   9  -2   -8.50    5.60
   7   9  -2    5.90    5.40
  -7   9   2    0.50    6.50
   6  -9  -2   -1.20    3.90
  -6  -9   2    6.90    6.00
   6  -9  -2   -1.30    3.60
   6  -9  -2    1.10    5.50
   6   9  -2   -0.70    5.00
   6   9  -2    5.00    4.80
  -6   9   2   -5.10    4.70
  -5  -9   2    3.40    4.20
   5  -9  -2   -2.60    3.40
   5  -9  -2    2.10    5.00
  -5   9   2    7.10    5.90
   5   9  -2    6.80    4.70
   5   9  -2   10.90    5.10
   4  -9  -2   -2.80    2.50
  -4  -9   2   -5.70    3.00
   4  -9  -2    1.40    3.30
  -4   9   2   -2.20    3.60
  -4   9   2    1.40    3.40
   4   9  -2   -2.40    3.40
  -3  -9   2   51.89    9.60
   3  -9  -2   74.29   10.30
  -3   9   2   55.19    9.80
  -3   9   2   46.80    7.70
   3   9  -2   38.80    7.80
   2  -9  -2    4.40    3.10
  -2  -9   2    7.70    4.60
  -2   9   2    9.80    4.60
  -2   9   2   11.80    4.30
   2   9  -2   15.40    5.10
   1  -9  -2   16.00    4.50
  -1  -9   2   26.80    5.50
   1   9  -2   23.10    5.20
  -1   9   2   15.70    4.60
  -1   9   2   13.40    4.90
   0  -9  -2    8.90    4.80
   0  -9   2   12.90    3.90
   0   9   2   14.40    5.00
   0   9  -2   14.10    4.20
  -1  -9  -2    1.90    4.00
   1  -9   2    0.60    1.90
  -1   9  -2   -0.60    2.40
  -1   9  -2    0.50    4.00
   1   9   2    0.00    2.90
   2  -9   2    2.80    2.20
  -2  -9  -2   -1.30    2.40
  -2   9  -2    0.80    1.50
   2   9   2   -1.40    2.90
  -2   9  -2   -0.90    3.10
   3  -9   2   19.50    4.30
  -3  -9  -2    8.50    4.80
  -3   9  -2   13.10    3.70
   3   9   2    8.50    5.20
  -3   9  -2    8.70    5.40
   4  -9   2    9.40    3.60
   4  -9   2    9.30    4.70
  -4  -9  -2   12.60    6.80
   4   9   2    9.50    4.80
   4   9   2    7.60    4.40
  -4   9  -2   22.30    7.60
   5  -9   2    0.50    5.40
   5  -9   2    5.00    2.80
  -5  -9  -2    3.80    5.70
   5  -9   2   18.80    5.10
   5   9   2   15.40    5.60
   5   9   2   12.10    5.90
  -5   9  -2   13.60    6.70
   6  -9   2    0.50    5.30
  -6  -9  -2   -0.80    5.20
   6  -9   2    3.20    3.20
   6  -9   2    2.30    3.90
   6   9   2   -2.30    5.20
  -6   9  -2   -8.20    4.50
   6   9   2    1.20    4.70
  -7  -9  -2    5.30    6.50
   7  -9   2   -0.20    3.60
   7  -9   2   -2.40    4.10
   7  -9   2  -11.00    3.60
   7   9   2    0.20    5.20
   8  -9   2   -0.90    5.20
   8  -9   2    3.60    5.70
   8  -9   2   -0.30    6.00
  -8  -9  -2    4.90    8.00
   8   9   2   -0.80    5.70
   9  -9   2   -3.00    5.30
  -9  -9  -2   16.90    9.10
   9  -9   2    5.10    7.80
   9  -9   2    7.40    7.00
   9   9   2    1.10    7.70
   9 -10  -2   -2.20    7.00
   9 -10  -2    5.00    7.80
  -9 -10   2    7.30    9.40
   9  10  -2    4.50    6.90
  -8 -10   2   -9.70    5.70
   8 -10  -2    2.20    7.00
   8 -10  -2    7.00    6.40
   8 -10  -2    7.40    6.20
   8  10  -2  -12.40    4.90
   7 -10  -2    4.80    5.70
  -7 -10   2   14.10    7.90
   7 -10  -2   14.20    6.10
   7 -10  -2    2.80    6.00
   7  10  -2    6.40    7.00
  -6 -10   2    5.80    5.60
   6 -10  -2   10.20    6.80
   6 -10  -2    8.70    4.50
   6  10  -2    3.80    5.50
  -6  10   2    1.50    6.20
   6  10  -2   -1.00    5.30
   5 -10  -2    8.40    5.20
  -5 -10   2   13.40    6.90
   5 -10  -2   11.60    7.00
   5  10  -2   13.60    5.90
   5  10  -2    8.50    5.10
  -5  10   2    2.60    5.10
   4 -10  -2   18.20    5.50
   4 -10  -2   21.40    7.20
  -4 -10   2    8.20    6.20
  -4  10   2   20.40    6.40
  -4  10   2    8.50    4.20
   4  10  -2    5.70    4.70
   3 -10  -2   27.30    6.90
  -3 -10   2   10.20    5.30
  -3  10   2   25.20    6.90
   3  10  -2   13.10    5.40
  -3  10   2   22.50    6.60
   2 -10  -2    5.00    4.10
  -2 -10   2    1.40    3.40
  -2  10   2   -3.90    2.00
   2  10  -2    4.30    3.20
  -2  10   2    0.90    3.10
  -1 -10   2   46.10    8.10
   1 -10  -2   37.10    7.30
  -1  10   2   39.10    7.20
   1  10  -2   40.40    7.30
  -1  10   2   53.39    8.60
   0 -10  -2    0.90    3.40
   0 -10   2    8.60    3.60
   0  10   2   10.60    4.20
   0  10  -2    3.60    2.70
   1 -10   2   30.50    5.50
  -1 -10  -2   46.30    9.10
   1  10   2   31.70    6.80
  -1  10  -2   31.80    8.00
  -1  10  -2   23.80    5.30
  -2 -10  -2   31.40    8.00
   2 -10   2   22.20    5.40
   2  10   2   22.70    7.20
  -2  10  -2   24.30    5.50
  -2  10  -2   26.20    6.70
  -3 -10  -2    2.20    4.40
   3 -10   2    2.40    3.00
   3  10   2    1.60    4.30
  -3  10  -2    0.30    2.40
  -3  10  -2   -1.60    4.00
   4 -10   2    8.40    4.10
   4  10   2    5.50    4.50
  -4  10  -2    2.20    4.40
   4  10   2   21.90    7.10
   5 -10   2    5.40    3.70
  -5 -10  -2   13.50    6.20
   5 -10   2    3.40    3.40
   5 -10   2   -4.20    4.10
   5  10   2   -2.20    4.90
   5  10   2   -0.30    2.90
  -5  10  -2    1.00    5.20
   6 -10   2   -0.50    4.00
   6 -10   2    0.00    6.30
  -6 -10  -2    4.90    5.60
   6 -10   2    2.80    3.70
  -6  10  -2    7.00    7.10
   6  10   2   -2.20    3.80
   6  10   2   -1.90    6.00
  -7 -10  -2    5.80    8.10
   7 -10   2    9.70    6.50
   7 -10   2   10.70    5.70
   7 -10   2   -1.60    4.70
   7  10   2    4.00    5.90
  -8 -10  -2    5.40    8.70
   8 -10   2   -0.30    5.70
   8 -10   2   11.70    7.90
   8 -10   2    0.70    6.70
   8  10   2    6.70    7.00
   9 -10   2    8.50    8.00
   9 -10   2    7.60    5.90
  -9 -10  -2    6.50    8.40
   9 -10   2    9.00    7.50
   9  10   2   -6.70    7.10
   9 -11  -2   -5.00    8.30
   9 -11  -2   -4.90    7.40
  -9 -11   2   -6.90    7.40
   9  11  -2   -1.30    8.40
   8 -11  -2    8.40    6.80
   8 -11  -2   -1.50    6.00
  -8 -11   2   -5.90    6.90
   8 -11  -2   10.30    7.10
   8  11  -2   11.60    9.10
   7 -11  -2   35.00    9.50
  -7 -11   2   25.40   10.40
   7 -11  -2   21.40    8.40
   7 -11  -2   24.30    9.80
   7  11  -2   18.00    9.00
   6 -11  -2   10.10    7.20
  -6 -11   2    4.30    5.80
   6 -11  -2    2.90    5.40
   6  11  -2    9.60    5.80
   6  11  -2   -9.40    4.20
  -6  11   2    2.70    4.90
  -5 -11   2    6.20    4.80
   5 -11  -2    4.40    6.20
   5 -11  -2    1.80    3.80
   5  11  -2    2.50    5.20
  -5  11   2   14.60    5.70
   5  11  -2    5.00    5.20
   4 -11  -2   21.00    6.90
  -4 -11   2   21.50    7.40
   4  11  -2   22.00    7.50
  -4  11   2   18.60    7.50
  -4  11   2   26.60    6.80
  -3 -11   2    5.10    5.00
   3 -11  -2    2.40    4.50
  -3  11   2    4.30    5.40
   3  11  -2    3.30    4.20
  -3  11   2    2.00    3.70
  -2 -11   2  128.69   12.80
   2 -11  -2  120.39   12.40
  -2  11   2  126.79   12.10
  -2  11   2   88.59   11.70
   2  11  -2  114.49   11.90
  -1 -11   2    0.00    3.60
   1 -11  -2    3.60    4.20
  -1  11   2    1.20    3.90
  -1  11   2    8.40    4.60
   1  11  -2    1.30    2.90
   0 -11  -2  124.39   12.90
   0 -11   2  130.79   11.40
   0  11   2  129.99   12.70
   0  11  -2  101.49   10.20
   0  11   2  119.39   11.20
   1 -11   2  238.48   15.30
  -1 -11  -2  263.57   19.40
   1  11   2  239.58   18.10
  -1  11  -2  252.77   15.60
  -1  11  -2  240.68   18.40
   2 -11   2    3.60    2.90
  -2 -11  -2   -1.60    3.60
   2  11   2    0.60    4.30
  -2  11  -2    2.90    4.60
  -2  11  -2    5.40    3.20
  -3 -11  -2   15.90    6.90
   3 -11   2   25.00    5.70
  -3  11  -2   24.20    8.20
  -3  11  -2   22.20    5.70
   3  11   2   31.60    8.10
  -4 -11  -2   17.90    6.80
   4 -11   2   26.40    6.30
   4  11   2   26.20    7.40
   4  11   2   13.30    7.00
  -4  11  -2   23.50    8.80
  -5 -11  -2   -2.50    4.80
   5 -11   2    1.40    3.20
   5 -11   2   -0.50    2.70
   5  11   2   -5.40    6.10
   5  11   2   -1.90    4.20
  -5  11  -2   -2.50    5.80
   6 -11   2   26.30    6.30
  -6 -11  -2   36.50   10.10
   6 -11   2   31.30    9.80
   6 -11   2   29.10    7.00
   6  11   2   21.40    8.00
   7 -11   2    0.80    5.10
  -7 -11  -2    2.10    7.00
   7 -11   2   -1.10    4.30
   7 -11   2   -1.20    7.00
   7  11   2   -3.30    5.80
   8 -11   2    9.10    6.80
   8 -11   2    1.50    8.90
   8 -11   2   13.50    6.20
  -8 -11  -2   10.30    8.20
   8  11   2   19.90    9.00
  -8 -12   2   16.30    8.90
   8 -12  -2   -4.60    6.50
   8 -12  -2    6.50    6.80
   8  12  -2   18.10    9.20
   7 -12  -2    3.00    7.10
   7 -12  -2   -3.80    6.30
   7 -12  -2   -8.40    6.30
  -7 -12   2   10.90    9.80
   7  12  -2    3.30    7.10
   6 -12  -2    1.00    5.20
   6 -12  -2   12.50    6.60
  -6 -12   2   14.10    7.30
   6  12  -2    6.90    5.80
  -6  12   2    1.10    7.70
  -5 -12   2   42.90   11.80
   5 -12  -2   50.09   11.10
  -5  12   2   33.60    9.90
   5  12  -2   21.70    8.40
  -4 -12   2   86.39   14.30
   4 -12  -2   62.59   10.80
   4  12  -2   86.49   13.30
  -4  12   2   69.49   12.10
  -4  12   2   61.29   11.90
  -3 -12   2    2.30    5.00
   3 -12  -2   10.70    5.10
   3  12  -2    5.90    5.00
  -3  12   2   14.90    6.30
  -3  12   2    1.30    4.50
   2 -12  -2   83.09   12.50
  -2 -12   2   90.79   12.80
   2  12  -2   97.49   13.20
  -2  12   2   98.79   13.60
  -2  12   2   96.39   13.10
  -1 -12   2    0.90    3.80
   1 -12  -2    5.20    4.90
   1  12  -2    2.60    3.10
  -1  12   2    7.30    4.70
  -1  12   2    5.60    3.60
   0 -12  -2   82.89   12.50
   0 -12   2   90.49   11.40
   0  12  -2   97.09   10.10
   0  12   2   82.89   11.40
   0  12   2   81.19   11.60
  -1 -12  -2   21.20    7.50
   1 -12   2   19.80    5.40
  -1  12  -2   25.80    5.80
  -1  12  -2   12.30    6.40
   1  12   2   23.90    7.60
  -2 -12  -2   18.80    7.00
   2 -12   2   25.90    6.10
   2  12   2   26.30    7.90
  -2  12  -2   19.50    4.90
  -2  12  -2    7.00    6.20
   3 -12   2   40.80    7.90
  -3 -12  -2   46.00   10.50
  -3  12  -2   46.40    8.00
   3  12   2   48.50   10.70
  -3  12  -2   46.70   10.50
  -4 -12  -2   90.39   15.70
   4 -12   2   92.49    9.80
  -4  12  -2   93.89   14.50
   4  12   2   93.19   14.70
  -5 -12  -2   19.50    8.50
   5 -12   2   10.00    3.70
   5 -12   2    7.20    5.10
  -5  12  -2   -2.00    6.30
   5  12   2    4.60    5.20
   5  12   2   13.00    8.60
   6 -12   2    0.10    5.10
  -6 -12  -2    6.50    6.00
   6 -12   2    7.40    4.30
   6  12   2    4.20    6.00
  -7 -12  -2   -5.70    5.60
   7 -12   2    5.50    6.90
   7 -12   2    3.60    5.30
   7  12   2    3.90    6.50
   8 -12   2    6.70    7.90
   8 -12   2   -7.20    7.00
  -8 -12  -2   -4.00    8.30
   8 -12   2    3.70    6.00
   8  12   2    2.30    6.70
   8 -13  -2    6.60    8.70
   8 -13  -2    2.80    7.20
  -8 -13   2   20.20   10.80
   8  13  -2   16.70    8.50
   7 -13  -2   49.20   11.40
   7 -13  -2   21.50    9.90
  -7 -13   2   30.10    9.70
   7  13  -2   53.39   13.80
   6 -13  -2   13.00    7.60
  -6 -13   2   19.60    9.40
   6  13  -2   24.30    9.60
  -5 -13   2   12.30    7.20
   5 -13  -2    9.70    6.70
  -5  13   2    6.80    7.10
   5  13  -2    5.90    5.20
   4 -13  -2   17.70    7.30
  -4 -13   2   21.00    8.30
  -4  13   2   11.40    6.60
  -4  13   2    4.80    6.00
   4  13  -2   16.30    8.00
   3 -13  -2   38.90    9.40
  -3 -13   2   40.20    9.90
  -3  13   2   33.80    8.80
   3  13  -2   43.70    9.70
  -3  13   2   51.89   10.90
   2 -13  -2   62.29   10.40
  -2 -13   2   52.59   10.70
   2  13  -2   41.20    9.00
  -2  13   2   45.30    9.10
  -2  13   2   72.39   11.90
   1 -13  -2   26.70    8.30
  -1 -13   2   20.70    7.10
   1  13  -2   22.90    7.00
  -1  13   2   20.60    7.00
  -1  13   2   25.60    8.10
   0 -13   2  308.27   20.00
   0 -13  -2  290.47   21.70
   0  13  -2  297.87   19.60
   0  13   2  284.37   20.90
   0  13   2  332.27   21.40
  -1 -13  -2  121.49   16.50
   1 -13   2  123.69   12.10
   1  13   2  123.69   15.10
  -1  13  -2  102.19   10.90
  -1  13  -2  127.29   16.70
   2 -13   2    4.30    4.00
  -2 -13  -2   -3.40    4.50
   2  13   2    2.90    4.80
  -2  13  -2   -1.70    5.00
  -2  13  -2    5.20    3.60
   3 -13   2   -0.40    3.80
  -3 -13  -2   -0.50    4.80
   3  13   2    0.50    5.20
  -3  13  -2   -1.50    3.30
  -3  13  -2    2.60    6.00
  -4 -13  -2   34.90   11.00
   4 -13   2   67.09   10.00
   4  13   2   61.29   10.50
  -4  13  -2   29.00    9.70
   5 -13   2    8.80    5.00
  -5 -13  -2   -3.50    6.20
   5  13   2   -1.50    5.40
  -6 -13  -2   25.20    9.80
   6 -13   2   33.40    7.40
   6 -13   2   26.60    7.00
   6  13   2   28.80    8.90
   7 -13   2   -8.30    5.20
   7 -13   2   -6.80    4.60
  -7 -13  -2    0.10    7.00
   7  13   2    1.00    6.00
   8 -13   2   16.40    8.30
   8 -13   2   10.20    8.80
  -8 -13  -2   11.90   10.40
   8  13   2  -10.60    7.20
   7 -14  -2   36.80    9.80
  -7 -14   2   29.30   10.90
   7 -14  -2   21.40   10.50
   7  14  -2   16.10    9.30
  -6 -14   2    9.80    6.80
   6 -14  -2   15.40    7.00
   6  14  -2   15.30    8.60
  -5 -14   2   38.60    9.70
   5 -14  -2   32.20    8.80
   4 -14  -2    8.80    6.40
  -4 -14   2   24.00    8.20
  -4  14   2    4.80    6.40
   4  14  -2   13.70    7.40
  -4  14   2   10.60    7.00
   3 -14  -2   -3.40    4.10
  -3 -14   2    5.50    5.30
  -3  14   2    0.20    5.40
   3  14  -2   -3.90    3.60
  -3  14   2   13.80    6.30
  -2 -14   2   14.00    7.40
   2 -14  -2   10.00    6.50
  -2  14   2   33.60    8.80
   2  14  -2    9.10    6.30
  -2  14   2   17.40    7.40
   1 -14  -2   38.00    9.60
  -1 -14   2   38.30    9.00
  -1  14   2   17.40    7.20
  -1  14   2   26.30    7.40
   1  14  -2   30.60    8.00
   0 -14  -2   75.79   13.80
   0 -14   2  103.79   13.40
   0  14   2   94.79   13.00
   0  14  -2   63.39   12.40
   0  14  -2   97.59   12.10
   0  14   2   97.39   14.00
  -1 -14  -2    0.60    4.10
   1 -14   2   -0.50    4.10
  -1  14  -2    9.70    6.50
   1  14   2  -10.00    3.90
  -1  14  -2   -8.10    3.70
   2 -14   2    3.00    3.70
  -2 -14  -2    1.10    5.50
   2  14   2   11.10    7.20
  -2  14  -2    1.60    6.40
  -2  14  -2    9.70    4.20
   3 -14   2   95.59   12.00
  -3 -14  -2   97.79   15.80
   3  14   2   84.79   15.00
  -3  14  -2  108.29   11.10
  -3  14  -2   85.99   13.70
   4 -14   2   40.80    8.10
  -4 -14  -2   38.30   12.00
  -5 -14  -2   30.90   11.30
   5 -14   2   16.30    5.70
   5  14   2   13.70    7.10
  -6 -14  -2   -3.80    6.70
   6 -14   2   -1.10    5.60
   6 -14   2    0.50    4.70
   6  14   2    6.90    6.50
   7 -14   2   17.10    7.90
   7 -14   2    9.80    7.70
  -7 -14  -2    4.90    8.10
   7  14   2    9.20    8.50
   7 -15  -2   21.40    7.70
  -7 -15   2    5.90    9.30
   7  15  -2   17.40    9.70
   6 -15  -2   11.30    7.60
  -6 -15   2   11.00    8.80
   6  15  -2   10.70    9.10
   5 -15  -2    0.30    5.60
  -5 -15   2   21.80    8.60
   4 -15  -2   67.09   13.20
  -4 -15   2   45.30   10.10
   4  15  -2   46.30   11.30
  -4  15   2   37.10   10.50
  -4  15   2   49.70   12.50
   3 -15  -2    3.30    5.50
  -3 -15   2   -2.30    4.60
   3  15  -2   -0.30    5.60
  -3  15   2   -1.30    6.40
  -3  15   2   -2.10    5.90
  -2 -15   2   31.90    8.80
   2 -15  -2   27.80    7.00
  -2  15   2   18.30    8.50
   2  15  -2   32.70    8.60
  -2  15   2   38.60    9.40
  -1 -15   2    7.30    4.50
   1 -15  -2   14.60    6.20
  -1  15   2    5.90    6.30
  -1  15   2   -0.80    6.20
   1  15  -2   12.80    5.70
   0 -15  -2   82.39   13.80
   0 -15   2   70.59   11.20
   0  15   2   91.49   13.90
   0  15  -2   65.99   10.60
   0  15   2   81.09   12.60
   0  15  -2   70.79   13.70
   1 -15   2  175.08   15.40
  -1 -15  -2  192.68   19.00
  -1  15  -2  192.68   18.10
   1  15   2  144.89   18.80
  -1  15  -2  171.18   15.30
   2 -15   2   -4.20    3.70
  -2 -15  -2   -0.60    4.90
  -2  15  -2    5.70    4.70
  -2  15  -2    7.10    7.50
   2  15   2    5.80    5.80
   3 -15   2   79.99   11.20
  -3 -15  -2   94.49   16.40
  -3  15  -2   66.29   10.40
  -4 -15  -2   44.00   12.60
   4 -15   2   20.90    7.00
   5 -15   2    1.50    5.50
  -5 -15  -2   21.40    9.40
   5  15   2   -0.90    5.50
  -6 -15  -2   23.30    9.70
   6 -15   2   16.60    8.60
   6 -15   2   36.60    8.10
   6  15   2    6.60    6.60
   6 -16  -2    9.30    7.50
  -6 -16   2   12.80    8.90
   6  16  -2   -3.40    6.50
  -5 -16   2   40.10   11.20
   5 -16  -2   54.49   12.10
  -4 -16   2   11.00    6.50
   4 -16  -2   10.40    6.80
  -4  16   2   12.50    7.90
   3 -16  -2   19.50    7.90
  -3 -16   2   46.90   11.80
   3  16  -2   21.40    8.00
  -3  16   2   28.40    8.50
  -3  16   2   18.20    9.10
  -2 -16   2    8.10    7.30
   2 -16  -2    8.50    6.10
   2  16  -2   13.90    6.30
  -2  16   2    8.50    7.30
  -2  16   2    5.50    6.60
   1 -16  -2   51.79   10.50
  -1 -16   2   62.09   12.00
  -1  16   2   49.70   11.50
  -1  16   2   52.59   11.90
   1  16  -2   42.00   10.40
   0 -16  -2   78.49   14.80
   0 -16   2   85.29   13.10
   0  16  -2   61.99   12.80
   0  16  -2   70.89   11.90
   0  16   2   74.29   12.90
   0  16   2   98.39   15.20
   1 -16   2    5.80    5.70
  -1 -16  -2    4.80    6.50
  -1  16  -2    7.90    6.50
   1  16   2    9.10    6.50
   1  16   2  -13.80    6.10
  -2 -16  -2  124.69   19.10
   2 -16   2   83.59   12.70
  -2  16  -2  120.59   14.80
   3 -16   2   16.70    5.70
  -3 -16  -2    5.00    6.40
  -3  16  -2   17.70    6.40
  -4 -16  -2   14.40    9.00
   4 -16   2   16.40    7.00
  -5 -16  -2   24.40   10.00
   5 -16   2   14.30    6.00
   5  16   2   14.90    8.80
   6 -16   2    7.10    8.90
   6 -16   2   -0.30    7.10
  -6 -16  -2   12.20    8.80
   6  16   2   -0.60    7.10
  -5 -17   2    5.00    7.00
   5 -17  -2    1.50    6.40
  -4 -17   2   52.69   14.40
   4 -17  -2   37.10   10.40
  -3 -17   2   22.90   10.00
   3 -17  -2   25.00    8.50
  -3  17   2   13.30    8.90
   2 -17  -2   38.80   10.40
  -2 -17   2   42.70    9.60
   2  17  -2   52.19   11.10
  -2  17   2   26.50   10.90
  -1 -17   2   40.70    9.80
   1 -17  -2   24.10    8.60
  -1  17   2   41.50   10.70
   1  17  -2   48.40   10.60
  -1  17   2   58.69   12.20
   0 -17  -2    4.20    6.10
   0 -17   2    5.10    5.10
   0  17   2    2.00    6.30
   0  17  -2   -3.70    6.00
  -1 -17  -2   32.90    9.90
   1 -17   2   46.90    9.80
  -1  17  -2   45.10    9.70
   1  17   2   32.50    9.20
  -2 -17  -2   25.10    9.00
   2 -17   2   20.70    7.60
  -2  17  -2   25.60    7.80
  -3 -17  -2   26.80   10.20
   3 -17   2    3.30    5.60
  -3  17  -2    9.70    7.10
  -4 -17  -2   16.40    8.10
   4 -17   2   15.70    6.90
  -5 -17  -2   -7.00    8.10
   5 -17   2    0.60    5.60
   5  17   2   -2.40    6.00
   4 -18  -2    8.30    7.10
  -4 -18   2   -9.60    5.50
  -3 -18   2   59.99   13.10
   3 -18  -2   21.80    9.10
   2 -18  -2   23.90    9.80
  -2 -18   2   14.70    8.30
   1 -18  -2   32.70    9.50
   1  18  -2   21.80    9.80
   0 -18   2   37.90    8.80
   0 -18  -2   52.89   13.60
   0  18  -2   13.70    8.50
   1 -18   2   -0.80    5.80
  -1 -18  -2    0.10    6.30
  -1  18  -2   13.50    7.70
   2 -18   2   33.40    9.70
  -2 -18  -2   41.20   11.40
  -2  18  -2   28.50    8.60
   3 -18   2    6.70    7.10
  -3 -18  -2   -0.30    7.00
  -3  18  -2   26.00    8.90
  -4 -18  -2   17.20    9.80
   4 -18   2   11.40    7.40
   3 -19  -2   -0.80    6.60
  -3 -19   2   -1.40    7.00
   2 -19  -2    0.50    7.00
  -2 -19   2    8.40    8.80
  -1 -19   2   13.90    7.90
   1 -19  -2   24.00    9.60
   0 -19  -2    1.30    7.50
   0 -19   2   -4.30    5.90
   0  19  -2  -11.30    8.70
   1 -19   2   26.70    9.90
  -1  19  -2   39.40   10.90
   2 -19   2   -3.60    4.90
  -2 -19  -2  -12.30    7.10
  -2  19  -2  -11.60    7.50
  11   0  -3   -1.70    9.00
  10   0  -3   -2.10    8.00
   9   0  -3   -0.50    6.10
   9   0  -3    5.50   10.40
  -8   0   3    0.70    5.70
   8   0  -3   -1.60    4.80
   8   0  -3    1.20    5.30
   7   0  -3    2.10    5.10
  -7   0   3    7.80    5.10
   7   0  -3    0.60    4.40
   6   0  -3    6.50    4.20
  -6   0   3    5.50    4.60
   6   0  -3   -3.50    3.20
   5   0  -3   -0.90    2.60
   5   0  -3   -3.80    3.40
  -5   0   3   -1.10    2.70
   4   0  -3    0.20    2.30
  -4   0   3   -2.80    2.60
   4   0  -3   -0.70    2.50
  -3   0   3    3.00    2.60
   3   0  -3    1.60    2.70
   3   0  -3   -1.30    2.50
  -2   0   3   -1.10    1.90
   2   0  -3   -1.80    2.00
   2   0  -3    1.60    1.90
   1   0  -3   -2.90    1.60
   1   0  -3   -0.40    1.70
   0   0  -3   -1.00    1.40
   0   0   3    0.50    1.40
  -1   0  -3    0.40    1.70
   1   0   3   -0.90    1.70
   1   0   3    0.20    1.40
  -1   0  -3   -0.90    1.60
  -2   0  -3    0.20    1.70
   2   0   3    0.50    1.70
  -2   0  -3    0.80    1.90
   2   0   3   -1.60    2.10
  -3   0  -3    2.70    2.70
  -3   0  -3   -1.80    1.90
   3   0   3   -1.50    2.00
   3   0   3    3.20    3.20
  -4   0  -3   -4.20    1.50
   4   0   3   -0.20    2.60
   4   0   3    5.90    3.50
  -4   0  -3   -1.40    2.30
   5   0   3    4.10    3.10
  -5   0  -3   -4.50    1.90
   5   0   3   -0.90    2.50
  -5   0  -3    2.10    3.30
   6   0   3    0.40    4.40
  -6   0  -3    0.30    3.70
   6   0   3    1.70    3.90
  -6   0  -3   -4.10    3.30
   7   0   3    4.80    6.00
  -7   0  -3    6.10    4.50
   7   0   3   -0.40    4.40
  -7   0  -3   -8.30    4.60
  -8   0  -3   -2.20    5.60
   8   0   3   -5.30    5.40
  -8   0  -3    4.80    5.30
   8   0   3   -5.80    3.60
   9   0   3    8.20    7.50
   9   0   3    5.70    7.50
  -9   0  -3    6.30    6.00
  10   0   3   -2.60    8.50
  11  -1  -3  -14.50    7.50
  11   1  -3   10.20    9.00
  10  -1  -3    1.70    7.10
  10   1  -3   -3.10    6.40
   9  -1  -3    3.90    6.60
   9  -1  -3    4.00    7.50
   9   1  -3   -3.20    5.20
   8  -1  -3    3.90    6.20
   8  -1  -3    7.60    5.80
  -8  -1   3   14.90    7.30
   8   1  -3   19.90    8.50
  -8   1   3   16.20    7.60
   8   1  -3   22.10    7.10
  -7  -1   3    7.00    4.80
   7  -1  -3   12.90    6.70
  -7  -1   3    2.80    4.40
   7  -1  -3   11.10    6.20
  -7   1   3    1.60    3.80
   7   1  -3    7.40    5.40
   7   1  -3    6.20    5.10
   6  -1  -3   65.79   11.20
   6  -1  -3   53.49    9.60
  -6  -1   3   60.89   10.70
  -6  -1   3   72.99   11.30
  -6   1   3   67.89   10.80
   6   1  -3   76.79   12.20
   6   1  -3   83.69   12.30
  -5  -1   3    9.30    4.10
  -5  -1   3   11.50    5.00
   5  -1  -3    7.10    3.70
   5  -1  -3    9.00    4.70
   5   1  -3    6.70    3.50
  -5   1   3   14.10    4.90
   5   1  -3    7.20    4.50
  -4  -1   3   14.30    4.40
   4  -1  -3    7.70    4.00
   4  -1  -3   11.80    4.20
  -4  -1   3    9.50    4.10
   4   1  -3   16.00    4.80
  -4   1   3   16.30    4.80
   4   1  -3   14.90    4.80
   3  -1  -3    3.20    2.80
  -3  -1   3    4.20    2.80
   3  -1  -3    7.40    3.30
  -3  -1   3    7.40    3.40
   3   1  -3    6.70    3.30
   3   1  -3   10.20    3.90
  -3   1   3    8.50    3.20
   2  -1  -3    0.50    1.80
   2  -1  -3    1.30    2.70
  -2  -1   3    0.80    2.10
   2   1  -3    3.00    2.40
  -2   1   3   -0.50    1.80
   2   1  -3    4.30    2.70
   1  -1  -3    5.00    2.70
   1  -1  -3    7.80    1.90
  -1   1   3    9.10    2.90
  -1   1   3    3.80    1.60
   1   1  -3    9.30    2.40
   0  -1   3  104.99    5.40
   0  -1  -3  112.09    7.00
   0   1  -3  117.19    5.70
   0   1   3  104.69    6.70
   1  -1   3 1675.73   58.19
  -1  -1  -3 1823.82   60.69
  -1  -1  -3 1781.22   58.89
   1  -1   3 1755.52   60.39
   1   1   3 1800.22   58.89
  -1   1  -3 1750.32   58.39
   1   1   3 1824.22   60.69
  -1   1  -3 1738.13   60.29
  -2  -1  -3   95.49    6.90
   2  -1   3  100.69    6.30
  -2  -1  -3   94.69    7.30
   2  -1   3   89.49    7.60
  -2   1  -3   88.89    7.60
   2   1   3   94.09    7.10
   2   1   3  101.79    7.50
  -2   1  -3  102.79    6.40
  -3  -1  -3  595.04   25.90
   3  -1   3  610.94   24.90
   3  -1   3  558.84   26.80
  -3  -1  -3  619.34   26.50
   3   1   3  575.94   26.00
   3   1   3  663.63   26.90
  -3   1  -3  622.84   27.00
  -3   1  -3  611.74   25.10
   4  -1   3   46.50    8.90
  -4  -1  -3   37.10    6.80
  -4  -1  -3   61.89    8.20
   4  -1   3   53.59    7.10
  -4   1  -3   60.39    7.80
   4   1   3   42.00    6.90
   4   1   3   43.00    7.70
  -4   1  -3   66.99    8.70
  -5  -1  -3   46.80    8.20
  -5  -1  -3   47.70    8.40
   5  -1   3   47.50    8.10
   5  -1   3   54.59   10.00
   5   1   3   48.90    8.10
  -5   1  -3   40.50    7.30
  -5   1  -3   37.30    7.90
   5   1   3   54.59    9.50
   6  -1   3   25.30    8.40
  -6  -1  -3   45.60    8.70
  -6  -1  -3   41.80    8.80
   6  -1   3   36.50    7.20
   6   1   3   31.00    7.50
  -6   1  -3   47.60    9.60
  -6   1  -3   21.60    6.30
   6   1   3   35.30    8.80
   7  -1   3    2.50    4.00
  -7  -1  -3    3.90    4.70
   7  -1   3    2.50    5.80
  -7  -1  -3    2.50    4.60
   7   1   3    6.90    6.00
   7   1   3    2.20    4.90
  -7   1  -3    8.20    5.00
  -7   1  -3    6.60    4.10
  -8  -1  -3   16.20    7.10
   8  -1   3   -1.70    6.30
   8  -1   3    0.50    4.70
  -8  -1  -3   -0.50    5.90
   8   1   3    5.50    6.60
  -8   1  -3    3.40    4.40
   8   1   3   -3.90    5.10
  -8   1  -3   -6.20    6.10
  -9  -1  -3    5.60    6.60
   9  -1   3    6.10    5.80
   9  -1   3   11.70    7.00
   9   1   3   -2.80    6.90
   9   1   3   -8.80    6.30
 -10  -1  -3    1.00    6.50
  10  -1   3    0.00    7.50
  10   1   3   -4.30    8.60
  11  -2  -3    7.90    9.10
  11  -2  -3    9.00    8.60
  11   2  -3    5.00   10.90
  10  -2  -3    1.10    8.00
  10   2  -3    5.50    7.50
   9  -2  -3   11.20    6.60
   9  -2  -3   -3.20    6.50
   9   2  -3    3.30    6.80
   8  -2  -3   13.30    8.20
  -8  -2   3   35.10   10.70
   8  -2  -3   25.90    8.80
  -8   2   3    6.20    7.40
   8   2  -3   16.70    6.30
   8   2  -3   10.60    6.40
  -7  -2   3   12.00    7.40
  -7  -2   3   15.70    6.50
   7  -2  -3   19.50    7.10
   7  -2  -3   17.00    7.60
   7   2  -3   11.30    6.10
  -7   2   3   18.90    7.30
   7   2  -3   19.90    7.00
   6  -2  -3   33.90    8.80
  -6  -2   3   22.40    7.20
  -6  -2   3   27.80    7.60
   6  -2  -3   17.20    6.40
   6   2  -3   26.70    7.80
   6   2  -3   30.80    8.10
  -6   2   3   19.30    6.90
  -5  -2   3  281.47   19.10
   5  -2  -3  310.17   19.10
   5  -2  -3  287.87   18.80
  -5   2   3  301.17   18.70
   5   2  -3  260.57   18.40
   5   2  -3  252.67   18.30
   4  -2  -3    9.20    4.50
  -4  -2   3    9.40    4.50
   4  -2  -3    7.80    4.50
   4   2  -3    6.40    3.70
   4   2  -3    7.90    4.20
  -4   2   3    9.30    4.50
  -3  -2   3  149.69   11.50
   3  -2  -3  164.68   11.70
   3  -2  -3  168.38   11.30
   3   2  -3  165.58   11.60
  -3   2   3  176.38   11.40
   3   2  -3  160.68   11.40
   2  -2  -3    6.30    3.50
  -2  -2   3    7.80    3.30
   2  -2  -3    9.50    3.10
  -2   2   3    9.00    3.00
   2   2  -3   13.10    3.70
  -1  -2   3  221.88   10.90
   1  -2  -3  224.98    9.90
   1  -2  -3  222.28   12.00
  -1   2   3  205.68    9.70
   1   2  -3  231.48   11.00
  -1   2   3  254.27   12.40
   0  -2  -3   89.99    7.00
   0   2   3   96.29    6.80
   0   2  -3   89.49    4.60
  -1  -2  -3  408.56   15.20
  -1  -2  -3  423.66   18.00
   1   2   3  393.76   15.20
  -1   2  -3  392.06   13.60
  -1   2  -3  417.16   17.80
   2  -2   3   31.00    5.10
  -2  -2  -3   45.50    6.30
  -2  -2  -3   31.40    4.40
   2  -2   3   36.70    3.50
   2   2   3   30.00    4.30
  -2   2  -3   25.40    5.20
  -2   2  -3   33.00    3.30
   2   2   3   42.40    5.90
  -3  -2  -3  341.67   17.10
   3  -2   3  363.16   19.10
   3  -2   3  348.37   15.90
  -3  -2  -3  308.07   17.80
   3   2   3  355.76   17.60
   3   2   3  327.07   17.70
  -3   2  -3  378.86   16.30
  -3   2  -3  339.87   18.50
   4  -2   3  248.88   14.20
  -4  -2  -3  254.67   15.40
   4  -2   3  223.08   16.20
  -4  -2  -3  246.18   15.80
   4   2   3  246.58   15.80
  -4   2  -3  250.87   14.30
   4   2   3  264.27   16.20
  -4   2  -3  233.18   15.90
   5  -2   3  218.28   14.70
  -5  -2  -3  224.78   16.00
   5  -2   3  217.38   17.20
  -5  -2  -3  241.48   16.90
  -5   2  -3  216.58   16.30
  -5   2  -3  226.38   15.10
   5   2   3  234.58   16.40
   5   2   3  245.78   17.30
   6  -2   3    8.70    5.60
  -6  -2  -3    6.90    4.60
  -6  -2  -3   14.40    6.20
   6  -2   3   13.20    4.10
   6   2   3    7.00    5.20
  -6   2  -3    9.60    4.20
  -6   2  -3    1.70    4.50
   6   2   3    3.90    4.40
   7  -2   3   27.50   10.10
  -7  -2  -3   37.60    9.50
  -7  -2  -3   27.40    8.40
   7  -2   3   19.60    6.50
   7   2   3   28.80    7.90
   7   2   3   50.09   10.40
  -7   2  -3   17.00    6.80
  -7   2  -3   27.60    7.90
   8  -2   3    2.00    3.90
  -8  -2  -3   -9.30    4.70
  -8  -2  -3    5.30    5.40
   8  -2   3    5.10    7.70
   8   2   3   -2.50    5.80
   8   2   3   -6.10    4.80
  -8   2  -3    9.10    6.00
   9  -2   3   -2.80    5.40
  -9  -2  -3    3.40    6.90
   9  -2   3   17.10    9.10
   9   2   3    7.40   13.20
   9   2   3    4.60    7.70
 -10  -2  -3    4.30    7.00
  10  -2   3   -5.30    7.90
  10   2   3   -1.90    7.50
  10  -3  -3   10.20    7.70
  10  -3  -3    9.30    9.30
  10   3  -3   -1.10    7.10
   9  -3  -3   20.60    9.00
   9  -3  -3   37.60   11.50
  -9  -3   3   21.20    8.50
   9  -3  -3   14.40    8.90
   9   3  -3   33.90   10.50
  -8  -3   3   27.50    9.40
   8  -3  -3   21.70    8.90
   8  -3  -3   29.80    8.20
  -8   3   3   16.20    7.10
   8   3  -3   19.00    7.80
   8   3  -3    6.20    6.50
   7  -3  -3   11.80    5.10
  -7  -3   3   15.20    6.90
   7  -3  -3   19.70    7.60
   7   3  -3   11.80    6.30
  -7   3   3    9.20    5.50
   7   3  -3    7.40    5.80
   6  -3  -3   47.80    9.20
   6  -3  -3   38.50    8.10
  -6  -3   3   40.10    9.60
   6   3  -3   40.80    8.60
  -6   3   3   42.40    9.00
   6   3  -3   59.89   11.10
  -5  -3   3   27.90    6.60
   5  -3  -3   25.60    6.10
   5  -3  -3   33.30    7.30
   5  -3  -3   15.30    5.70
   5   3  -3   22.20    6.80
  -5   3   3   16.00    4.80
   5   3  -3   25.80    6.90
   4  -3  -3    3.50    3.60
   4  -3  -3    1.90    2.70
   4  -3  -3    1.10    2.90
  -4  -3   3    1.90    3.00
   4   3  -3    2.50    3.50
   4   3  -3   -1.20    2.40
  -4   3   3   -0.30    3.20
   3  -3  -3    2.10    2.70
  -3  -3   3    3.70    3.20
   3  -3  -3    1.70    3.30
   3   3  -3    1.70    2.60
   3   3  -3    3.80    3.30
  -3   3   3    5.20    3.10
   2  -3  -3  231.88   13.50
  -2  -3   3  244.68   13.30
   2  -3  -3  216.68   12.10
  -2   3   3  232.28   12.20
  -2   3   3  218.68   13.00
   2   3  -3  235.48   12.90
   1  -3  -3  125.19    9.40
   1  -3  -3  146.69    7.60
  -1  -3   3  143.79    8.50
   1   3  -3  145.99    8.30
  -1   3   3  146.09    7.60
  -1   3   3  145.49    9.60
   0  -3  -3   31.30    4.90
   0  -3   3   38.40    3.00
   0   3   3   43.90    5.70
   0   3  -3   39.40    3.10
   0   3   3   37.70    2.80
  -1  -3  -3   61.59    6.60
   1   3   3   58.39    4.10
  -1   3  -3   65.89    6.60
   2  -3   3   63.19    4.00
  -2  -3  -3   59.69    7.70
   2  -3   3   53.49    6.80
   2   3   3   48.80    5.10
  -2   3  -3   63.29    7.80
   2   3   3   73.09    7.10
   3  -3   3  477.65   19.50
  -3  -3  -3  435.06   22.70
  -3  -3  -3  490.85   21.70
   3   3   3  481.15   23.00
   3   3   3  456.05   21.40
  -3   3  -3  470.85   23.50
  -4  -3  -3  103.09   12.30
  -4  -3  -3  114.59    9.60
   4  -3   3   84.99   10.90
   4  -3   3   97.79    8.20
  -4   3  -3   96.39   10.40
   4   3   3   88.19    9.40
   4   3   3  104.19    9.90
  -5  -3  -3   -2.30    2.70
   5  -3   3    1.10    4.30
  -5  -3  -3    0.20    2.90
   5  -3   3    1.20    2.80
  -5   3  -3    1.20    4.90
   5   3   3    4.40    4.00
   5   3   3    2.80    3.90
  -6  -3  -3   57.69   10.70
   6  -3   3   83.19   13.10
  -6  -3  -3   80.29   11.80
   6  -3   3   72.49   10.00
   6   3   3   96.69   13.80
   6   3   3   81.39   12.30
  -6   3  -3   80.49   13.00
   7  -3   3   22.50    7.40
  -7  -3  -3    2.70    4.40
   7  -3   3   15.60    6.90
  -7  -3  -3   23.00    8.20
   7   3   3   17.30    7.00
  -7   3  -3   16.60    6.30
   7   3   3   23.20    7.90
  -8  -3  -3   42.10    9.90
   8  -3   3   21.10    7.70
  -8  -3  -3   28.30    9.10
   8  -3   3   29.60    8.50
   8   3   3   37.30   10.90
  -8   3  -3   37.90    9.30
   8   3   3   35.50    9.10
   9  -3   3   -1.60    7.50
   9  -3   3    7.10    6.70
  -9  -3  -3    1.10    7.10
   9   3   3   -2.20    7.40
 -10  -3  -3   -9.10    6.90
  10  -3   3   16.20    8.50
  10   3   3    1.40    9.60
  10  -4  -3    3.00    6.90
  10  -4  -3   -7.50    8.60
 -10  -4   3    4.80    7.50
  10   4  -3    6.90    6.40
   9  -4  -3   21.60    9.40
   9  -4  -3   50.69   10.70
   9  -4  -3   46.20   12.50
  -9  -4   3   26.30   10.20
   9   4  -3   31.50   10.80
   8  -4  -3   10.80    6.30
   8  -4  -3   15.40    7.30
   8  -4  -3   22.60    7.60
  -8  -4   3    6.90    6.70
   8   4  -3    4.90    6.40
   8   4  -3    6.80    5.90
  -8   4   3    5.50    6.50
   7  -4  -3   11.10    5.30
   7  -4  -3   -1.20    5.00
   7  -4  -3   23.70    8.70
  -7  -4   3    0.50    4.60
   7   4  -3   16.00    6.40
  -7   4   3   13.80    6.00
   7   4  -3   17.40    6.60
   6  -4  -3   55.59   10.60
  -6  -4   3   43.30    8.90
   6  -4  -3   51.09    9.40
   6  -4  -3   41.10    8.60
   6   4  -3   65.69   11.40
   6   4  -3   50.79   10.00
  -6   4   3   59.09   10.10
   5  -4  -3   62.09   10.30
   5  -4  -3   67.59    9.60
   5  -4  -3  109.99   11.40
  -5  -4   3  105.79   14.00
   5   4  -3   72.19   10.30
   5   4  -3   83.19   11.70
  -5   4   3   56.19    9.80
   4  -4  -3    3.30    3.30
  -4  -4   3    5.10    4.00
   4  -4  -3   11.70    5.30
  -4   4   3    3.80    3.90
   4   4  -3   -1.20    2.50
   4   4  -3    2.80    2.90
   3  -4  -3  654.73   28.70
  -3  -4   3  631.44   29.20
   3  -4  -3  702.23   29.90
  -3   4   3  595.44   27.60
   3   4  -3  630.24   28.60
  -2  -4   3    8.70    3.20
   2  -4  -3   11.00    4.00
   2  -4  -3    6.90    2.90
   2   4  -3    8.00    3.20
  -2   4   3   13.50    3.80
  -2   4   3    8.50    3.10
   1  -4  -3  146.99    8.00
   1  -4  -3  130.89    9.70
  -1  -4   3  116.79    8.10
   1   4  -3  149.99    8.50
  -1   4   3  138.69    8.00
  -1   4   3  139.19    9.80
   0  -4   3   51.29    4.00
   0  -4  -3   54.59    6.80
   0   4   3   43.00    5.90
   0   4   3   59.39    4.10
  -1  -4  -3  261.57   14.60
   1  -4   3  259.27    9.50
   1   4   3  268.07   14.60
  -1   4  -3  264.87    9.60
  -1   4  -3  262.87   14.50
   2  -4   3  690.73   24.10
   2  -4   3  721.03   30.10
   2  -4   3  638.64   24.10
  -2  -4  -3  676.23   29.90
  -2   4  -3  721.73   30.00
   2   4   3  667.53   26.80
   3  -4   3    2.60    1.90
   3  -4   3    3.80    2.20
   3  -4   3    2.10    3.50
  -3  -4  -3    4.00    3.30
  -3   4  -3   13.40    4.40
   3   4   3    4.90    3.60
   3   4   3    6.20    3.30
   4  -4   3  141.19   13.20
   4  -4   3  163.38   10.40
  -4  -4  -3  157.38   13.40
   4   4   3  143.49   11.60
   4   4   3  161.18   13.10
  -4   4  -3  168.78   13.80
  -5  -4  -3   65.39   10.20
   5  -4   3   83.69   12.70
   5  -4   3   93.79    8.50
   5   4   3   77.59   11.10
  -5   4  -3   72.09   11.60
   5   4   3   86.29   12.00
  -6  -4  -3   15.70    6.20
  -6  -4  -3   17.80    7.80
   6  -4   3   10.90    4.30
   6  -4   3    9.40    7.10
  -6   4  -3   24.40    7.40
   6   4   3    4.40    4.50
   6   4   3    9.10    5.50
  -7  -4  -3   61.79   12.50
   7  -4   3   86.09   11.40
   7  -4   3   56.79   12.10
  -7   4  -3   83.99   13.60
   7   4   3   69.89   11.80
   7   4   3   70.99   12.30
   8  -4   3   27.70   10.60
   8  -4   3   16.00    6.20
  -8  -4  -3   21.90    8.60
   8   4   3   34.70    8.80
  -8   4  -3   17.30    9.70
   8   4   3   17.40    6.60
   9  -4   3   13.70    7.20
  -9  -4  -3   15.70    8.00
   9  -4   3    3.20    6.70
   9   4   3   10.50    7.10
  10  -4   3    2.50    9.10
  10  -4   3    3.80    6.70
 -10  -4  -3  -22.90    6.90
  10   4   3    3.30    9.10
  10  -5  -3    7.70    8.70
 -10  -5   3   13.40    8.10
  10  -5  -3    1.00    6.80
  10   5  -3    4.90    7.40
   9  -5  -3   73.39   17.00
  -9  -5   3   53.29   13.00
   9  -5  -3   34.60   12.40
   9  -5  -3   80.49   14.60
   9   5  -3   44.50   11.20
   8  -5  -3   73.79   15.20
   8  -5  -3   52.69   10.60
  -8  -5   3   47.00   11.80
   8  -5  -3   58.99   12.40
  -8   5   3   67.39   12.10
   8   5  -3   41.70   11.10
   8   5  -3   59.89   13.20
   7  -5  -3   45.50   10.10
  -7  -5   3   63.39   13.10
   7  -5  -3   52.79   11.60
   7  -5  -3   42.10    9.20
   7   5  -3   58.09   11.70
   7   5  -3   64.89   12.10
  -7   5   3   52.49   10.30
  -6  -5   3  189.48   17.50
   6  -5  -3  158.18   14.60
   6  -5  -3  206.38   17.20
   6  -5  -3  182.68   16.80
   6   5  -3  161.98   16.10
  -6   5   3  180.58   16.20
   6   5  -3  145.49   15.10
   5  -5  -3   75.99   11.70
  -5  -5   3   65.29   11.00
   5  -5  -3   58.59    9.60
   5  -5  -3   79.19   11.00
  -5   5   3   75.79   10.90
   5   5  -3   72.99   11.10
   5   5  -3   63.99   11.00
   4  -5  -3  125.69   12.20
   4  -5  -3  139.29   12.40
  -4  -5   3  137.49   12.70
  -4   5   3  129.59   11.50
   4   5  -3  125.69   12.20
   4   5  -3  166.28   13.10
   3  -5  -3   19.90    5.30
  -3  -5   3   27.50    6.00
   3  -5  -3   30.80    6.40
  -3   5   3   17.60    4.60
  -3   5   3   35.00    6.60
   3   5  -3   24.30    5.80
  -2  -5   3 1865.71   68.19
   2  -5  -3 1821.12   66.89
   2  -5  -3 1959.00   69.59
   2   5  -3 1880.81   67.79
  -2   5   3 1894.21   68.89
  -2   5   3 1915.51   67.19
   1  -5  -3  825.82   33.40
  -1  -5   3  748.53   30.70
  -1   5   3  781.62   30.30
   1   5  -3  823.82   30.80
  -1   5   3  808.32   32.90
   0  -5   3  719.33   26.50
   0  -5  -3  720.13   30.50
   0   5   3  730.03   30.20
   0   5  -3  687.73   26.10
   1  -5   3   33.00    3.00
  -1  -5  -3   24.10    5.20
   1   5   3   27.50    5.20
  -1   5  -3   42.00    7.20
  -1   5  -3   30.60    2.90
   2  -5   3  143.39    7.00
  -2  -5  -3  138.49   11.20
   2  -5   3  123.79    6.60
   2   5   3  138.09    9.00
   2   5   3  126.19   10.60
  -2   5  -3  131.59   11.10
  -3  -5  -3  294.07   17.90
   3  -5   3  303.77   18.30
   3  -5   3  286.67   13.40
   3  -5   3  294.07   13.20
   3   5   3  260.07   15.30
  -3   5  -3  276.57   17.90
   3   5   3  277.77   17.60
   4  -5   3   21.10    4.30
  -4  -5  -3   26.60    6.20
   4  -5   3   22.00    7.20
   4  -5   3   19.30    4.10
   4   5   3   15.40    4.30
  -4   5  -3   16.80    5.40
   4   5   3   41.60    8.60
   5  -5   3    7.40    3.40
   5  -5   3   13.10    6.60
  -5  -5  -3   10.90    4.90
   5  -5   3    9.10    4.20
   5   5   3   15.70    5.70
  -5   5  -3    6.40    5.20
   5   5   3    0.30    3.20
  -6  -5  -3   10.80    5.70
   6  -5   3    9.80    3.20
   6  -5   3   17.80    7.90
   6  -5   3   18.60    4.80
   6   5   3    5.80    5.40
   6   5   3    7.90    5.60
  -6   5  -3    6.90    5.40
   7  -5   3   11.30    7.40
   7  -5   3   14.50    5.30
  -7  -5  -3    8.70    6.90
   7  -5   3   13.40    6.00
   7   5   3   12.30    7.50
  -7   5  -3   10.70    7.30
   7   5   3   17.30    5.70
   8  -5   3   28.00    7.30
  -8  -5  -3   34.10    9.60
   8  -5   3   34.30    8.00
   8  -5   3   42.30   12.00
   8   5   3   42.90   10.70
   8   5   3   29.50   11.40
   9  -5   3   12.90    9.90
   9  -5   3   -0.80    5.80
  -9  -5  -3   -8.30    6.80
   9  -5   3    2.70    5.70
   9   5   3   -8.20    6.60
  10  -5   3   26.80    9.90
  10  -5   3   -0.30    9.70
 -10  -5  -3   -3.60    7.10
  10  -5   3   22.50   11.10
  10   5   3    1.50    8.50
  10  -6  -3   28.60   11.90
  10  -6  -3   47.60   11.80
 -10  -6   3   39.80   11.80
  10   6  -3   45.10   12.20
   9  -6  -3   30.60    9.60
   9  -6  -3   21.10    8.90
  -9  -6   3   24.60    9.70
   9   6  -3   25.30   10.30
   8  -6  -3    8.00    6.70
   8  -6  -3   20.00    7.10
  -8  -6   3   35.40   10.40
   8  -6  -3   14.40    8.30
   8   6  -3   34.10   10.50
  -8   6   3    4.70    6.00
   8   6  -3   11.70    8.40
   7  -6  -3   -4.20    3.70
  -7  -6   3   10.70    5.80
   7  -6  -3    8.00    6.60
   7  -6  -3    8.30    5.70
   7   6  -3   13.80    6.30
   7   6  -3    5.10    6.00
  -7   6   3   10.10    5.90
   6  -6  -3  144.49   17.40
   6  -6  -3  117.29   15.30
  -6  -6   3  121.59   17.10
   6  -6  -3  137.79   13.50
   6   6  -3  135.79   14.30
   6   6  -3  136.09   14.40
  -6   6   3  111.19   15.10
   5  -6  -3  140.79   14.20
  -5  -6   3  176.28   16.00
   5  -6  -3  150.98   14.10
   5   6  -3  151.08   14.70
  -5   6   3  142.89   13.30
   5   6  -3  153.48   14.50
  -4  -6   3   44.00    8.80
   4  -6  -3   35.70    8.00
   4  -6  -3   32.20    7.10
   4   6  -3   30.60    7.00
  -4   6   3   48.10    8.40
   4   6  -3   32.10    7.40
   3  -6  -3 1740.73   64.39
  -3  -6   3 1710.23   65.49
   3  -6  -3 1726.13   65.39
  -3   6   3 1710.73   64.19
   3   6  -3 1735.83   64.89
  -3   6   3 1663.63   64.59
   2  -6  -3  848.52   33.90
  -2  -6   3  766.32   32.20
   2  -6  -3  721.83   31.00
  -2   6   3  732.23   32.40
  -2   6   3  687.53   30.80
   2   6  -3  764.82   31.70
   1  -6  -3  464.45   23.10
  -1  -6   3  467.95   21.00
  -1   6   3  480.35   23.00
  -1   6   3  479.95   20.70
   1   6  -3  469.25   20.80
   0  -6   3  557.54   22.40
   0  -6  -3  565.54   26.40
   0   6   3  530.25   25.50
   0   6  -3  583.94   22.50
  -1  -6  -3   79.59    8.50
   1  -6   3   68.59    4.80
   1   6   3   36.90    6.40
  -1   6  -3   60.29    8.70
  -1   6  -3   66.49    4.90
  -2  -6  -3  291.87   17.90
   2  -6   3  283.37   12.30
   2   6   3  273.37   17.20
  -2   6  -3  274.47   17.20
  -3  -6  -3   17.40    5.30
   3  -6   3   22.20    3.80
   3  -6   3    9.00    4.70
   3  -6   3   17.10    3.50
   3   6   3   24.50    6.00
   3   6   3   15.10    4.60
  -3   6  -3   14.80    5.60
   4  -6   3  190.58   11.10
  -4  -6  -3  183.68   15.30
   4  -6   3  168.38   14.80
   4  -6   3  198.78   11.50
  -4   6  -3  202.18   16.20
   4   6   3  175.48   14.60
   4   6   3  167.88   13.00
   5  -6   3   60.19    7.90
  -5  -6  -3   64.79   11.90
   5  -6   3   71.89    8.90
   5  -6   3   91.49   14.40
  -5   6  -3   91.69   13.60
   5   6   3   65.89   10.10
   5   6   3   58.49   10.50
   6  -6   3   64.99   11.60
   6  -6   3   63.39    9.30
  -6  -6  -3   59.39   11.90
   6  -6   3   55.99    8.50
  -6   6  -3   73.09   12.80
   6   6   3   58.69   11.00
   6   6   3   50.29   10.50
   7  -6   3   54.99    9.70
  -7  -6  -3   48.00   11.00
   7  -6   3   50.99    8.70
   7  -6   3   49.40   12.30
  -7   6  -3   66.89   12.80
   7   6   3   63.69   11.90
   7   6   3   63.69   12.80
   8  -6   3    8.30    8.40
  -8  -6  -3    8.50    7.30
   8  -6   3   11.00    5.70
   8  -6   3    5.10    5.90
   8   6   3   16.20    7.60
   9  -6   3   -1.70    4.90
   9  -6   3    8.60    7.10
  -9  -6  -3    0.00    6.80
   9  -6   3    0.40    6.50
   9   6   3   -9.40    6.00
  10  -6   3    3.90   10.20
  10  -6   3    5.20    6.40
 -10  -6  -3  -14.00    6.40
  10  -6   3   -8.80    8.40
  10   6   3   -8.90    7.40
 -10  -7   3    5.00    7.30
  10  -7  -3    6.10    7.70
  10  -7  -3    5.90    9.30
  10   7  -3   -4.30    8.10
  -9  -7   3  100.49   17.20
   9  -7  -3   79.89   16.90
   9  -7  -3   91.39   15.50
   9   7  -3   78.59   16.20
  -8  -7   3    6.30    7.50
   8  -7  -3   13.90    8.30
   8  -7  -3    3.90    5.90
   8  -7  -3    2.40    7.00
   8   7  -3   10.10    7.50
   7  -7  -3   42.20    9.90
   7  -7  -3   44.00    8.30
  -7  -7   3   37.00   10.90
   7  -7  -3   45.40   11.00
   7   7  -3   44.30    9.30
   7   7  -3   47.70   11.10
  -7   7   3   36.50   10.00
   6  -7  -3   57.09   11.10
   6  -7  -3   32.50    7.80
   6  -7  -3   50.49    9.70
  -6  -7   3   51.39   11.30
  -6   7   3   56.39   10.60
   6   7  -3   44.70    9.80
   6   7  -3   51.89   10.60
  -5  -7   3  123.89   16.40
   5  -7  -3  128.99   15.40
   5  -7  -3  121.59   13.00
   5   7  -3  100.89   13.90
  -5   7   3  140.69   13.90
   5   7  -3  137.39   16.10
   4  -7  -3  241.88   17.20
  -4  -7   3  259.77   18.50
   4  -7  -3  238.18   17.10
   4   7  -3  249.78   17.40
  -4   7   3  268.57   17.80
   3  -7  -3   22.10    6.20
   3  -7  -3   23.20    6.70
  -3  -7   3   16.70    5.30
  -3   7   3   20.90    5.90
   3   7  -3   19.30    5.00
  -3   7   3   23.80    5.80
   2  -7  -3 1443.76   53.99
   2  -7  -3 1396.96   55.69
  -2  -7   3 1500.25   55.09
   2   7  -3 1429.26   54.49
  -2   7   3 1386.86   55.19
  -2   7   3 1387.36   53.89
  -1  -7   3 1256.97   50.39
   1  -7  -3 1397.26   53.69
   1   7  -3 1399.76   50.49
  -1   7   3 1323.07   52.79
  -1   7   3 1407.76   50.39
   0  -7   3  102.29    7.70
   0  -7  -3  117.99   10.80
   0   7   3  116.59   10.30
   0   7  -3  104.89    7.80
   1  -7   3  283.97   13.30
  -1  -7  -3  310.47   18.40
   1   7   3  299.07   17.90
  -1   7  -3  287.57   13.40
  -1   7  -3  295.47   17.90
   2  -7   3   63.09    5.30
  -2  -7  -3   78.29   11.30
  -2   7  -3   71.19    5.40
  -2   7  -3   74.99   10.20
   2   7   3   73.99   10.30
   3  -7   3  527.45   21.40
  -3  -7  -3  514.15   27.70
   3  -7   3  541.85   21.50
   3   7   3  453.45   23.80
  -3   7  -3  526.45   27.70
   4  -7   3    7.50    3.10
   4  -7   3   -0.20    4.00
  -4  -7  -3    0.10    3.70
   4  -7   3    6.60    3.10
   4   7   3   11.70    4.80
  -4   7  -3    0.20    3.80
   4   7   3    4.90    2.90
  -5  -7  -3   73.39   12.10
   5  -7   3  117.59    9.90
   5  -7   3  122.69   10.00
   5  -7   3   97.59   13.90
   5   7   3  144.39   13.90
  -5   7  -3  136.49   14.10
   5   7   3  119.09   12.30
  -6  -7  -3   19.20    7.90
   6  -7   3   17.30    7.60
   6  -7   3   20.60    5.50
   6  -7   3   35.40    6.70
   6   7   3   20.00    7.70
  -6   7  -3   26.40    8.40
   6   7   3   25.70    7.50
   7  -7   3    2.80    5.90
  -7  -7  -3   17.70    8.70
   7  -7   3    6.90    4.20
   7  -7   3    6.10    4.60
  -7   7  -3    6.50    7.00
   7   7   3   -7.40    5.10
   7   7   3   -1.80    3.70
   8  -7   3   43.40    8.40
   8  -7   3   51.99   12.40
  -8  -7  -3   27.50   10.90
   8  -7   3   29.80    8.00
   8   7   3   49.60   11.80
  -9  -7  -3    4.50    7.00
   9  -7   3   -4.40    7.10
   9  -7   3    3.70    6.40
   9  -7   3    3.60    7.20
   9   7   3   11.20    8.10
  10  -8  -3   30.10   11.00
  10  -8  -3   19.00   10.70
  10   8  -3   32.30   10.80
   9  -8  -3    9.00    5.30
   9  -8  -3   -6.50    7.60
  -9  -8   3    3.10    7.40
   9   8  -3   34.80   10.60
   8  -8  -3   27.80   10.30
   8  -8  -3   32.80   11.00
   8  -8  -3   17.40    6.90
  -8  -8   3   34.40   10.20
   8   8  -3   29.70   10.80
   7  -8  -3   -1.20    6.10
   7  -8  -3   -3.10    5.00
  -7  -8   3    2.30    6.70
   7  -8  -3    6.90    5.40
   7   8  -3   -3.70    5.50
   7   8  -3    3.10    4.90
  -7   8   3    0.90    5.40
   6  -8  -3   58.19   10.70
  -6  -8   3   82.89   15.00
   6  -8  -3   65.49   11.70
   6  -8  -3   70.39   12.50
   6   8  -3   58.99   11.30
   6   8  -3   75.09   12.80
  -6   8   3   60.39   10.60
   5  -8  -3   71.99   11.70
  -5  -8   3   74.69   12.80
   5  -8  -3   72.39   11.40
  -5   8   3   88.59   12.60
   5   8  -3   65.59   10.80
   5   8  -3   53.59   10.10
   4  -8  -3   30.00    7.60
   4  -8  -3   26.60    7.30
  -4  -8   3   35.70    8.30
  -4   8   3   20.30    5.90
  -4   8   3   31.40    8.00
   4   8  -3   38.40    7.70
   3  -8  -3  740.23   34.90
  -3  -8   3  779.22   36.10
   3  -8  -3  772.62   36.00
   3   8  -3  780.12   35.60
  -3   8   3  773.62   35.10
  -3   8   3  799.32   35.80
   2  -8  -3  117.29   11.60
  -2  -8   3  126.09   11.10
  -2   8   3  151.38   11.60
   2   8  -3  146.69   11.30
  -2   8   3  140.99   11.90
  -1  -8   3  183.68   12.50
   1  -8  -3  201.78   14.40
   1   8  -3  197.38   12.40
  -1   8   3  176.08   11.90
  -1   8   3  177.38   13.50
   0  -8   3  479.55   21.20
   0  -8  -3  501.95   25.60
   0   8  -3  469.95   21.00
   0   8   3  425.26   23.70
   1  -8   3    2.30    2.20
  -1  -8  -3   -3.60    2.70
  -1   8  -3   -0.50    2.90
  -1   8  -3    5.20    2.30
   1   8   3    4.20    3.70
   2  -8   3  462.05   19.50
  -2  -8  -3  439.86   25.30
  -2   8  -3  457.85   25.10
  -2   8  -3  444.46   19.20
   2   8   3  447.56   24.80
   3  -8   3    1.90    1.70
  -3  -8  -3    2.40    3.60
   3   8   3    0.30    3.20
   3   8   3    1.30    3.00
  -3   8  -3    3.40    4.90
   4  -8   3  152.08   15.00
  -4  -8  -3   96.89   13.70
   4  -8   3  149.29    9.90
   4  -8   3  138.39    9.90
  -4   8  -3  124.19   16.10
   4   8   3  130.29   13.50
   4   8   3  133.39   12.30
   5  -8   3   70.39    8.60
   5  -8   3   83.49    8.30
   5  -8   3   72.79   13.50
  -5  -8  -3   76.79   13.10
   5   8   3   73.99   11.80
   5   8   3   91.09   12.90
  -5   8  -3   70.89   12.30
   6  -8   3   28.20    6.30
  -6  -8  -3   39.30   10.80
   6  -8   3   36.30    6.90
   6  -8   3   40.70   10.20
   6   8   3   34.20    8.00
  -6   8  -3   19.20    8.10
   6   8   3   31.20    9.10
   7  -8   3   40.70    7.70
   7  -8   3   35.70   10.70
  -7  -8  -3   26.20   10.00
   7  -8   3   34.20    7.30
   7   8   3   39.20    9.30
   7   8   3   39.30    9.80
   8  -8   3    3.60    6.30
   8  -8   3    5.00    5.30
   8  -8   3    0.70    4.90
  -8  -8  -3    3.80    7.30
   8   8   3   -1.40    5.10
   9  -8   3   -8.50    6.20
  -9  -8  -3    1.30    7.30
   9  -8   3    7.80    9.30
   9  -8   3   -0.50    6.20
   9   8   3    0.90    7.50
   9  -9  -3   35.30   10.60
  -9  -9   3   31.70   12.20
   9  -9  -3   28.20   10.70
   9   9  -3   43.60   11.70
   8  -9  -3    2.80    5.70
  -8  -9   3   -2.40    7.20
   8  -9  -3    5.60    7.10
   8  -9  -3    6.70    7.50
   8   9  -3    4.60    7.40
  -7  -9   3    3.90    5.50
   7  -9  -3    7.40    5.70
   7  -9  -3    3.10    6.60
   7  -9  -3    3.60    5.10
   7   9  -3   11.80    7.70
  -7   9   3   19.10    6.90
   7   9  -3    9.30    6.90
   6  -9  -3   65.69   11.30
   6  -9  -3   55.79   11.50
  -6  -9   3   36.80   10.90
   6   9  -3   73.89   13.40
   6   9  -3   40.30    9.70
  -6   9   3   58.89   11.80
   5  -9  -3   37.60    9.10
   5  -9  -3   56.09   10.20
  -5  -9   3   29.20    8.30
   5   9  -3   48.00   10.10
  -5   9   3   40.40    8.70
   5   9  -3   38.70    8.90
   4  -9  -3  188.28   15.80
  -4  -9   3  220.38   18.10
   4  -9  -3  207.68   16.40
   4   9  -3  211.68   16.90
  -4   9   3  217.78   16.90
  -4   9   3  200.68   15.90
   3  -9  -3    4.80    4.20
   3  -9  -3    2.00    3.40
  -3  -9   3    2.60    4.80
   3   9  -3    1.60    3.80
  -3   9   3    2.00    3.20
  -3   9   3    7.50    4.20
  -2  -9   3  565.24   27.10
   2  -9  -3  516.25   27.60
   2   9  -3  481.05   25.40
  -2   9   3  539.25   26.30
  -2   9   3  545.25   27.60
   1  -9  -3  358.86   21.70
  -1  -9   3  281.57   18.10
  -1   9   3  402.86   20.00
   1   9  -3  386.36   19.70
  -1   9   3  370.26   21.30
   0  -9   3  170.08   11.30
   0  -9  -3  157.58   13.90
   0   9   3  167.68   11.50
   0   9   3  170.68   13.70
   0   9  -3  151.58   10.80
   1  -9   3  123.49    8.80
  -1  -9  -3  115.99   12.10
  -1   9  -3  129.69   12.50
  -1   9  -3  118.39    8.60
   1   9   3  134.99   12.20
  -2  -9  -3    2.40    4.20
   2  -9   3    1.40    2.10
  -2   9  -3    5.20    2.20
   2   9   3    8.70    3.90
  -2   9  -3    8.00    4.70
   3  -9   3  291.97   15.20
  -3  -9  -3  304.87   21.20
  -3   9  -3  300.07   21.00
   3   9   3  316.07   21.30
   4  -9   3   63.79    6.80
   4  -9   3   59.59    7.30
  -4  -9  -3   65.29   12.30
   4   9   3   47.60    8.30
   4   9   3   82.59   12.50
  -4   9  -3   60.99   11.30
  -5  -9  -3   93.39   14.60
   5  -9   3  120.89   17.20
   5  -9   3  130.19   10.20
   5  -9   3  105.39    9.90
  -5   9  -3  101.29   14.40
   5   9   3  105.39   13.70
   5   9   3  133.69   16.00
   6  -9   3   59.29    8.90
   6  -9   3   59.79    9.10
   6  -9   3   30.50   10.10
  -6  -9  -3   36.90    9.50
  -6   9  -3   68.59   13.80
   6   9   3   61.19   12.00
   6   9   3   81.69   13.70
  -7  -9  -3    0.20    5.60
   7  -9   3   -8.60    4.60
   7  -9   3    3.90    4.60
   7  -9   3   -0.10    5.70
   7   9   3   -1.50    5.20
  -8  -9  -3   48.80   14.70
   8  -9   3   36.50    8.50
   8  -9   3   29.80    8.40
   8  -9   3   31.00   10.40
   8   9   3   20.90    9.70
  -9  -9  -3    0.70    8.80
   9  -9   3    2.10    5.70
   9  -9   3  -13.30    6.80
   9  -9   3    4.50    8.00
   9   9   3    0.30    7.80
  -9 -10   3   -6.60    6.40
   9 -10  -3   -3.60    7.50
   9 -10  -3   15.50    8.00
   9  10  -3   -0.50    8.80
   8 -10  -3   -4.70    5.10
   8 -10  -3   -0.10    5.50
   8 -10  -3   -0.60    6.80
  -8 -10   3   -0.80    7.80
   8  10  -3   16.40    8.70
  -7 -10   3   18.10    9.10
   7 -10  -3   22.80    7.30
   7 -10  -3   30.90   10.30
   7 -10  -3    7.20    6.00
  -7  10   3   18.60    8.60
   7  10  -3   26.20    8.00
   6 -10  -3   20.40    7.10
   6 -10  -3   22.90    7.70
  -6 -10   3   21.00    7.80
   6  10  -3   26.00    7.90
  -6  10   3   24.30    7.30
   6  10  -3   10.70    6.20
   5 -10  -3   87.89   13.30
  -5 -10   3   63.29   11.70
   5 -10  -3   67.69   12.00
   5  10  -3  102.99   14.60
  -5  10   3   65.29   11.30
   4 -10  -3    5.90    3.90
  -4 -10   3    4.00    5.10
   4 -10  -3    3.90    4.50
  -4  10   3    5.30    4.10
  -4  10   3   12.80    6.00
   4  10  -3    2.30    4.70
   3 -10  -3  207.88   17.00
  -3 -10   3  220.28   17.00
  -3  10   3  253.97   17.70
   3  10  -3  216.78   16.60
  -3  10   3  246.58   17.30
   2 -10  -3  172.98   15.00
  -2 -10   3  171.28   13.90
  -2  10   3  168.98   13.70
  -2  10   3  169.48   14.30
   2  10  -3  145.99   12.70
   1 -10  -3  116.89   12.10
  -1 -10   3  120.99   11.20
   1  10  -3  117.89   10.40
  -1  10   3  122.09   11.90
  -1  10   3  128.69   11.10
   0 -10  -3  259.17   18.70
   0 -10   3  259.97   15.40
   0  10  -3  254.97   15.00
   0  10   3  260.47   18.00
   0  10   3  264.67   16.20
  -1 -10  -3   -2.10    3.50
   1 -10   3    2.90    2.20
  -1  10  -3   -4.10    3.70
  -1  10  -3    0.20    2.70
   1  10   3    0.40    3.70
   2 -10   3  411.26   19.60
  -2 -10  -3  416.26   25.70
   2  10   3  417.56   25.00
  -2  10  -3  404.26   19.60
  -2  10  -3  405.96   25.00
   3 -10   3   70.09    8.40
  -3 -10  -3   74.59   12.20
  -3  10  -3   82.99   12.30
   3  10   3   63.09   11.40
  -4 -10  -3  249.78   20.30
   4 -10   3  193.68   12.70
   4 -10   3  193.98   12.80
   4  10   3  220.88   18.80
   4  10   3  191.88   15.60
  -4  10  -3  193.68   18.30
  -5 -10  -3  139.19   18.50
   5 -10   3  148.29   11.30
   5 -10   3  158.48   11.80
  -5  10  -3  125.49   16.90
   5  10   3  136.79   14.10
   5  10   3  146.39   18.50
   6 -10   3   26.20    5.70
   6 -10   3   20.10    5.70
  -6 -10  -3   35.60   11.30
   6 -10   3   21.10    9.40
   6  10   3   13.60    7.20
  -6  10  -3   19.80    8.80
   6  10   3   21.30    7.20
   7 -10   3   21.30    6.20
  -7 -10  -3    5.40    7.30
   7 -10   3   20.10    6.40
   7 -10   3   33.00   10.20
   7  10   3   32.30    9.60
  -8 -10  -3   -3.00    6.80
   8 -10   3   -2.30    5.60
   8 -10   3   -2.00    6.30
   8 -10   3   16.80    6.90
   8  10   3   -0.60    5.50
   9 -10   3    4.40    8.10
   9 -10   3    3.10    9.30
   9 -10   3  -11.90    6.40
  -9 -10  -3   11.30    9.40
   9  10   3  -10.40    6.60
   9 -11  -3   13.40    8.20
  -9 -11   3   24.00   10.80
   9 -11  -3   11.90    9.60
   9  11  -3   16.00   10.00
  -8 -11   3   19.60   10.40
   8 -11  -3    9.20    8.60
   8 -11  -3    9.80    6.80
   8  11  -3    4.10    8.80
   7 -11  -3   15.20    6.30
  -7 -11   3   28.90    9.50
   7 -11  -3   24.80    9.40
   7 -11  -3   13.30    7.60
   7  11  -3   28.60   10.60
   6 -11  -3   57.69   13.10
  -6 -11   3   65.09   12.50
   6 -11  -3   71.49   11.80
   6  11  -3   50.19   10.70
   6  11  -3   84.69   14.60
  -6  11   3   55.59   11.90
  -5 -11   3    3.70    5.50
   5 -11  -3    4.70    4.90
   5 -11  -3   -4.60    3.20
  -5  11   3   10.30    6.20
   5  11  -3    5.90    6.20
  -4 -11   3  135.99   17.50
   4 -11  -3  127.29   13.80
   4  11  -3  144.89   13.90
  -4  11   3  151.38   17.70
  -4  11   3  121.19   12.90
   3 -11  -3   34.50    8.10
  -3 -11   3   48.70   10.10
   3  11  -3   51.69    9.70
  -3  11   3   38.60    8.70
  -3  11   3   25.60    7.30
   2 -11  -3  130.99   13.70
  -2 -11   3  154.48   13.60
  -2  11   3  148.69   13.60
  -2  11   3  134.59   13.10
   2  11  -3  167.38   13.60
   1 -11  -3  296.77   20.30
  -1 -11   3  283.87   18.10
  -1  11   3  255.37   18.90
  -1  11   3  275.77   17.80
   1  11  -3  259.77   17.10
   0 -11  -3   37.60    9.10
   0 -11   3   34.30    7.10
   0  11   3   27.20    6.30
   0  11   3   27.00    7.30
   0  11  -3   19.90    4.90
  -1 -11  -3  581.84   32.10
   1 -11   3  608.64   27.40
  -1  11  -3  630.14   33.10
  -1  11  -3  577.74   26.90
   1  11   3  577.14   31.50
  -2 -11  -3  271.67   21.10
   2 -11   3  281.77   15.90
   2  11   3  278.07   20.60
  -2  11  -3  286.67   20.80
  -2  11  -3  294.57   16.10
   3 -11   3  454.65   21.10
  -3 -11  -3  390.76   27.10
  -3  11  -3  401.86   26.90
  -3  11  -3  394.36   20.40
   3  11   3  438.86   27.50
   4 -11   3  157.78   11.60
  -4 -11  -3  164.68   17.70
   4  11   3  150.28   19.00
   4  11   3  175.28   14.80
  -4  11  -3  145.49   18.90
   5 -11   3   66.19    8.90
  -5 -11  -3   51.29   12.00
   5 -11   3   63.49    8.80
  -5  11  -3   65.59   12.90
   5  11   3   59.19   11.30
   5  11   3   55.99   12.20
   6 -11   3   11.60    5.30
   6 -11   3   14.40    5.60
  -6 -11  -3    2.70    7.00
   6  11   3    8.30    5.10
   7 -11   3    2.50    4.30
   7 -11   3   -0.10    5.70
   7 -11   3    3.60    4.80
  -7 -11  -3   -0.50    5.60
   7  11   3    4.60    5.60
   8 -11   3    8.90    7.80
   8 -11   3   49.00   13.20
  -8 -11  -3   17.40    9.20
   8 -11   3   17.90    7.70
   8  11   3   18.60    8.80
   8 -12  -3    3.50    7.20
  -8 -12   3  -15.30    7.40
   8 -12  -3   10.70    9.00
   8  12  -3   10.80    8.30
   7 -12  -3   13.40    6.90
   7 -12  -3   20.10    9.30
  -7 -12   3   20.20    9.10
   7 -12  -3   16.20    7.50
   7  12  -3   25.10    9.50
  -6 -12   3    0.90    6.40
   6 -12  -3    2.10    6.50
   6 -12  -3  -11.30    4.40
   6  12  -3   -6.10    4.70
  -6  12   3    9.40    6.60
   5 -12  -3   15.80    7.50
  -5 -12   3   17.30    6.20
   5  12  -3   26.70    8.20
  -5  12   3   29.10    9.50
  -4 -12   3   20.40    7.40
   4 -12  -3   20.00    5.90
  -4  12   3   13.80    6.10
   4  12  -3   16.50    7.00
  -4  12   3   12.70    6.80
   3 -12  -3  127.19   16.00
  -3 -12   3  101.19   14.60
   3  12  -3  131.79   16.00
  -3  12   3  120.09   15.40
  -3  12   3  115.09   14.70
  -2 -12   3   52.09   10.00
   2 -12  -3   55.49   10.60
  -2  12   3   59.99    9.70
   2  12  -3   83.39   11.90
  -2  12   3   82.19   12.10
  -1 -12   3    3.80    4.00
   1 -12  -3    9.60    6.70
  -1  12   3    6.50    5.10
   1  12  -3    9.00    4.40
  -1  12   3    4.30    4.20
   0 -12   3   12.50    5.00
   0 -12  -3   -2.50    4.10
   0  12   3    4.50    4.60
   0  12  -3    8.10    4.00
   0  12   3   16.20    5.90
   1 -12   3   64.99    9.20
  -1 -12  -3   59.79   11.60
   1  12   3   83.29   12.80
  -1  12  -3   72.19    9.50
  -1  12  -3   74.79   12.80
  -2 -12  -3  201.48   18.70
   2 -12   3  172.68   12.50
  -2  12  -3  205.18   18.50
   2  12   3  174.38   17.00
  -2  12  -3  151.28   12.20
  -3 -12  -3    5.50    6.40
   3 -12   3   22.10    4.40
  -3  12  -3   12.90    7.70
   3  12   3    8.80    5.80
  -3  12  -3   16.70    4.60
  -4 -12  -3  235.98   21.70
   4 -12   3  255.47   15.60
  -4  12  -3  201.38   20.70
   4  12   3  243.78   18.90
   4  12   3  264.27   22.10
   5 -12   3   49.30    7.60
   5 -12   3   47.90    7.90
  -5 -12  -3   46.60   13.00
   5  12   3   57.99   11.00
  -6 -12  -3    9.90    8.00
   6 -12   3    8.80    4.50
   6 -12   3    1.00    3.60
   6  12   3    0.40    5.90
  -7 -12  -3   15.40    8.60
   7 -12   3    8.80    5.80
   7 -12   3   14.10    5.70
   7  12   3   12.70    6.50
   8 -12   3    0.60    7.30
  -8 -12  -3  -13.10    7.20
   8 -12   3   -1.60    6.70
   8  12   3  -11.30    5.70
  -8 -13   3    9.50    9.10
   8 -13  -3    2.80    6.80
   8 -13  -3    6.30    6.70
   8  13  -3   11.60    7.50
   7 -13  -3    7.80   13.90
  -7 -13   3   28.60   11.10
   7 -13  -3   25.80    8.80
   7 -13  -3   21.50    8.50
   7  13  -3    5.30    7.50
   6 -13  -3   61.79   13.00
  -6 -13   3   83.59   15.30
   6  13  -3   47.30   12.10
  -5 -13   3    1.10    5.30
   5 -13  -3    3.60    5.60
   5  13  -3   -4.90    5.20
  -5  13   3   -5.90    6.60
  -4 -13   3   75.19   13.20
   4 -13  -3   71.29   13.00
  -4  13   3   68.89   12.70
  -4  13   3   98.79   14.10
   4  13  -3  114.39   15.70
   3 -13  -3    2.00    4.00
  -3 -13   3    2.60    4.90
  -3  13   3   -1.40    4.30
   3  13  -3    2.30    4.50
  -3  13   3   14.00    6.70
  -2 -13   3  116.49   15.40
   2 -13  -3  136.79   17.60
   2  13  -3  133.99   16.10
  -2  13   3  122.49   15.00
  -2  13   3  101.99   14.00
   1 -13  -3   -2.60    3.50
  -1 -13   3   -1.90    4.00
  -1  13   3   -4.90    4.50
   1  13  -3   47.90    9.80
  -1  13   3    7.20    5.30
   0 -13   3  124.99   12.20
   0 -13  -3  128.09   16.80
   0  13  -3  102.59   11.10
   0  13   3  146.89   13.40
   0  13   3  137.19   14.10
  -1 -13  -3   76.49   12.90
   1 -13   3   87.39   11.20
  -1  13  -3  100.99   15.00
   1  13   3   84.79   12.20
  -1  13  -3   74.09   10.00
  -2 -13  -3   57.19   12.40
   2 -13   3   70.49    9.80
  -2  13  -3   56.39    8.60
   2  13   3   75.59   12.80
  -2  13  -3   57.29   12.00
  -3 -13  -3   35.30    9.30
   3 -13   3   62.59    8.80
   3  13   3   33.90    8.70
  -3  13  -3   54.49   11.70
  -3  13  -3   50.29    8.10
  -4 -13  -3   44.20   11.80
   4 -13   3   57.79    8.30
   4  13   3   44.10   10.50
   4  13   3   51.59   10.60
  -4  13  -3   33.60   10.80
   5 -13   3   13.90    5.40
  -5 -13  -3   18.20    9.60
   5 -13   3   14.80    5.30
   5  13   3   30.90    7.30
   6 -13   3   -1.40    4.40
   6 -13   3   10.60    4.60
  -6 -13  -3   15.40    7.20
   6  13   3    2.40    5.70
  -7 -13  -3    6.50    8.00
   7 -13   3   -0.60    4.80
   7 -13   3   -3.70    6.00
   7  13   3    9.80    7.10
   7 -14  -3   26.10    9.90
  -7 -14   3   24.10    9.90
   7  14  -3   22.80    8.90
  -6 -14   3   16.90    9.20
   6 -14  -3   14.70    7.80
   6  14  -3   20.40    9.60
  -5 -14   3   36.80   10.50
   5 -14  -3   46.00   11.60
  -5  14   3   49.90   10.90
  -4 -14   3   15.50    7.20
   4 -14  -3   11.10    6.80
  -4  14   3   15.70    7.90
  -4  14   3   10.80    6.20
   4  14  -3   17.90    8.40
   3 -14  -3  169.38   17.60
  -3 -14   3  176.48   17.20
   3  14  -3  173.98   16.70
  -3  14   3  138.99   17.90
  -3  14   3  181.18   18.40
  -2 -14   3   11.60    6.20
   2 -14  -3   17.00    6.10
  -2  14   3   16.10    7.40
   2  14  -3   16.00    6.50
  -2  14   3    3.90    6.00
  -1 -14   3  202.18   16.60
   1 -14  -3  193.88   17.90
  -1  14   3  192.88   16.80
  -1  14   3  179.48   17.30
   1  14  -3  188.78   16.10
   0 -14   3   -0.10    4.00
   0 -14  -3   10.60    6.30
   0  14  -3   -5.30    4.00
   0  14   3    3.10    4.50
   0  14   3    9.80    5.60
   0  14  -3    7.30    4.60
   1 -14   3   23.70    6.80
  -1 -14  -3   29.00    8.50
   1  14   3   25.40    7.70
  -1  14  -3   14.60    5.50
  -1  14  -3   21.10    7.00
  -2 -14  -3   -2.90    4.10
   2 -14   3    2.10    3.90
  -2  14  -3    4.30    6.60
  -2  14  -3    5.90    4.20
   2  14   3    8.10    6.50
   3 -14   3    0.60    3.50
  -3 -14  -3    4.70    5.90
  -3  14  -3   -7.30    6.00
  -3  14  -3  -10.90    3.20
   3  14   3   -4.30    5.90
  -4 -14  -3   45.90   12.20
   4 -14   3   40.30    7.60
   4  14   3   40.70    8.90
  -5 -14  -3   62.59   13.40
   5 -14   3   60.59    9.20
   5 -14   3   56.59    8.80
   5  14   3   84.89   14.10
  -6 -14  -3   10.60    8.20
   6 -14   3    3.60    4.20
   6 -14   3  -10.30    4.60
   6  14   3   -1.00    5.40
  -7 -14  -3   -6.50    7.20
   7 -14   3    1.20    6.70
   7 -14   3    5.00    6.30
   7  14   3   -3.60    6.70
  -7 -15   3    2.30    7.50
   7 -15  -3  -15.20    5.60
   7  15  -3    3.20    9.10
  -6 -15   3   11.30    8.00
   6 -15  -3   12.00    8.60
   6  15  -3    0.30    6.80
   5 -15  -3   10.30    6.40
  -5 -15   3    3.80    6.20
   4 -15  -3   30.00    9.90
  -4 -15   3   26.40    8.30
  -4  15   3   15.30    9.70
  -4  15   3   37.00   10.80
   4  15  -3   18.50    8.80
  -3 -15   3    5.90    5.00
   3 -15  -3    1.60    6.60
  -3  15   3   -9.90    5.50
   3  15  -3   12.60    6.80
  -3  15   3    0.70    6.30
   2 -15  -3   19.80    6.90
  -2 -15   3   28.10    8.70
  -2  15   3    9.80    7.40
  -2  15   3   25.80    8.90
   2  15  -3   23.50    8.00
   1 -15  -3   -2.20    6.20
  -1 -15   3   13.10    5.60
  -1  15   3    1.30    6.50
  -1  15   3   10.10    6.50
   1  15  -3    4.60    5.00
   0 -15   3   32.60    8.20
   0 -15  -3   50.69   11.60
   0  15   3   32.70    8.20
   0  15  -3   64.39   12.10
   0  15   3   50.69   10.90
   0  15  -3   36.50    8.60
   1 -15   3   14.50    5.50
  -1 -15  -3    5.50    6.30
  -1  15  -3   -1.80    5.00
   1  15   3    2.70    7.40
  -1  15  -3   23.80    7.60
   1  15   3    3.20    4.80
  -2 -15  -3    3.00    6.00
   2 -15   3    1.90    4.20
   2  15   3   -1.50    5.60
  -2  15  -3    2.90    4.00
  -3 -15  -3    4.50    5.60
   3 -15   3   -2.00    3.70
  -3  15  -3    2.10    4.60
  -4 -15  -3    2.20    7.80
   4 -15   3    6.20    4.10
   4  15   3    4.20    5.20
   5 -15   3    2.20    5.60
   5 -15   3    8.80    5.20
  -5 -15  -3   24.70    9.20
   5  15   3    6.30    6.40
   6 -15   3    5.50    6.60
   6 -15   3   -8.70    5.10
  -6 -15  -3    5.80    6.40
   6  15   3    2.60    5.90
  -6 -16   3   -0.90    6.90
   6 -16  -3    2.20    6.70
   6  16  -3   16.60    9.10
   5 -16  -3   10.10    8.10
  -5 -16   3    5.70    7.60
   4 -16  -3   -0.50    6.50
  -4 -16   3   -3.50    5.00
  -4  16   3   13.00    8.20
  -3 -16   3   31.30   10.30
   3 -16  -3   23.70    8.60
   3  16  -3   -4.00    5.80
  -3  16   3   19.50    7.70
  -3  16   3   10.80    8.90
   2 -16  -3   13.10    7.30
  -2 -16   3    7.90    6.50
  -2  16   3  -11.50    6.80
  -2  16   3    8.00    7.30
   2  16  -3    1.40    5.30
   1 -16  -3   10.60    7.30
  -1 -16   3   10.50    5.80
  -1  16   3    4.30    5.80
   1  16  -3    8.60    6.40
  -1  16   3   14.30    7.50
   0 -16   3    9.10    5.60
   0 -16  -3   -6.80    4.90
   0  16   3   -4.00    6.00
   0  16   3    2.00    6.60
   0  16  -3   14.30    6.70
   1 -16   3    6.50    4.80
  -1 -16  -3    2.60    7.10
   1  16   3    5.30    6.40
  -1  16  -3   -1.70    4.50
  -2 -16  -3   17.90    7.00
   2 -16   3   -0.50    4.50
  -2  16  -3  -10.80    3.70
  -3 -16  -3   13.50    8.40
   3 -16   3    2.30    4.70
  -3  16  -3   10.20    5.20
   4 -16   3    6.30    4.90
  -4 -16  -3    9.00    8.10
   5 -16   3  -12.10    5.70
   5 -16   3    1.90    5.00
  -5 -16  -3    4.80    8.40
   5  16   3  -11.30    5.40
  -6 -16  -3    4.70    8.80
   6 -16   3   -6.70    6.60
   6 -16   3   -0.10    6.80
   6  16   3    8.40    8.30
  -5 -17   3   11.50    7.30
   5 -17  -3    4.10    6.50
  -4 -17   3    1.30    7.30
   4 -17  -3   20.40    8.20
  -3 -17   3   -0.90    5.70
   3 -17  -3    5.50    7.50
  -2 -17   3   19.20    8.40
   2 -17  -3   -1.70    6.80
   2  17  -3    8.50    7.20
  -2  17   3   11.20    7.70
  -1 -17   3   12.20    6.10
   1 -17  -3   12.60    7.40
  -1  17   3    9.70    6.50
   1  17  -3    5.00    6.40
   0 -17   3   -1.90    4.80
   0 -17  -3   22.20    8.10
   0  17  -3    5.70    6.20
   0  17   3   11.50    7.30
   1 -17   3    7.00    5.70
  -1 -17  -3   18.20    7.40
   1  17   3    0.80    7.00
  -1  17  -3  -15.50    5.20
   2 -17   3    1.60    5.60
  -2 -17  -3   -3.20    5.90
  -2  17  -3   -8.90    4.60
   3 -17   3    4.00    4.60
  -3 -17  -3    1.10    8.60
  -3  17  -3   -1.30    5.40
   4 -17   3    5.90    5.40
  -4 -17  -3    1.20    9.20
  -5 -17  -3  -18.00    8.90
   5 -17   3    3.70    7.10
   5 -17   3   -6.20    5.50
   5  17   3  -10.90    5.90
  -4 -18   3    6.60    8.90
   4 -18  -3    5.80    8.30
  -3 -18   3   -5.90    5.70
   3 -18  -3   -8.90    6.10
   2 -18  -3    6.10    7.40
  -2 -18   3   12.60    7.20
  -1 -18   3    6.80    7.00
   1 -18  -3    9.40    7.90
   1  18  -3    2.40    8.00
   0 -18   3    4.60    6.90
   0 -18  -3   -9.70    6.60
   0  18  -3    2.60    7.10
   0  18   3   -4.50    7.30
   1 -18   3   -2.80    5.10
  -1 -18  -3    1.30    7.00
  -1  18  -3    5.00    7.30
   1  18   3    4.40    7.90
  -2 -18  -3   -6.30    5.80
   2 -18   3    0.20    5.30
  -2  18  -3   -5.80    6.40
  -3 -18  -3    6.40    8.40
   3 -18   3    7.10    6.70
  -3  18  -3   -7.10    7.00
  -4 -18  -3   11.10    9.00
   4 -18   3   -1.90    5.80
   3 -19  -3   -8.70    7.90
  -3 -19   3   15.00    7.30
   2 -19  -3    2.40    7.40
  -2 -19   3    9.30    7.60
  -1 -19   3    1.00    5.90
   1 -19  -3   -0.50    7.60
   0 -19   3    0.00    6.90
   0 -19  -3   17.80    8.80
   0  19  -3  -11.80    7.20
   1 -19   3    3.40    6.80
  -1 -19  -3   -2.30    8.20
  -1  19  -3   -3.50    7.80
  -2 -19  -3   18.90    9.30
   2 -19   3   -0.70    6.20
  -2  19  -3   -8.10    7.00
  11   0  -4   17.00   11.10
  10   0  -4   13.10    9.90
   9   0  -4   12.80    8.70
  -8   0   4   30.00    9.30
   8   0  -4   50.39   10.40
   8   0  -4   55.39   12.40
  -7   0   4    7.30    5.80
   7   0  -4    2.10    5.60
   7   0  -4    1.00    5.20
   6   0  -4  125.19   13.10
  -6   0   4  124.19   13.10
   6   0  -4  123.19   15.40
   5   0  -4   12.00    4.10
   5   0  -4    9.20    4.50
  -5   0   4   12.10    4.50
   4   0  -4  378.96   20.70
  -4   0   4  386.06   20.80
   4   0  -4  389.96   21.40
   3   0  -4  516.95   24.70
  -3   0   4  577.04   24.50
   3   0  -4  495.05   23.40
   2   0  -4  601.54   24.50
   1   0  -4  840.92   31.80
   0   0   4  304.97   13.10
   0   0  -4  286.27   12.80
   1   0   4   67.99    5.20
  -1   0  -4   80.59    5.60
  -1   0  -4   73.69    5.50
   1   0   4   73.89    5.20
   2   0   4  278.07   13.50
  -2   0  -4  292.27   13.70
  -2   0  -4  298.77   14.20
   2   0   4  278.27   14.10
  -3   0  -4  103.99    8.30
  -3   0  -4  114.19    9.30
   3   0   4   96.19    9.30
   3   0   4  117.19    8.60
   4   0   4  376.26   19.40
  -4   0  -4  371.16   20.30
  -4   0  -4  360.26   19.20
   4   0   4  354.56   20.50
   5   0   4  126.19   12.70
   5   0   4  112.69   10.50
  -5   0  -4  106.69   10.40
  -5   0  -4  104.89   10.40
  -6   0  -4  134.89   13.20
  -6   0  -4   99.09   13.30
   6   0   4  153.48   15.40
   6   0   4  150.18   13.20
  -7   0  -4   60.69   10.90
   7   0   4   66.09   12.80
   7   0   4  110.19   14.30
  -7   0  -4   75.59   12.10
  -8   0  -4   12.50    6.70
   8   0   4    9.40    7.30
   8   0   4   38.40    9.40
  -8   0  -4    5.70    6.60
  -9   0  -4   -5.10    4.70
   9   0   4   11.90    8.20
   9   0   4   25.00    9.10
  10   0   4    9.80    9.30
  11  -1  -4  -15.10    9.00
  11   1  -4    2.10    9.80
  10  -1  -4   27.90   11.10
  10   1  -4   16.80    8.80
   9  -1  -4   34.30   10.50
   9   1  -4   21.40    9.20
   8  -1  -4   -1.20    5.50
   8  -1  -4   10.00    6.30
   8   1  -4    4.30    5.70
   8   1  -4    3.50    5.90
  -8   1   4    8.30    4.80
   7  -1  -4  137.89   17.30
  -7  -1   4  165.48   15.70
   7  -1  -4  149.59   15.10
  -7   1   4  146.49   15.10
   7   1  -4  115.29   15.90
   7   1  -4  137.39   17.20
  -6  -1   4   55.49   10.40
   6  -1  -4   57.59   11.00
   6  -1  -4   62.19   10.90
  -6   1   4   39.40    8.10
   6   1  -4   50.79   10.30
   5  -1  -4  199.68   15.20
  -5  -1   4  155.28   13.70
   5  -1  -4  186.18   14.50
   5   1  -4  196.48   15.10
   5   1  -4  188.08   14.90
  -5   1   4  154.18   13.40
   4  -1  -4 1011.40   42.00
   4  -1  -4  982.20   42.40
   4   1  -4 1009.60   42.10
  -4   1   4 1057.99   42.30
   4   1  -4 1003.20   42.80
   3  -1  -4 2861.31   98.49
   3  -1  -4 2725.93   99.39
   3  -1  -4 2752.02   99.89
  -3   1   4 2951.90   98.59
   3   1  -4 2870.91   99.79
   3   1  -4 2876.41   99.09
   2  -1  -4  399.46   20.00
   2  -1  -4  425.66   18.40
   2   1  -4  413.06   19.40
  -2   1   4  440.16   18.40
   2   1  -4  429.26   19.10
   1  -1  -4  737.93   29.20
   1  -1  -4  745.33   26.60
  -1   1   4  766.82   29.20
   1   1  -4  720.23   28.20
   0  -1  -4  857.01   31.40
   0  -1   4  851.51   29.60
   0   1   4  788.02   31.00
   0   1  -4  840.32   29.60
  -1  -1  -4  195.58   10.60
  -1   1  -4  193.88   10.20
   1   1   4  186.68    8.60
  -1   1  -4  199.38    8.80
   1   1   4  206.58   10.60
   2  -1   4  121.29    8.90
   2  -1   4  126.39    7.20
  -2  -1  -4  124.59    7.90
  -2  -1  -4  129.09    8.70
   2   1   4  119.49    8.10
   2   1   4  113.59    8.30
  -2   1  -4  114.99    8.70
  -2   1  -4  125.79    7.30
   3  -1   4 2434.56   86.59
   3  -1   4 2522.85   84.09
  -3  -1  -4 2503.45   85.49
  -3  -1  -4 2397.36   85.89
  -3   1  -4 2518.25   84.29
   3   1   4 2455.25   85.59
   3   1   4 2309.17   85.29
  -3   1  -4 2416.96   86.39
  -4  -1  -4 2114.19   72.19
   4  -1   4 1958.10   69.59
   4  -1   4 1828.42   72.29
  -4  -1  -4 1904.81   71.29
   4   1   4 1917.21   71.79
  -4   1  -4 1919.01   72.09
   4   1   4 1863.41   70.79
  -4   1  -4 1951.50   70.09
   5  -1   4    5.00    3.40
   5  -1   4    0.20    4.30
  -5  -1  -4    4.20    2.70
  -5  -1  -4    1.70    3.80
  -5   1  -4    8.90    3.60
   5   1   4    7.50    4.30
   5   1   4    4.30    4.40
  -5   1  -4    2.50    3.70
   6  -1   4  102.09   10.60
   6  -1   4   80.49   13.00
  -6  -1  -4  100.79   13.50
  -6  -1  -4   83.49   12.00
   6   1   4  132.59   14.00
   6   1   4  113.49   11.70
  -6   1  -4   83.39   11.50
  -6   1  -4  122.29   12.90
  -7  -1  -4   -1.00    4.80
   7  -1   4    3.20    6.40
  -7  -1  -4    4.40    5.10
   7  -1   4   -0.80    4.10
   7   1   4    6.10    5.60
  -7   1  -4   11.60    6.60
  -7   1  -4    2.10    4.20
   7   1   4    5.00    6.80
  -8  -1  -4   53.19   11.10
   8  -1   4   63.09   10.80
  -8  -1  -4   44.20   10.60
   8  -1   4   49.60   12.90
   8   1   4   47.90    9.80
  -8   1  -4   86.89   13.90
  -8   1  -4   48.60   10.90
   8   1   4   56.29   12.80
   9  -1   4   -4.50    6.30
  -9  -1  -4    5.60    7.90
   9  -1   4    1.30    5.70
   9   1   4    5.50    7.40
   9   1   4   -4.50    6.90
  10  -1   4   13.80   10.40
 -10  -1  -4    3.50    7.00
  10   1   4   10.60    9.90
  11  -2  -4   28.20   11.20
  11  -2  -4   -1.30    8.50
  11   2  -4    1.20   10.50
  10  -2  -4   12.90    8.20
  10  -2  -4   43.50   11.50
  10   2  -4   31.60   12.10
   9  -2  -4   -1.20    6.70
   9   2  -4    8.40    7.00
   8  -2  -4   19.20    8.00
   8  -2  -4   31.10    9.80
   8   2  -4   50.89    9.90
  -8   2   4   38.40    9.30
   8   2  -4   43.30   11.40
   7  -2  -4   -1.00    3.50
   7  -2  -4   -1.80    3.90
  -7  -2   4    5.80    6.00
  -7   2   4    2.80    5.50
   7   2  -4    2.10    5.10
   7   2  -4    6.00    4.70
   6  -2  -4  233.68   18.50
   6  -2  -4  256.47   19.40
  -6  -2   4  227.18   18.80
   6   2  -4  250.97   19.10
  -6   2   4  263.87   18.90
   6   2  -4  248.68   19.20
   5  -2  -4  105.99   13.10
  -5  -2   4  113.69   12.20
   5  -2  -4  108.29   11.60
   5   2  -4   95.19   12.30
  -5   2   4  124.99   11.70
   5   2  -4  127.49   12.20
   4  -2  -4   40.30    7.50
   4  -2  -4   42.10    7.40
   4  -2  -4   47.60    7.90
  -4  -2   4   57.09    9.30
   4   2  -4   38.20    6.90
   4   2  -4   50.29    8.50
  -4   2   4   45.70    7.50
   3  -2  -4 1968.60   72.99
  -3  -2   4 1987.50   72.69
   3  -2  -4 1989.30   71.29
   3   2  -4 2047.50   72.79
   3   2  -4 1987.60   72.29
  -3   2   4 1974.30   70.99
  -2  -2   4    2.80    2.80
   2  -2  -4    3.70    3.20
   2  -2  -4    5.60    2.80
  -2   2   4    4.60    3.00
  -2   2   4   10.30    3.20
   2   2  -4    4.60    2.60
   1  -2  -4 1140.69   39.00
   1  -2  -4 1080.39   42.30
   1   2  -4 1130.49   40.80
  -1   2   4 1207.38   42.90
   0  -2  -4   36.90    5.40
   0   2   4   26.30    4.70
   0   2  -4   28.10    3.00
   0   2  -4   32.10    3.10
  -1  -2  -4  176.98    7.60
  -1  -2  -4  164.68   10.40
   1  -2   4  177.58    6.80
   1   2   4  162.08   10.30
   1   2   4  170.98    7.60
  -1   2  -4  175.38   10.30
  -1   2  -4  177.68    6.90
   2  -2   4  801.22   26.80
  -2  -2  -4  760.22   30.90
   2  -2   4  702.73   30.40
  -2  -2  -4  741.83   28.30
  -2   2  -4  730.23   26.80
   2   2   4  714.83   30.30
  -2   2  -4  832.92   31.60
   2   2   4  720.53   28.40
   3  -2   4    3.50    3.80
  -3  -2  -4    4.80    2.90
  -3  -2  -4    4.10    3.00
   3  -2   4    6.70    2.40
   3   2   4    3.90    3.20
  -3   2  -4    5.70    2.30
   3   2   4    6.70    3.20
  -3   2  -4    6.00    4.10
   4  -2   4  194.48   14.80
   4  -2   4  204.98   12.10
  -4  -2  -4  176.18   13.70
  -4  -2  -4  204.88   13.30
   4   2   4  190.38   13.70
  -4   2  -4  202.78   12.50
  -4   2  -4  184.18   14.20
   4   2   4  221.88   14.40
   5  -2   4  466.65   23.30
   5  -2   4  477.35   27.20
  -5  -2  -4  446.96   24.90
  -5  -2  -4  461.45   26.00
   5   2   4  491.55   26.00
  -5   2  -4  503.85   24.30
   5   2   4  485.95   26.20
  -5   2  -4  523.75   27.60
   6  -2   4   47.10   10.70
  -6  -2  -4   51.49    9.90
   6  -2   4   80.79   11.00
  -6  -2  -4   77.09   12.10
  -6   2  -4   70.09   10.20
   6   2   4   72.69   10.90
   6   2   4   63.09   10.70
  -6   2  -4   72.19   11.80
  -7  -2  -4  109.09   14.40
   7  -2   4  131.39   17.10
   7  -2   4  147.09   13.60
  -7  -2  -4  141.09   15.00
   7   2   4  125.79   17.40
   7   2   4  121.19   16.00
  -7   2  -4  156.78   18.70
  -7   2  -4  131.99   13.50
  -8  -2  -4   15.20    6.80
  -8  -2  -4   20.90    8.10
   8  -2   4   19.10    7.40
   8  -2   4   20.50    6.70
   8   2   4   21.50    9.20
  -8   2  -4   23.60    9.10
   8   2   4   19.00    7.60
   9  -2   4   11.90    7.80
  -9  -2  -4    6.50    6.80
   9  -2   4    8.20    8.80
   9   2   4    9.60    7.20
  10  -2   4   13.70    9.00
 -10  -2  -4    8.70    8.50
  10   2   4   -3.50   10.40
  10  -3  -4   21.10    9.00
  10  -3  -4   11.40   10.00
  10   3  -4   24.50   10.60
   9  -3  -4   36.70   11.30
   9  -3  -4   90.69   16.00
   9   3  -4   26.20    9.50
   8  -3  -4   10.60    6.20
   8  -3  -4    4.20    5.60
   8  -3  -4    6.20    7.30
  -8  -3   4   10.30    5.90
   8   3  -4    3.70    6.00
   8   3  -4    3.90    6.20
  -8   3   4    1.10    5.80
   7  -3  -4   93.79   15.00
   7  -3  -4   98.89   14.10
   7  -3  -4  131.29   16.60
  -7  -3   4   82.89   13.70
  -7   3   4   97.49   14.00
   7   3  -4  107.89   15.60
   7   3  -4  134.09   16.30
   6  -3  -4   49.20    9.40
  -6  -3   4   41.40    9.00
   6  -3  -4   48.30    9.80
   6  -3  -4   43.80    9.70
   6   3  -4   47.60   10.50
  -6   3   4   58.49    9.90
   6   3  -4   66.39   11.50
   5  -3  -4  273.47   18.60
  -5  -3   4  256.37   18.40
   5  -3  -4  293.67   18.80
   5  -3  -4  255.07   18.40
  -5   3   4  235.98   17.00
   5   3  -4  259.47   18.40
   5   3  -4  279.97   19.10
  -4  -3   4  763.02   35.00
   4  -3  -4  813.72   35.70
   4  -3  -4  761.82   34.00
   4   3  -4  762.92   34.80
   4   3  -4  743.43   34.40
  -4   3   4  706.03   32.90
   3  -3  -4   23.60    5.10
  -3  -3   4   18.30    5.20
   3  -3  -4   22.10    5.70
  -3   3   4   26.10    4.90
   3   3  -4   20.30    5.10
   3   3  -4   32.50    6.50
  -2  -3   4 1247.78   48.80
   2  -3  -4 1340.77   47.60
   2  -3  -4 1310.47   50.39
  -2   3   4 1365.46   47.60
  -2   3   4 1296.37   49.90
   2   3  -4 1357.26   49.10
  -1  -3   4   39.10    4.70
   1  -3  -4   45.70    3.90
   1  -3  -4   44.10    6.10
  -1   3   4   64.19    7.70
  -1   3   4   49.50    4.00
   1   3  -4   53.59    5.00
   0  -3  -4  603.14   25.90
   0   3   4  639.74   26.00
   0   3  -4  607.74   21.80
  -1  -3  -4  202.78   12.40
   1   3   4  205.38   12.30
  -1   3  -4  201.38   11.90
   1   3   4  207.08    8.70
   2  -3   4    2.60    3.30
  -2  -3  -4    1.70    2.90
   2  -3   4    1.10    1.10
   2   3   4    2.60    2.60
   2   3   4   -0.50    1.70
  -2   3  -4    3.40    3.20
   3  -3   4  774.62   29.20
   3  -3   4  823.52   34.80
  -3  -3  -4  837.12   34.70
  -3  -3  -4  778.82   31.80
  -3   3  -4  753.12   29.30
  -3   3  -4  800.72   34.40
   3   3   4  766.02   31.80
   3   3   4  774.92   33.60
  -4  -3  -4  257.47   16.70
  -4  -3  -4  230.78   14.80
   4  -3   4  231.08   16.70
   4  -3   4  230.38   12.90
  -4   3  -4  232.18   16.40
   4   3   4  226.78   15.60
  -4   3  -4  219.58   12.90
   4   3   4  272.27   15.90
   5  -3   4   23.30    4.60
  -5  -3  -4   14.30    5.30
   5  -3   4   18.70    6.40
  -5  -3  -4   22.40    5.90
   5   3   4   27.10    6.80
  -5   3  -4   26.20    5.50
   5   3   4    8.50    4.90
  -5   3  -4   24.10    7.00
  -6  -3  -4   45.80   10.20
  -6  -3  -4   33.70    7.00
   6  -3   4   40.70    7.90
   6  -3   4   38.50   10.00
  -6   3  -4   34.30    8.90
   6   3   4   34.60    8.20
   6   3   4   19.30    7.00
   7  -3   4   31.40    7.00
   7  -3   4   21.10    8.70
  -7  -3  -4   19.50    7.70
  -7  -3  -4   23.90    7.20
  -7   3  -4   35.80    9.40
   7   3   4    7.20    6.20
   7   3   4   17.50    6.90
  -8  -3  -4   38.40   10.20
   8  -3   4   26.30    9.90
   8  -3   4   33.90    8.10
  -8  -3  -4   18.50    7.00
  -8   3  -4   32.90    9.60
   8   3   4   39.40   10.70
   8   3   4   33.20   10.80
  -9  -3  -4   -3.10    6.20
   9  -3   4    3.90    6.40
   9  -3   4   -1.30    6.50
   9   3   4    7.50    7.60
 -10  -3  -4    2.30    6.70
  10  -3   4  -13.70    7.30
  10   3   4    1.90    8.60
  10  -4  -4   35.60   12.70
  10  -4  -4   62.99   13.90
  10   4  -4   26.80    9.20
   9  -4  -4   23.80   10.20
   9  -4  -4   17.00    8.30
  -9  -4   4   21.50    9.30
   9   4  -4    7.10    6.50
   8  -4  -4   24.50   10.10
   8  -4  -4   45.30   10.00
   8  -4  -4   32.30    9.20
  -8  -4   4   17.80    8.20
   8   4  -4   36.40   11.40
   8   4  -4   27.90    8.60
  -8   4   4   27.20    9.00
  -7  -4   4   24.40    7.40
   7  -4  -4   23.10    7.40
   7  -4  -4   23.10    7.80
   7  -4  -4   22.20    8.90
   7   4  -4   22.50    8.40
   7   4  -4   24.90    8.00
  -7   4   4   46.40   10.00
   6  -4  -4  146.89   14.70
   6  -4  -4  151.18   14.40
  -6  -4   4   90.89   13.60
   6  -4  -4  160.48   15.20
  -6   4   4  129.59   13.40
   6   4  -4  129.29   13.80
   6   4  -4  135.99   13.90
   5  -4  -4   43.20    9.10
   5  -4  -4   44.80    8.60
   5  -4  -4   35.90    8.10
  -5  -4   4   43.90    8.70
   5   4  -4   51.49    9.20
   5   4  -4   36.80    7.80
  -5   4   4   27.80    6.60
   4  -4  -4    7.80    3.60
   4  -4  -4    1.70    3.40
  -4  -4   4    1.20    2.90
  -4   4   4    6.70    4.00
   4   4  -4    0.90    2.80
   4   4  -4    1.10    3.20
  -3  -4   4 1343.87   50.89
   3  -4  -4 1264.97   48.90
   3  -4  -4 1216.08   50.29
   3   4  -4 1299.87   49.90
  -3   4   4 1247.18   48.50
   2  -4  -4  243.78   12.70
   2  -4  -4  219.98   14.50
  -2  -4   4  236.98   13.90
  -2   4   4  240.88   14.60
  -2   4   4  242.78   12.60
   2   4  -4  226.18   13.10
   1  -4  -4  703.03   31.00
   1  -4  -4  771.82   27.40
  -1  -4   4  735.13   28.80
   1   4  -4  742.73   28.40
  -1   4   4  755.02   27.40
  -1   4   4  760.02   31.30
   0  -4   4   60.29    4.10
   0  -4  -4   48.80    7.00
   0   4  -4   55.09    3.80
   0   4   4   47.50    3.50
   0   4   4   53.39    7.30
  -1  -4  -4    3.80    2.90
   1   4   4   11.20    4.10
  -1   4  -4    3.60    3.00
   1   4   4    6.20    1.80
  -2  -4  -4 1096.79   42.80
   2  -4   4  971.70   41.40
   2   4   4 1062.89   42.30
  -2   4  -4 1091.99   42.40
   2   4   4 1029.00   38.30
   3  -4   4   89.89    5.90
   3  -4   4   94.99    6.10
   3  -4   4   70.59    9.50
  -3  -4  -4   96.19    9.80
   3   4   4   97.09    9.80
   3   4   4   81.49    7.50
  -3   4  -4   80.59   10.90
   4  -4   4  240.98   17.10
   4  -4   4  212.28   11.90
  -4  -4  -4  218.08   16.30
   4   4   4  211.18   14.40
  -4   4  -4  186.88   15.30
   4   4   4  235.48   16.10
   5  -4   4   25.00    8.20
  -5  -4  -4   19.40    6.10
   5  -4   4   16.90    4.90
  -5  -4  -4   23.30    6.30
  -5   4  -4   22.10    7.00
   5   4   4   33.00    8.20
   5   4   4   22.30    6.30
  -6  -4  -4   40.00    8.50
   6  -4   4   51.09   11.20
  -6  -4  -4   37.70    9.20
   6  -4   4   38.60    6.80
   6   4   4   39.00    9.20
   6   4   4   36.70    8.80
  -6   4  -4   36.20    9.50
   7  -4   4   36.80    7.70
   7  -4   4   30.20    9.80
  -7  -4  -4   31.40    8.30
  -7   4  -4   22.00    7.70
   7   4   4   37.60    8.50
   7   4   4   27.80    8.60
   8  -4   4    2.60    5.30
  -8  -4  -4   11.20    7.90
   8  -4   4    9.70    7.70
   8   4   4    9.10    7.10
   8   4   4   15.60    8.40
   9  -4   4    3.70    6.80
   9  -4   4    0.80    6.70
  -9  -4  -4    1.90    6.50
   9   4   4    5.50    8.30
  10  -4   4    3.60    9.90
  10  -4   4   21.80   10.90
 -10  -4  -4   -3.70    6.50
  10  -4   4    5.30    7.10
  10   4   4    1.70   11.00
 -10  -5   4   -1.90    7.60
  10  -5  -4   -9.70    5.30
  10  -5  -4  -24.20    7.00
  10   5  -4   -7.30    7.80
   9  -5  -4   36.60   10.90
  -9  -5   4   48.10   12.90
   9  -5  -4   31.50    8.10
   9   5  -4   49.90   13.00
   8  -5  -4   11.60    6.00
   8  -5  -4   11.00    8.10
   8  -5  -4   -0.20    6.20
  -8  -5   4    7.10    6.70
   8   5  -4   10.90    7.00
  -8   5   4   10.70    7.60
   8   5  -4   12.20    7.00
   7  -5  -4  244.18   19.80
   7  -5  -4  244.48   20.50
   7  -5  -4  221.88   21.00
  -7  -5   4  205.58   20.50
   7   5  -4  230.88   20.20
  -7   5   4  227.78   19.50
   7   5  -4  265.17   21.90
   6  -5  -4   11.80    6.60
   6  -5  -4    6.80    4.60
  -6  -5   4    2.30    4.60
   6  -5  -4   -2.40    3.40
   6   5  -4    0.00    3.70
   6   5  -4   11.90    5.70
  -6   5   4   16.40    6.00
  -5  -5   4  200.58   17.00
   5  -5  -4  199.98   16.20
   5  -5  -4  239.98   17.60
   5   5  -4  224.48   17.20
   5   5  -4  204.68   16.30
  -5   5   4  210.38   16.30
  -4  -5   4  235.08   17.00
   4  -5  -4  222.28   16.60
   4  -5  -4  243.08   16.40
  -4   5   4  250.27   16.20
   4   5  -4  248.28   16.70
   4   5  -4  232.98   17.00
   3  -5  -4    2.70    3.40
  -3  -5   4   13.70    5.30
   3  -5  -4   11.40    4.90
   3   5  -4   12.60    4.40
  -3   5   4   13.00    4.40
  -3   5   4   11.60    4.10
  -2  -5   4 1528.05   56.69
   2  -5  -4 1527.65   58.49
   2  -5  -4 1529.75   55.09
  -2   5   4 1503.95   57.99
   2   5  -4 1534.15   56.39
  -2   5   4 1523.55   54.99
   1  -5  -4  390.06   20.40
  -1  -5   4  384.46   17.60
  -1   5   4  393.26   20.00
  -1   5   4  396.56   16.80
   1   5  -4  383.46   17.30
   0  -5  -4  720.23   31.30
   0  -5   4  695.83   26.10
   0   5  -4  734.53   26.10
   0   5   4  707.33   30.80
   0   5   4  734.23   26.20
   1   5   4  535.45   25.00
  -1   5  -4  508.25   24.60
  -2  -5  -4   34.70    7.20
   2   5   4   26.70    5.80
  -2   5  -4   24.90    5.90
   2   5   4   25.70    4.60
   3  -5   4  255.27   17.80
   3  -5   4  298.17   12.60
  -3  -5  -4  282.87   18.20
   3  -5   4  296.07   12.60
   3   5   4  289.57   15.70
   3   5   4  324.37   19.10
  -3   5  -4  313.27   19.20
   4  -5   4    3.00    2.10
  -4  -5  -4    6.70    3.80
   4  -5   4    4.10    2.40
   4  -5   4    0.70    3.90
   4   5   4   -0.80    1.80
  -4   5  -4    4.20    4.00
   4   5   4    9.50    5.00
   5  -5   4   21.90    7.00
   5  -5   4   26.60    5.10
  -5  -5  -4   20.80    6.90
   5  -5   4   31.10    5.60
  -5   5  -4   33.10    8.50
   5   5   4   17.50    6.30
   5   5   4   23.60    6.50
   6  -5   4   -1.40    3.10
   6  -5   4    0.20    3.40
  -6  -5  -4    0.80    3.10
   6  -5   4    3.10    5.30
   6   5   4    7.00    4.70
   6   5   4   -2.70    4.70
  -6   5  -4   -1.00    5.90
  -7  -5  -4    8.00    5.80
   7  -5   4    4.00    4.30
   7  -5   4    4.80    3.90
   7  -5   4    7.70    6.60
   7   5   4   11.30    4.60
   7   5   4    8.30    6.10
  -7   5  -4    3.00    5.50
   8  -5   4    8.00    5.50
  -8  -5  -4    9.10    6.70
   8  -5   4   10.20    5.80
   8  -5   4    8.80    7.30
   8   5   4   -3.30    6.00
   8   5   4    5.10    6.80
   9  -5   4   -0.80    6.80
   9  -5   4  -14.10    7.30
  -9  -5  -4    0.70    5.90
   9  -5   4   -8.10    5.80
   9   5   4   10.90    8.50
  10  -6  -4   20.20    9.70
 -10  -6   4   41.90   12.00
  10  -6  -4   36.10   12.30
  10   6  -4   25.20   11.60
  -9  -6   4   18.20    9.20
   9  -6  -4   37.30    9.90
   9  -6  -4   26.80   11.00
   9   6  -4   31.00   11.00
  -8  -6   4    0.90    6.30
   8  -6  -4   27.70    9.20
   8  -6  -4   27.70    9.50
   8  -6  -4   13.60    6.80
   8   6  -4   42.50   17.20
  -8   6   4   30.70    9.10
   8   6  -4   17.60    7.70
   7  -6  -4  115.99   16.40
   7  -6  -4  104.79   14.80
   7  -6  -4  106.89   15.80
  -7  -6   4  111.39   16.50
  -7   6   4  111.79   15.60
   7   6  -4  114.99   16.50
   7   6  -4  142.09   18.30
  -6  -6   4   49.50   10.50
   6  -6  -4   27.70    8.20
   6  -6  -4   35.90    7.90
   6  -6  -4   29.00    8.20
   6   6  -4   44.30   10.20
  -6   6   4   46.50    9.70
   6   6  -4   37.40    9.40
  -5  -6   4    0.60    4.20
   5  -6  -4    5.00    4.40
   5  -6  -4    7.20    4.60
   5   6  -4    5.10    3.60
  -5   6   4   -4.80    2.90
   5   6  -4    3.50    3.30
   4  -6  -4   42.90    7.50
   4  -6  -4   39.90    8.20
  -4  -6   4   46.50    8.30
  -4   6   4   45.40    7.60
   4   6  -4   33.60    7.50
   3  -6  -4  160.28   13.00
   3  -6  -4  152.58   11.70
  -3  -6   4  151.88   12.40
  -3   6   4  154.58   12.50
  -3   6   4  145.89   11.30
   3   6  -4  153.68   11.90
  -2  -6   4 1209.68   49.50
   2  -6  -4 1353.16   52.19
   2  -6  -4 1272.87   48.40
  -2   6   4 1359.86   48.80
   2   6  -4 1268.17   49.20
  -2   6   4 1321.67   51.39
  -1  -6   4  236.18   13.10
   1  -6  -4  245.98   15.80
  -1   6   4  253.17   12.60
   1   6  -4  230.38   12.60
  -1   6   4  227.88   14.90
   0  -6   4  456.75   18.70
   0  -6  -4  470.15   23.70
   0   6   4  478.45   23.30
   0   6   4  455.25   18.90
   0   6  -4  450.85   18.50
   1  -6   4   14.30    2.20
  -1  -6  -4   12.20    4.60
  -1   6  -4   16.50    2.10
  -1   6  -4   11.80    4.50
   1   6   4    8.50    4.20
   2  -6   4   92.89    4.70
   2  -6   4   85.89    4.60
  -2  -6  -4  120.99   13.70
   2   6   4   94.39   10.10
   2   6   4   94.79    7.40
  -2   6  -4  107.39   12.30
  -3  -6  -4    6.60    4.70
   3  -6   4    6.60    1.90
   3  -6   4    8.30    2.10
   3  -6   4    4.30    4.10
  -3   6  -4    0.20    2.60
   3   6   4    8.40    4.10
   4  -6   4    4.20    2.20
   4  -6   4    8.70    2.90
   4  -6   4    8.30    5.50
  -4  -6  -4    6.10    4.40
   4   6   4   14.60    5.60
   4   6   4    9.30    4.40
  -4   6  -4   11.90    6.10
   5  -6   4   11.10    3.30
   5  -6   4    8.50    5.60
  -5  -6  -4    7.30    5.70
   5  -6   4    7.70    3.40
   5   6   4   13.60    4.90
   5   6   4   11.60    5.90
  -5   6  -4   15.80    7.30
   6  -6   4   10.50    4.70
   6  -6   4   12.00    4.20
   6  -6   4   11.10    6.00
  -6  -6  -4   12.00    6.20
   6   6   4    3.30    5.60
  -6   6  -4    7.40    5.80
   6   6   4    9.70    5.50
  -7  -6  -4   43.70   10.60
   7  -6   4   42.70    8.00
   7  -6   4   48.40    8.80
   7  -6   4   54.89   11.80
   7   6   4   38.00    9.00
  -7   6  -4   35.20    8.70
   7   6   4   31.00    9.10
   8  -6   4    5.90    6.10
   8  -6   4   -2.30    5.90
   8  -6   4    5.00    4.80
  -8  -6  -4    3.80    6.10
   8   6   4    9.20    8.10
   9  -6   4    2.10    9.60
   9  -6   4   -0.10    6.20
  -9  -6  -4   -1.40    6.80
   9  -6   4    9.60    6.50
   9   6   4   -4.90    7.10
  10  -7  -4   -2.00    6.90
 -10  -7   4   -3.70    7.60
  10  -7  -4   14.70    9.10
  10   7  -4  -14.70    7.20
   9  -7  -4    6.30    6.40
   9  -7  -4   -0.10    6.40
  -9  -7   4   -4.50    6.60
   9   7  -4   -3.70    6.30
   8  -7  -4   28.50    9.50
   8  -7  -4   11.20    7.60
  -8  -7   4    8.20    5.10
   8  -7  -4    9.20    6.90
  -8   7   4   26.30   11.90
   8   7  -4   10.30    6.70
   7  -7  -4  166.78   16.40
   7  -7  -4  121.59   17.50
   7  -7  -4  152.68   16.20
  -7  -7   4  155.28   20.50
   7   7  -4  113.09   16.30
   7   7  -4  134.39   16.70
  -7   7   4  137.09   17.60
  -6  -7   4   -6.30    4.10
   6  -7  -4    3.40    4.60
   6  -7  -4   -2.70    4.80
   6  -7  -4   -1.20    4.60
   6   7  -4    0.60    4.60
   6   7  -4    3.90    6.00
  -6   7   4   -3.90    3.80
  -5  -7   4   77.39   12.20
   5  -7  -4  111.19   14.40
   5  -7  -4   84.59   13.20
   5   7  -4   82.09   12.90
   5   7  -4   84.99   12.70
  -5   7   4   93.99   12.30
   4  -7  -4    8.30    4.80
   4  -7  -4    8.00    4.30
  -4  -7   4    2.50    3.50
   4   7  -4    2.40    3.70
  -4   7   4    2.10    3.60
   3  -7  -4    4.10    3.30
  -3  -7   4    3.00    3.90
   3  -7  -4    1.70    3.00
  -3   7   4    0.50    2.00
  -3   7   4    1.00    3.20
   3   7  -4    2.40    2.90
  -2  -7   4  202.48   13.90
   2  -7  -4  228.18   15.40
   2  -7  -4  187.08   12.40
  -2   7   4  192.08   14.10
   2   7  -4  195.78   12.90
  -2   7   4  184.48   12.50
  -1  -7   4    9.10    3.10
   1  -7  -4    8.00    3.80
  -1   7   4   14.80    3.80
  -1   7   4    4.90    3.70
   1   7  -4   13.40    3.10
   0  -7  -4 1238.68   48.40
   0  -7   4 1125.49   41.80
   0   7   4 1137.99   42.40
   0   7  -4 1167.18   41.90
   0   7   4 1122.99   46.80
  -1  -7  -4  173.88   13.40
   1  -7   4  154.08    8.10
   1   7   4  152.38   12.30
  -1   7  -4  160.78    8.10
  -1   7  -4  148.29   12.80
   2  -7   4  202.08    9.00
  -2  -7  -4  173.68   14.80
  -2   7  -4  208.58   15.60
   2   7   4  212.08   15.50
   3  -7   4   42.50    4.00
  -3  -7  -4   29.00    7.00
   3  -7   4   48.40    4.20
   3   7   4   57.79    9.60
   3   7   4   48.70    7.40
  -3   7  -4   36.10    8.30
  -4  -7  -4    4.30    4.90
   4  -7   4    1.40    4.10
   4  -7   4    1.00    2.10
   4  -7   4    0.70    2.20
   4   7   4    2.00    3.20
  -4   7  -4    2.40    3.90
   4   7   4    0.80    4.20
   5  -7   4    4.30    3.00
   5  -7   4   -0.50    2.40
  -5  -7  -4    2.90    4.60
   5  -7   4    4.50    4.70
   5   7   4    4.60    4.40
  -5   7  -4    9.90    6.10
   5   7   4    4.30    3.90
   6  -7   4    6.80    3.70
   6  -7   4    7.40    4.40
  -6  -7  -4   10.20    6.10
   6  -7   4   11.70    7.40
   6   7   4    8.10    5.80
   6   7   4    2.30    5.40
  -6   7  -4    5.80    6.50
   7  -7   4    5.70    3.90
  -7  -7  -4   10.80    6.60
   7  -7   4    4.20    4.10
   7  -7   4   -1.90    5.90
   7   7   4    2.20    5.50
   7   7   4   -6.90    5.00
  -7   7  -4   11.60    7.00
   8  -7   4   11.90    7.50
   8  -7   4    5.30    5.10
  -8  -7  -4   -6.10    5.70
   8  -7   4   -2.90    4.90
   8   7   4   16.50    7.70
   9  -7   4    0.30    8.00
   9  -7   4    4.30    6.50
  -9  -7  -4  -10.50    6.10
   9   7   4    6.70    7.60
 -10  -8   4   -7.10    8.30
  10  -8  -4    1.80    8.00
  10  -8  -4   -3.90    8.20
  10   8  -4    4.50    7.00
   9  -8  -4   17.20    9.10
   9  -8  -4    8.20    7.70
  -9  -8   4    9.50    7.50
   9   8  -4    6.10    8.20
   8  -8  -4    2.00    6.40
   8  -8  -4    7.80    6.00
  -8  -8   4   -5.20    5.20
   8  -8  -4   -0.30    5.60
   8   8  -4   -1.20    5.90
  -7  -8   4   47.00   11.80
   7  -8  -4   47.30   11.30
   7  -8  -4   34.70   10.30
   7  -8  -4   28.70    8.10
   7   8  -4   32.50    9.00
   7   8  -4   39.20   10.90
  -7   8   4   37.60   10.20
  -6  -8   4   -3.90    4.80
   6  -8  -4    3.20    5.70
   6  -8  -4   -7.50    3.70
  -6   8   4   -4.40    4.30
   6   8  -4    2.10    4.60
   6   8  -4    4.50    5.10
   5  -8  -4   18.10    6.90
   5  -8  -4   20.40    6.90
  -5  -8   4   18.80    7.20
   5   8  -4   10.30    5.80
   5   8  -4   19.70    7.10
  -5   8   4   22.00    6.40
   4  -8  -4   20.20    6.20
   4  -8  -4   12.50    4.60
  -4  -8   4    8.50    4.60
  -4   8   4   23.40    7.50
  -4   8   4   27.50    7.10
   4   8  -4   23.10    6.60
  -3  -8   4    0.80    3.90
   3  -8  -4    1.90    3.70
   3  -8  -4    2.40    3.20
  -3   8   4    0.10    3.80
   3   8  -4    2.10    3.50
  -3   8   4    2.10    3.60
  -2  -8   4  120.49   10.70
   2  -8  -4  124.79   12.40
   2   8  -4  144.19   11.20
  -2   8   4  123.99   10.30
  -2   8   4  119.59   11.30
   1  -8  -4   45.80    8.80
  -1  -8   4   76.29    9.20
   1   8  -4   52.29    6.60
  -1   8   4   49.99    8.20
  -1   8   4   67.69    7.10
   0  -8   4   24.10    4.40
   0  -8  -4   21.40    5.50
   0   8  -4   17.30    3.70
   0   8   4   16.30    5.40
   0   8   4   29.00    5.30
  -1  -8  -4   -1.40    2.70
   1  -8   4   -1.10    1.40
  -1   8  -4    0.10    2.60
  -1   8  -4   -1.50    1.30
   1   8   4    2.60    2.80
   2  -8   4    3.40    2.00
  -2  -8  -4    6.20    3.60
  -2   8  -4    7.80    2.20
  -2   8  -4    3.50    4.10
   2   8   4    1.30    2.80
   3  -8   4   12.70    2.60
  -3  -8  -4   14.20    5.50
   3  -8   4   12.40    2.90
   3   8   4   14.20    4.60
  -3   8  -4   13.50    5.40
   3   8   4   24.40    6.80
  -4  -8  -4   -1.40    3.90
   4  -8   4    1.00    2.20
   4  -8   4    6.80    2.90
   4   8   4    1.50    4.00
   4   8   4    3.40    4.00
  -4   8  -4    6.50    4.60
   5  -8   4    0.60    4.30
  -5  -8  -4    3.20    5.50
   5  -8   4   -0.40    2.50
   5  -8   4   -0.10    2.70
  -5   8  -4   -0.90    5.20
   5   8   4   -2.30    3.60
   5   8   4   -0.70    4.60
  -6  -8  -4   -3.10    5.00
   6  -8   4   -5.10    3.00
   6  -8   4   -2.50    5.60
   6  -8   4    3.40    3.60
  -6   8  -4   -4.80    5.40
   6   8   4    9.00    5.70
   6   8   4    2.40    3.40
   7  -8   4    8.80    7.50
   7  -8   4   11.10    4.50
   7  -8   4   18.20    5.30
  -7  -8  -4   -5.90    5.20
   7   8   4    6.70    5.60
   8  -8   4   12.70    6.80
   8  -8   4   -3.40    5.00
   8  -8   4   -0.90    5.20
  -8  -8  -4    6.20    6.80
   8   8   4   -2.20    6.00
   9  -8   4    0.60    5.20
   9  -8   4   -5.00    7.30
   9  -8   4   -1.90    7.00
  -9  -8  -4    6.70    7.40
   9   8   4   -2.50    7.30
   9  -9  -4   -3.30    7.10
  -9  -9   4   -3.10    6.30
   9  -9  -4   -1.20    7.30
   9   9  -4    1.40    7.80
   8  -9  -4    0.50    6.20
   8  -9  -4    6.50    6.30
  -8  -9   4    2.20    6.00
   8  -9  -4   18.60    8.20
   8   9  -4    6.90    7.20
   7  -9  -4   52.09   11.00
  -7  -9   4   55.09   12.30
   7  -9  -4   41.10   10.80
   7  -9  -4   41.00    9.70
   7   9  -4   64.39   13.90
  -7   9   4   46.20   10.20
   7   9  -4   90.89   15.70
   6  -9  -4   11.90    6.90
  -6  -9   4   16.50    7.70
   6  -9  -4    7.80    6.10
   6   9  -4    6.10    6.10
  -6   9   4   17.30    6.50
   6   9  -4   -1.40    4.00
   5  -9  -4   33.70    8.50
  -5  -9   4   26.60    8.20
   5  -9  -4   30.90    8.20
  -5   9   4   29.60    8.20
   5   9  -4   17.30    6.40
   5   9  -4   19.70    8.00
   4  -9  -4    5.00    5.10
   4  -9  -4    3.00    3.70
  -4  -9   4    2.80    4.30
  -4   9   4    4.80    4.40
   4   9  -4    6.00    4.10
  -4   9   4    5.80    5.30
   3  -9  -4    3.40    4.10
   3  -9  -4    0.10    2.50
  -3  -9   4    3.90    4.00
  -3   9   4    1.50    2.90
  -3   9   4    0.80    3.40
   3   9  -4    2.30    3.10
   2  -9  -4   -1.70    3.40
  -2  -9   4    2.10    3.00
  -2   9   4   -0.20    3.20
  -2   9   4   -1.50    2.20
   2   9  -4    1.60    2.80
  -1  -9   4   83.99    8.20
   1  -9  -4   67.59   10.30
  -1   9   4   80.79    8.20
   1   9  -4   77.69    7.80
  -1   9   4   74.59   10.30
   0  -9  -4   -2.10    3.90
   0  -9   4    2.50    2.30
   0   9  -4   -2.60    1.60
   0   9   4    1.60    3.50
   0   9   4   -2.20    2.00
  -1  -9  -4    3.50    4.30
   1  -9   4    2.10    2.00
  -1   9  -4    4.40    3.40
  -1   9  -4    0.90    2.10
   1   9   4    1.40    3.30
   2  -9   4   22.50    3.50
  -2  -9  -4   27.70    7.00
   2   9   4   25.40    7.10
  -2   9  -4   23.00    3.90
  -2   9  -4   28.60    7.80
  -3  -9  -4   15.60    5.40
   3  -9   4   31.00    4.50
  -3   9  -4   33.30    8.70
   3   9   4   42.00    8.60
   3   9   4   21.40    5.60
  -4  -9  -4   -1.30    4.30
   4  -9   4    2.10    2.10
   4  -9   4   -0.70    2.30
   4   9   4    4.60    6.10
   4   9   4   -2.10    3.20
  -4   9  -4    9.00    5.40
   5  -9   4    5.60    3.00
   5  -9   4    2.10    2.60
   5  -9   4    1.30    4.40
  -5  -9  -4   -0.90    5.40
   5   9   4   -3.80    3.60
   5   9   4   -0.70    3.70
  -5   9  -4    5.50    7.10
   6  -9   4    7.20    3.30
  -6  -9  -4   21.00    8.80
   6  -9   4    0.60    3.40
   6  -9   4    2.50    5.90
   6   9   4   -1.00    5.40
   6   9   4    9.00    5.50
  -6   9  -4    1.00    6.60
   7  -9   4   11.30    4.90
  -7  -9  -4   13.20    7.10
   7  -9   4   10.40    8.50
   7  -9   4   16.70    5.80
   7   9   4   22.50    7.50
  -8  -9  -4    6.40    6.70
   8  -9   4   13.30    8.70
   8  -9   4   -1.30    4.20
   8  -9   4    2.80    5.40
   8   9   4   -5.10    5.90
   9  -9   4    2.40    6.70
   9  -9   4   16.70    8.40
  -9  -9  -4   -4.60    7.80
   9  -9   4    1.00    8.10
   9   9   4    5.60    7.10
  -9 -10   4    4.50    7.20
   9 -10  -4    1.90    6.60
   9  10  -4   -6.20    5.30
  -8 -10   4    5.70    6.40
   8 -10  -4    6.00    7.00
   8 -10  -4    0.30    6.00
   8  10  -4   14.90    7.50
  -7 -10   4   10.20    6.50
   7 -10  -4    1.50    6.00
   7 -10  -4    3.30    6.00
   7 -10  -4   -2.50    4.90
  -7  10   4   -4.60    6.40
   7  10  -4    0.50    7.20
   6 -10  -4    2.90    5.60
  -6 -10   4   -7.00    4.30
   6 -10  -4    1.80    5.00
   6  10  -4   -2.80    3.80
  -6  10   4    3.90    5.70
   6  10  -4   -1.90    5.90
   5 -10  -4   -4.90    4.20
  -5 -10   4    5.00    5.90
   5 -10  -4   -0.20    4.40
   5  10  -4   -3.20    4.50
  -5  10   4   -1.70    3.90
  -4 -10   4    8.70    4.70
   4 -10  -4   10.50    5.70
   4 -10  -4   11.40    5.40
   4  10  -4   14.00    5.00
  -4  10   4   11.00    5.70
  -4  10   4    2.90    4.30
  -3 -10   4   23.90    6.50
   3 -10  -4   20.20    6.30
   3  10  -4   32.60    7.30
  -3  10   4   37.50    7.60
  -3  10   4   28.10    7.30
   2 -10  -4   15.10    5.80
  -2 -10   4   16.90    5.70
  -2  10   4   18.10    6.40
   2  10  -4   13.90    4.50
  -2  10   4    1.40    3.40
   1 -10  -4    2.30    4.50
  -1 -10   4    9.70    3.50
  -1  10   4   12.70    4.60
   1  10  -4    6.70    3.70
  -1  10   4    2.10    3.20
   0 -10   4  248.28   14.70
   0 -10  -4  260.17   19.10
   0  10   4  235.98   14.80
   0  10   4  267.67   18.70
   0  10  -4  222.58   13.90
   1 -10   4   24.20    4.80
  -1 -10  -4    5.00    4.40
  -1  10  -4   21.00    4.40
  -1  10  -4   18.80    5.90
   1  10   4   18.00    6.60
   2 -10   4   61.89    6.20
  -2 -10  -4   87.09   13.50
   2  10   4   69.09   11.60
  -2  10  -4   72.99   11.70
  -2  10  -4   65.89    6.10
  -3 -10  -4   -2.40    2.60
   3 -10   4   -1.00    2.20
   3  10   4    2.30    4.60
   3  10   4    0.50    3.00
  -3  10  -4    3.60    5.50
  -4 -10  -4   30.80    9.80
   4 -10   4   35.80    5.50
   4 -10   4   36.30    5.30
   4  10   4   32.40    8.20
  -4  10  -4   26.70    9.00
   4  10   4   28.10    7.40
   5 -10   4    1.10    2.80
  -5 -10  -4   -1.40    5.60
   5 -10   4    1.70    2.50
   5  10   4   -1.70    4.30
  -5  10  -4    5.10    6.60
   5  10   4    7.40    6.50
   6 -10   4    9.10    4.30
   6 -10   4    9.10    5.90
   6 -10   4   14.30    4.40
  -6 -10  -4    7.10    6.30
   6  10   4   -0.90    3.90
   7 -10   4    1.40    7.10
   7 -10   4    3.00    4.40
   7 -10   4    0.70    4.20
  -7 -10  -4   -0.70    6.50
   7  10   4   -3.20    5.80
  -8 -10  -4    1.00    7.40
   8 -10   4    8.40    6.20
   8 -10   4    4.10    5.30
   8 -10   4   -2.30    6.80
   8  10   4    2.00    7.60
  -9 -11   4   26.20    9.40
   9 -11  -4    1.50    7.90
   9 -11  -4   16.70    8.70
   9  11  -4    5.80    8.20
   8 -11  -4    5.40    7.10
   8 -11  -4    7.00    5.60
  -8 -11   4   12.00    7.00
   8  11  -4    4.00    7.50
   7 -11  -4   -4.80    6.60
   7 -11  -4   -1.50    6.30
  -7 -11   4    0.70    6.90
   7 -11  -4    2.90    6.80
   7  11  -4   11.30    7.70
   6 -11  -4    6.60    6.40
   6 -11  -4    8.30    6.40
  -6 -11   4    3.70    6.10
  -6  11   4   -0.20    5.50
   6  11  -4   -9.90    3.90
   6  11  -4   -3.30    5.60
  -5 -11   4  119.79   16.50
   5 -11  -4   79.49   13.90
   5 -11  -4  102.69   14.70
   5  11  -4  110.19   15.70
  -5  11   4  102.29   13.70
   4 -11  -4   23.00    7.60
  -4 -11   4   27.30    7.80
   4  11  -4   43.90    9.00
  -4  11   4   17.20    6.10
  -4  11   4   23.70    7.00
   3 -11  -4   -1.60    4.40
  -3 -11   4   -0.10    4.00
  -3  11   4   -4.90    3.50
   3  11  -4    4.00    3.80
  -3  11   4   -5.70    2.70
   2 -11  -4    5.40    5.10
  -2 -11   4   10.20    5.00
  -2  11   4   12.20    5.10
   2  11  -4    8.00    3.20
  -2  11   4   17.60    5.90
  -1 -11   4    5.50    4.00
   1 -11  -4    1.40    4.30
  -1  11   4    5.60    3.10
  -1  11   4   10.00    4.00
   1  11  -4    4.40    3.50
   0 -11   4    8.10    3.60
   0 -11  -4   25.10    7.10
   0  11   4   22.50    6.30
   0  11   4   14.60    5.10
   0  11  -4    9.30    4.10
  -1 -11  -4    6.20    5.10
   1 -11   4   14.10    4.20
   1  11   4   11.30    5.30
  -1  11  -4    4.30    3.20
  -1  11  -4    0.80    5.10
  -2 -11  -4   12.00    5.70
   2 -11   4   16.30    4.30
  -2  11  -4   24.90    4.90
  -2  11  -4   24.00    6.40
   2  11   4   32.40    8.40
   3 -11   4  201.98   11.80
  -3 -11  -4  216.48   19.50
   3  11   4  184.78   17.30
  -3  11  -4  232.38   19.80
   4 -11   4    5.50    3.30
  -4 -11  -4   -0.20    5.00
   4 -11   4    6.90    3.20
  -4  11  -4    3.60    6.90
   4  11   4    9.60    4.40
   4  11   4   13.60    6.50
   5 -11   4    1.70    2.90
   5 -11   4    3.90    2.90
  -5 -11  -4    6.90    6.40
   5  11   4    2.90    6.80
  -5  11  -4   10.40    8.70
   5  11   4    1.60    4.50
   6 -11   4   11.60    4.60
  -6 -11  -4    9.80    7.10
   6 -11   4   11.70    4.60
   6  11   4    7.60    7.00
   7 -11   4    4.10    4.00
  -7 -11  -4   -4.60    6.60
   7 -11   4    0.70    4.30
   7  11   4    8.30    4.90
   8 -11   4   -2.40    5.80
   8 -11   4    2.40    5.60
  -8 -11  -4   16.60    7.50
   8 -11   4    8.30    6.00
   8  11   4   -8.40    5.90
  -8 -12   4   16.50   10.10
   8 -12  -4    7.20    7.10
   8 -12  -4    5.30    7.90
   8  12  -4   18.50    9.00
  -7 -12   4    7.90    7.80
   7 -12  -4   -0.60    5.90
   7 -12  -4   -4.30    5.60
   7  12  -4   -0.20    5.10
   6 -12  -4   13.30    7.30
   6 -12  -4   14.20    5.70
  -6 -12   4    8.90    7.00
   6  12  -4   21.20   10.10
  -6  12   4   12.80    8.10
   6  12  -4   21.10    8.20
   5 -12  -4   77.79   13.70
  -5 -12   4   46.30   11.40
  -5  12   4   52.59   11.70
   5  12  -4   56.19    9.70
  -4 -12   4   25.10    8.90
   4 -12  -4   22.70    7.70
  -4  12   4   17.70    7.20
  -4  12   4   18.60    6.50
   4  12  -4   11.30    6.20
  -3 -12   4   58.79   10.70
   3 -12  -4   73.79   11.80
   3  12  -4   81.89   12.20
  -3  12   4   74.99   13.00
  -3  12   4   76.49   12.10
  -2 -12   4   12.90    4.80
   2 -12  -4   15.80    6.70
  -2  12   4   10.00    5.80
   2  12  -4   12.10    5.40
  -2  12   4   11.70    6.00
   1 -12  -4    6.20    5.20
  -1 -12   4   10.80    4.70
   1  12  -4   13.90    4.90
  -1  12   4    1.90    3.80
  -1  12   4    6.10    6.20
   0 -12   4   78.49   10.10
   0 -12  -4   72.49   12.40
   0  12   4   71.99   10.10
   0  12   4   68.29   11.70
   0  12  -4   89.89    9.20
  -1 -12  -4    3.80    4.40
   1 -12   4    1.40    2.60
  -1  12  -4   -4.10    4.00
  -1  12  -4    1.80    3.30
   1  12   4    3.50    5.50
   2 -12   4   94.09    8.70
  -2 -12  -4   52.99   10.90
   2  12   4   96.69   14.50
  -2  12  -4   75.49    7.90
  -2  12  -4   83.99   13.80
   3 -12   4   43.30    6.40
  -3 -12  -4   44.70   11.10
  -3  12  -4   52.79   12.10
   3  12   4   31.80    8.50
  -4 -12  -4    1.80    4.60
   4 -12   4    7.40    3.20
   4 -12   4    5.10    2.60
   4  12   4   12.30    6.00
   4  12   4   -5.10    4.30
  -4  12  -4   -2.80    5.10
   5 -12   4   29.70    5.30
   5 -12   4   27.30    5.70
  -5 -12  -4   24.70   10.50
   5  12   4   17.60    7.20
   6 -12   4    6.00    4.20
  -6 -12  -4   -0.50    5.60
   6 -12   4    2.10    3.80
   6  12   4   -2.10    4.20
  -7 -12  -4   -3.90    7.10
   7 -12   4    1.80    4.50
   7 -12   4    3.00    4.50
   7  12   4    2.80    5.50
   8 -12   4   -1.40    5.40
   8 -12   4    2.90    7.00
  -8 -12  -4    1.30    8.80
   8  12   4    1.20    6.70
  -8 -13   4   -5.70    7.20
   8 -13  -4   -8.20    6.80
   8 -13  -4    2.30    6.30
   8  13  -4   -8.60    7.40
  -7 -13   4    6.20    8.10
   7 -13  -4   -2.40    6.40
   7 -13  -4   11.90    6.80
   7  13  -4   -2.30    7.00
  -6 -13   4    2.00    8.10
   6 -13  -4   16.60    8.50
   6  13  -4   26.60    9.10
  -5 -13   4   32.20    9.90
   5 -13  -4   60.19   12.10
   5  13  -4   40.80   10.30
  -5  13   4   27.30    9.50
  -4 -13   4   63.59   12.40
   4 -13  -4   72.19   12.80
  -4  13   4   64.49   11.40
   4  13  -4   69.89   11.90
  -4  13   4   58.09   10.80
   3 -13  -4    9.30    5.60
  -3 -13   4   12.00    6.10
   3  13  -4   10.50    6.30
  -3  13   4    3.10    5.50
  -3  13   4    1.80    5.20
   2 -13  -4    1.20    4.60
  -2 -13   4   -2.00    3.30
  -2  13   4    0.70    4.80
  -2  13   4    5.60    5.00
   2  13  -4    2.80    3.70
   1 -13  -4   10.20    6.50
  -1 -13   4    7.30    4.40
  -1  13   4   16.80    6.30
  -1  13   4    7.50    5.50
   1  13  -4    7.50    4.70
   0 -13  -4   11.70    6.30
   0 -13   4   11.50    5.10
   0  13   4   10.00    4.50
   0  13   4   11.10    5.10
   0  13  -4    4.30    3.80
   1 -13   4   16.70    4.90
  -1 -13  -4   10.90    5.30
  -1  13  -4    4.70    5.90
   1  13   4   12.40    6.90
  -1  13  -4    2.00    2.60
   2 -13   4   80.49    8.30
  -2 -13  -4   65.39   12.20
  -2  13  -4   91.09    8.80
  -2  13  -4   83.49   13.60
   2  13   4   64.49   11.10
  -3 -13  -4   11.70    7.20
   3 -13   4   14.70    4.10
   3  13   4   17.80    7.20
  -3  13  -4   14.80    8.40
   4 -13   4    3.10    3.00
  -4 -13  -4   -7.20    5.50
   4  13   4    1.00    3.60
  -5 -13  -4    5.90    7.30
   5 -13   4    8.90    3.90
   5 -13   4   11.40    4.20
   5  13   4    5.60    5.70
  -6 -13  -4   -7.90    6.10
   6 -13   4   -0.20    3.30
   6 -13   4   -0.60    4.00
   6  13   4    9.30    5.90
   7 -13   4   -5.60    4.90
  -7 -13  -4   -4.40    6.60
   7 -13   4    3.70    4.30
   7  13   4    1.20    6.10
   7 -14  -4  -12.40    6.40
  -7 -14   4   11.30    8.10
   7  14  -4   -0.90    8.20
  -6 -14   4   41.20   11.50
   6 -14  -4   24.50    8.20
   6  14  -4   13.90    8.50
   5 -14  -4  118.79   17.20
  -5 -14   4   97.59   16.50
  -5  14   4  113.39   17.30
   5  14  -4  123.39   21.20
  -5  14   4   98.69   15.60
   4 -14  -4   -5.50    4.50
  -4 -14   4    5.30    5.40
   4  14  -4   -5.80    6.50
  -4  14   4    0.70    6.10
  -4  14   4   -1.30    5.90
   3 -14  -4   84.49   14.50
  -3 -14   4   98.99   14.40
  -3  14   4  113.59   15.20
  -3  14   4   98.79   14.90
   3  14  -4   79.09   12.30
   2 -14  -4   14.90    7.80
  -2 -14   4   17.00    6.00
  -2  14   4   15.70    7.30
   2  14  -4   11.10    5.50
  -2  14   4   25.20    8.10
  -1 -14   4    5.30    5.10
   1 -14  -4    3.10    5.40
   1  14  -4    1.10    4.40
  -1  14   4    4.90    4.80
  -1  14   4    0.60    4.60
   0 -14  -4   29.40    9.20
   0 -14   4   32.10    8.20
   0  14   4   34.20    8.00
   0  14   4   24.00    7.90
   0  14  -4   24.70    7.70
   0  14  -4   39.80    7.60
  -1 -14  -4   64.79   12.70
   1 -14   4   86.59   10.80
   1  14   4   86.19   12.40
  -1  14  -4   71.99   12.90
   1  14   4   72.59   13.60
  -1  14  -4   75.99   10.50
   2 -14   4  161.78   12.20
  -2 -14  -4  142.59   19.40
   2  14   4  138.99   17.80
  -2  14  -4  165.58   20.40
  -2  14  -4  140.69   11.50
  -3 -14  -4    5.20    5.80
   3 -14   4   -0.40    3.10
   4 -14   4    6.00    3.70
  -4 -14  -4   19.70    9.50
   4  14   4    3.40    5.10
   5 -14   4   33.70    6.00
   5 -14   4   33.30    6.00
  -5 -14  -4   43.70   12.30
   5  14   4   40.80    9.90
  -6 -14  -4   23.70   10.60
   6 -14   4   13.00    4.90
   6 -14   4    7.10    5.00
   6  14   4   14.30    7.90
  -7 -14  -4    3.00    8.30
   7 -14   4   14.00    5.60
   7 -14   4  -12.90    5.10
   7  14   4   -2.50    6.60
  -7 -15   4   18.40   10.30
   7 -15  -4   19.20    8.80
   7  15  -4    5.90    7.40
  -6 -15   4   10.00    8.40
   6 -15  -4    6.90    6.70
   6  15  -4    7.10    8.40
   5 -15  -4   13.40    8.60
  -5 -15   4   32.10   11.90
   4 -15  -4   39.90   11.60
  -4 -15   4   42.30   10.70
  -4  15   4   49.99   12.00
  -4  15   4   60.89   12.00
   4  15  -4   45.90   11.90
   3 -15  -4    7.50    7.40
  -3 -15   4   -3.00    4.60
  -3  15   4   -2.00    5.10
   3  15  -4   -5.60    4.70
  -3  15   4   -9.70    5.90
   2 -15  -4   42.50   12.30
  -2 -15   4   50.99    9.80
   2  15  -4   53.99    9.10
  -2  15   4   65.39   11.60
  -2  15   4   55.99   11.00
   1 -15  -4   23.00    9.70
  -1 -15   4   25.40    7.90
  -1  15   4   24.00    8.40
   1  15  -4   28.10    7.60
  -1  15   4    8.30    5.90
   0 -15   4   64.39   11.00
   0 -15  -4   60.59   12.70
   0  15  -4   49.90   11.20
   0  15   4   59.79   11.10
   0  15   4   41.20   10.20
   0  15  -4   42.60    9.00
  -1 -15  -4   91.09   15.20
   1 -15   4  114.49   11.00
  -1  15  -4   96.89   12.20
   1  15   4   53.09   11.20
   1  15   4   84.99   12.80
  -1  15  -4   82.89   20.80
   2 -15   4   15.20    5.40
  -2 -15  -4   23.60    8.30
  -2  15  -4   35.80    7.10
  -3 -15  -4   83.59   16.30
   3 -15   4  119.79   10.50
  -3  15  -4   96.69   11.50
  -4 -15  -4    2.80    6.90
   4 -15   4    7.30    4.10
   4  15   4    5.60    4.40
   5 -15   4   -3.60    4.40
   5 -15   4    3.50    3.60
  -5 -15  -4    4.10    7.10
   5  15   4    8.50    7.20
   6 -15   4    9.10    5.90
   6 -15   4    6.70    4.90
  -6 -15  -4    7.90    9.50
   6  15   4   -0.80    6.50
   6 -16  -4   21.50    9.00
  -6 -16   4   25.00   11.10
   6  16  -4   29.70   12.30
   5 -16  -4   27.30   10.80
  -5 -16   4   32.10   11.60
   4 -16  -4   -0.80    7.40
  -4 -16   4    8.50    6.70
   3 -16  -4   72.99   14.10
  -3 -16   4   79.09   14.80
  -3  16   4   72.89   13.30
   3  16  -4   73.99   12.70
   2 -16  -4   32.60    9.90
  -2 -16   4   37.10    9.40
  -2  16   4   32.80    9.70
  -2  16   4   38.00   12.30
   2  16  -4   43.70   10.30
   1 -16  -4   38.60   10.50
  -1 -16   4   32.30    8.10
  -1  16   4   33.30   12.10
  -1  16   4   19.80    7.90
   1  16  -4   19.20    7.10
   0 -16  -4   26.10    9.30
   0 -16   4   33.50    8.70
   0  16   4   16.00    8.10
   0  16  -4   37.90    8.30
   1 -16   4   41.70    8.50
  -1 -16  -4   11.30    6.90
   1  16   4   21.60    8.20
  -1  16  -4   33.60    8.10
  -2 -16  -4   74.99   15.40
   2 -16   4   82.89   10.80
  -2  16  -4   87.99   11.50
   3 -16   4    3.90    4.30
  -3 -16  -4   10.00    7.10
  -3  16  -4   -1.00    4.70
   4 -16   4   22.30    6.30
  -4 -16  -4    5.40    9.00
   4  16   4   35.10    8.70
  -5 -16  -4    4.10    6.80
   5 -16   4    0.80    5.10
   5 -16   4    5.30    4.50
   5  16   4    6.40    6.20
  -5 -17   4    4.00    7.50
   5 -17  -4    0.40    5.40
   4 -17  -4   39.60   11.20
  -4 -17   4   38.20   13.10
  -3 -17   4    3.10    6.70
   3 -17  -4    2.50    7.30
   3  17  -4   -7.80    6.90
  -2 -17   4   31.50    8.70
   2 -17  -4   35.70   10.20
  -2  17   4   36.00   10.80
   2  17  -4   17.50    9.50
  -1 -17   4   26.60    8.10
   1 -17  -4   23.10    8.50
   1  17  -4   23.50    8.00
  -1  17   4   20.80    7.70
   0 -17  -4   51.09   13.10
   0 -17   4   40.60    9.70
   0  17  -4   51.49   10.50
   0  17   4   45.10   10.40
   1 -17   4   49.60    9.10
  -1 -17  -4   65.29   15.20
   1  17   4   43.90   10.60
  -1  17  -4   49.90    9.50
   2 -17   4    4.40    5.00
  -2 -17  -4    6.90    7.30
   2  17   4    6.50    7.00
  -2  17  -4    2.90    5.40
   3 -17   4   50.99    8.40
  -3 -17  -4   35.50   10.50
  -3  17  -4   32.60    8.20
  -4 -17  -4   -2.50    7.40
   4 -17   4    4.40    5.60
   4  17   4   21.30    8.00
  -4 -18   4   32.10   11.00
   4 -18  -4   20.30    9.60
  -3 -18   4   72.39   14.60
   3 -18  -4   76.79   15.30
   2 -18  -4   24.70    9.50
  -2 -18   4    5.40    6.20
   2  18  -4  -15.40    6.70
  -1 -18   4   40.50    9.40
   1 -18  -4   47.30   12.10
  -1  18   4   46.40   12.90
   1  18  -4   27.50    9.40
   0 -18   4   32.70    8.90
   0 -18  -4   37.70   11.00
   0  18  -4   18.30    8.80
   0  18   4   34.40   10.40
   1 -18   4    4.40    5.10
  -1 -18  -4   10.20    8.10
  -1  18  -4   13.90    7.50
   1  18   4   -5.20    7.80
  -2 -18  -4   17.90    9.40
   2 -18   4   29.00    8.00
   2  18   4   13.10    9.80
  -2  18  -4   27.30    8.00
  -3 -18  -4    0.10    7.80
   3 -18   4   -0.40    5.50
   2 -19  -4   12.50    8.60
  -2 -19   4   25.00    7.70
  -1 -19   4   15.40    7.40
   1 -19  -4   19.70   11.30
   1  19  -4    1.60    8.40
   0 -19   4   -1.40    6.20
   0 -19  -4    4.10    6.70
   0  19  -4   -7.00    7.20
   1 -19   4   41.20   10.20
  -1 -19  -4   29.80   13.10
  -1  19  -4   13.10    8.80
   2 -19   4    7.50    6.80
  -2 -19  -4   11.10    9.70
  -2  19  -4   -3.70    7.40
  11   0  -5   -1.20    9.00
  10   0  -5   -1.20    6.90
   9   0  -5   -7.40    5.20
   8   0  -5   -4.10    4.90
   8   0  -5   -2.40    5.00
  -8   0   5    1.20    5.70
  -7   0   5    3.50    4.80
   7   0  -5    7.90    5.90
   7   0  -5    4.70    4.60
   6   0  -5   -3.60    3.70
  -6   0   5    1.30    3.60
   6   0  -5    3.20    4.70
   5   0  -5    2.40    3.70
   5   0  -5    1.10    3.70
  -5   0   5    0.60    2.70
   4   0  -5    2.20    2.80
  -4   0   5   -2.80    2.60
   4   0  -5    1.10    2.80
   3   0  -5    4.20    2.90
   3   0  -5   -0.70    1.80
   2   0  -5   -0.60    1.80
   2   0  -5   -0.90    1.90
   1   0  -5    0.80    2.00
  -1   0   5    1.10    2.10
   0   0  -5    0.20    1.60
   0   0   5    1.80    1.70
   1   0   5   -0.30    1.40
  -1   0  -5    1.80    2.10
  -1   0  -5    0.90    1.70
   2   0   5   -1.80    1.90
  -2   0  -5    0.80    2.20
   2   0   5   -1.90    1.60
  -2   0  -5   -0.50    1.70
   3   0   5   -3.10    2.40
   3   0   5    0.80    1.80
  -3   0  -5    3.10    2.30
  -3   0  -5   -1.60    2.40
   4   0   5   -3.30    1.80
   4   0   5   -0.30    3.40
  -4   0  -5   -2.10    1.60
  -4   0  -5    3.40    3.20
   5   0   5   -4.20    3.80
   5   0   5    1.20    2.90
  -5   0  -5   -4.10    2.90
  -5   0  -5    1.10    2.40
  -6   0  -5   -4.80    2.70
   6   0   5   -2.80    3.60
  -6   0  -5    9.30    4.50
   6   0   5   -0.40    4.80
   7   0   5   -2.90    4.20
   7   0   5   -1.30    4.80
  -7   0  -5    5.10    5.60
  -7   0  -5    0.60    4.50
   8   0   5   -2.20    4.50
  -8   0  -5    2.80    4.90
   8   0   5   -9.70    6.40
  -8   0  -5  -15.40    5.60
   9   0   5   -7.40    5.90
  -9   0  -5   -5.40    5.60
   9   0   5    8.00    8.80
  10   0   5   -8.60    7.80
  11  -1  -5    2.00    8.60
  11  -1  -5   -7.00    7.60
  11   1  -5   13.30    9.60
  10  -1  -5    9.00    8.40
  10   1  -5    7.10    7.40
   9  -1  -5    4.90    7.40
   9   1  -5    1.60    6.30
   8  -1  -5    9.10    6.00
   8  -1  -5   -0.90    5.50
   8   1  -5    0.70    5.10
   8   1  -5    4.20    5.80
  -8   1   5   -3.50    5.90
   7  -1  -5   10.10    5.90
   7  -1  -5    6.70    5.70
   7   1  -5    3.10    5.40
  -7   1   5    3.00    5.00
   7   1  -5    4.30    6.00
   6  -1  -5    9.70    5.40
   6  -1  -5   13.50    5.20
   6   1  -5   13.40    5.70
  -6   1   5   15.90    6.40
   6   1  -5   17.40    6.40
   5  -1  -5   21.60    6.20
   5  -1  -5    3.60    3.30
  -5   1   5    3.20    4.10
   5   1  -5    7.40    4.60
   5   1  -5   10.60    4.10
   4  -1  -5   29.00    6.50
   4  -1  -5   37.90    7.80
  -4   1   5   35.70    6.60
   4   1  -5   28.10    6.40
   4   1  -5   26.00    6.70
   3  -1  -5   40.80    6.20
   3  -1  -5   32.30    6.50
   3   1  -5   26.10    5.00
   3   1  -5   41.10    6.80
  -3   1   5   25.60    4.70
   2  -1  -5   75.39    7.90
   2  -1  -5   93.99    7.00
   2   1  -5   79.99    7.40
   2   1  -5   87.59    7.30
   1  -1  -5   41.90    5.40
   1  -1  -5   34.30    3.60
  -1   1   5   34.60    5.10
   1   1  -5   45.60    5.70
   0  -1   5   20.90    3.30
   0  -1  -5   21.90    2.10
   0  -1  -5   15.00    3.40
   0   1   5   14.80    3.20
   0   1  -5   14.80    2.90
  -1  -1  -5   10.30    3.40
   1  -1   5   10.40    2.40
  -1  -1  -5   12.90    2.40
   1   1   5   11.30    3.20
  -1   1  -5   10.70    2.90
   1   1   5   12.10    2.40
  -1   1  -5   10.70    2.30
   2  -1   5   48.20    4.60
   2  -1   5   57.49    6.80
  -2  -1  -5   51.19    6.50
  -2  -1  -5   50.59    5.30
  -2   1  -5   49.10    4.70
   2   1   5   44.40    5.60
   2   1   5   41.70    5.60
  -2   1  -5   60.09    6.30
  -3  -1  -5    1.50    2.10
   3  -1   5    2.70    2.90
   3  -1   5   -0.30    1.90
  -3  -1  -5   -1.40    2.00
   3   1   5    1.80    2.20
  -3   1  -5    2.30    2.10
  -3   1  -5    1.60    2.70
   3   1   5    2.50    3.10
  -4  -1  -5   51.79    7.30
   4  -1   5   71.89    9.90
   4  -1   5   68.49    7.10
  -4  -1  -5   62.09    8.80
  -4   1  -5   54.59    8.80
   4   1   5   72.19    9.20
  -4   1  -5   69.59    7.50
   4   1   5   54.29    8.30
  -5  -1  -5   36.30    7.40
   5  -1   5   32.50    6.50
   5  -1   5   28.10    7.30
  -5  -1  -5   31.20    6.70
  -5   1  -5   33.60    7.30
  -5   1  -5   28.00    6.40
   5   1   5   37.80    7.10
   5   1   5   27.30    8.20
  -6  -1  -5    3.40    3.80
   6  -1   5    1.70    5.40
  -6  -1  -5    5.70    4.70
   6  -1   5    2.50    3.40
   6   1   5    8.90    4.60
   6   1   5    0.60    4.20
  -6   1  -5    7.80    4.30
  -6   1  -5    5.20    4.20
   7  -1   5   -1.80    4.40
  -7  -1  -5    7.00    5.90
  -7  -1  -5    9.60    5.10
   7  -1   5    3.00    5.70
  -7   1  -5    3.20    3.80
  -7   1  -5   16.30    6.00
   7   1   5    8.30    5.60
   7   1   5    4.00    4.60
   8  -1   5   -2.50    6.00
  -8  -1  -5    5.40    6.30
  -8  -1  -5    1.20    5.40
   8  -1   5   -2.20    5.20
   8   1   5    0.40    6.40
  -8   1  -5    5.10    4.80
   8   1   5  -12.50    5.50
  -8   1  -5    0.00    6.30
   9  -1   5    2.70    8.00
  -9  -1  -5    5.70    5.90
   9  -1   5    6.70    6.50
   9   1   5    6.10    7.20
   9   1   5   -1.70    7.50
  -9   1  -5   -8.70    4.70
  10  -1   5   12.30    9.00
 -10  -1  -5   -9.80    5.90
  10   1   5   -5.70    8.50
  10  -2  -5  -14.20    5.80
  10  -2  -5    1.40    7.70
  10   2  -5    7.20    8.10
   9  -2  -5    6.40    7.50
   9  -2  -5   -0.20    6.70
   9   2  -5   -6.10    4.40
   8  -2  -5   27.90    9.40
   8  -2  -5   34.50    8.90
   8   2  -5   16.10    6.50
  -8   2   5   34.70    9.90
   8   2  -5   36.90   10.40
   7  -2  -5    3.50    5.50
   7  -2  -5   15.40    6.00
  -7   2   5   -2.70    3.30
   7   2  -5    5.80    5.40
   7   2  -5   -2.70    3.80
   6  -2  -5   33.10    8.40
   6  -2  -5   32.00    8.70
   6  -2  -5   26.30    6.90
   6   2  -5   42.60    9.50
   6   2  -5   28.40    7.90
  -6   2   5   21.80    6.50
   5  -2  -5    3.80    4.00
   5  -2  -5    4.60    4.10
   5  -2  -5    5.80    4.00
   5   2  -5    5.20    3.70
  -5   2   5   13.10    5.10
   5   2  -5    7.50    4.40
   4  -2  -5   70.89    9.80
   4  -2  -5   58.79    8.90
   4  -2  -5   84.69   10.30
   4   2  -5   70.39   10.10
  -4   2   5   60.49    8.70
   4   2  -5   59.19    9.10
   3  -2  -5  269.67   16.50
   3  -2  -5  253.27   14.40
   3   2  -5  249.88   15.40
   3   2  -5  252.67   15.20
  -3   2   5  234.58   14.00
   2  -2  -5   97.69    7.20
   2  -2  -5   96.89    8.90
   2   2  -5   92.09    7.90
  -2   2   5   93.19    8.50
  -2   2   5   85.39    6.80
   1  -2  -5    1.10    1.30
   1  -2  -5   -2.00    2.20
   1   2  -5   -1.80    1.80
   1   2  -5    1.20    1.90
  -1   2   5    1.40    2.10
   0  -2  -5    7.40    3.30
   0   2  -5    3.40    1.70
   0   2   5    7.00    3.00
   1  -2   5   38.40    3.00
  -1  -2  -5   40.60    3.00
  -1  -2  -5   34.90    5.30
  -1   2  -5   37.30    3.00
   1   2   5   39.10    5.70
   1   2   5   35.10    3.00
  -1   2  -5   39.00    5.40
  -2  -2  -5   18.60    3.40
  -2  -2  -5    9.90    4.00
   2  -2   5   14.30    2.60
   2  -2   5    9.10    3.60
   2   2   5   11.20    2.80
  -2   2  -5    9.40    3.50
  -2   2  -5   12.80    2.30
   2   2   5   13.10    3.80
  -3  -2  -5  600.14   24.90
   3  -2   5  562.64   22.50
  -3  -2  -5  571.74   26.40
   3   2   5  550.24   25.90
   3   2   5  548.15   24.60
  -3   2  -5  541.15   22.80
  -3   2  -5  589.24   26.80
  -4  -2  -5   23.40    5.60
   4  -2   5   23.80    4.90
  -4  -2  -5   24.00    5.10
   4  -2   5   28.90    6.70
   4   2   5   26.30    6.10
  -4   2  -5   25.50    5.00
   4   2   5   26.80    6.20
  -4   2  -5   28.20    7.10
  -5  -2  -5   -0.40    3.00
  -5  -2  -5    1.80    3.60
   5  -2   5    4.00    3.10
   5  -2   5    2.10    5.20
  -5   2  -5   -1.40    4.00
   5   2   5    9.50    5.00
  -5   2  -5    3.60    2.50
   5   2   5    3.70    3.80
  -6  -2  -5   24.10    7.20
   6  -2   5   28.00    7.00
  -6  -2  -5   31.30    7.40
   6  -2   5   31.30    9.20
  -6   2  -5   22.40    6.50
   6   2   5   29.60    8.20
  -6   2  -5   31.80    8.80
   6   2   5   18.30    6.80
   7  -2   5   -5.50    5.00
   7  -2   5    3.90    4.70
  -7  -2  -5   14.10    6.70
  -7  -2  -5    6.20    5.80
   7   2   5    2.10    5.80
  -7   2  -5    9.00    4.80
  -7   2  -5    0.10    5.40
   7   2   5    9.30    5.40
   8  -2   5   18.80    6.50
   8  -2   5    2.80    7.70
  -8  -2  -5   -0.50    5.90
  -8  -2  -5   12.70    6.90
   8   2   5   -3.40    5.70
  -8   2  -5    7.90    6.20
   8   2   5    5.90    6.70
  -9  -2  -5    3.10    6.60
   9  -2   5   15.50    7.90
   9  -2   5   -8.90    6.10
   9   2   5    1.00    7.80
  10  -2   5    6.60    8.90
  10   2   5    4.60   11.10
  10  -3  -5    0.30    8.70
  10  -3  -5   -2.00    6.40
  10   3  -5    1.90    7.70
   9  -3  -5    4.10    7.30
   9  -3  -5    0.70    6.30
   9   3  -5   -1.80    7.00
   8  -3  -5   -4.80    4.80
   8  -3  -5    3.50    5.90
   8  -3  -5    6.60    5.20
   8   3  -5    7.20    5.90
   8   3  -5    5.20    5.30
  -8   3   5   -7.10    5.20
   7  -3  -5   98.49   15.50
   7  -3  -5  135.39   18.00
   7  -3  -5   94.19   14.70
  -7  -3   5  111.59   16.40
   7   3  -5   76.59   13.60
   7   3  -5  109.99   15.90
  -7   3   5   63.89   12.00
   6  -3  -5   87.09   12.60
  -6  -3   5  104.49   14.60
   6  -3  -5  105.39   14.10
   6  -3  -5   97.69   13.80
   6   3  -5  100.09   13.80
   6   3  -5   89.59   13.00
  -6   3   5  122.39   15.20
  -5  -3   5   53.29    9.80
   5  -3  -5   78.39   12.10
   5  -3  -5   53.89    9.20
   5  -3  -5   69.79   10.20
   5   3  -5   78.49   11.90
   5   3  -5   63.69   10.60
  -5   3   5   54.99    9.10
   4  -3  -5  159.48   13.80
   4  -3  -5  168.78   12.80
  -4  -3   5  145.79   12.90
   4   3  -5  160.18   13.10
   4   3  -5  176.18   13.80
  -4   3   5  173.78   12.60
   3  -3  -5  112.49   10.90
   3  -3  -5  120.79    9.30
  -3  -3   5   94.39    9.70
   3   3  -5  105.79    9.70
  -3   3   5   98.49    8.60
   2  -3  -5  137.09   11.10
  -2  -3   5  136.99   10.10
   2  -3  -5  141.39    8.70
   2   3  -5  136.99    9.70
  -2   3   5  135.59   10.70
  -2   3   5  142.89    8.70
   1  -3  -5   19.60    2.70
   1  -3  -5   20.30    5.00
   1   3  -5   17.70    3.70
  -1   3   5   10.20    1.90
  -1   3   5   21.00    4.60
   0  -3  -5  197.38   12.20
   0   3   5  195.08   11.90
   0   3  -5  148.89    8.00
   0   3  -5  204.38    8.60
  -1  -3  -5   23.90    5.00
  -1   3  -5   23.50    4.90
   1   3   5   22.30    2.30
   1   3   5   27.40    5.20
   2  -3   5    1.70    0.70
  -2  -3  -5   -1.10    2.50
  -2  -3  -5    0.50    1.90
   2   3   5    1.40    2.60
  -2   3  -5    1.60    0.90
   2   3   5    0.80    1.60
  -2   3  -5    2.60    2.90
  -3  -3  -5   80.89    7.40
   3  -3   5   77.49    5.50
   3  -3   5   97.39    9.70
  -3  -3  -5   81.29    8.60
  -3   3  -5   78.19    5.60
   3   3   5   78.79    8.60
  -3   3  -5   87.79   11.20
   3   3   5   77.99    7.60
   4  -3   5   -0.80    1.80
  -4  -3  -5    1.40    3.00
   4  -3   5    5.60    4.60
  -4  -3  -5   -0.40    3.40
   4   3   5    5.10    3.50
   4   3   5    4.50    3.00
  -4   3  -5   -6.40    2.70
  -4   3  -5    0.80    1.90
   5  -3   5    6.00    5.00
   5  -3   5    4.60    3.20
  -5  -3  -5    2.00    2.80
  -5  -3  -5    6.80    3.40
  -5   3  -5    6.50    3.00
  -5   3  -5    7.10    4.00
   5   3   5    1.20    3.60
   5   3   5    5.60    4.80
  -6  -3  -5   -0.20    4.00
  -6  -3  -5   -0.30    4.10
   6  -3   5   -0.20    3.20
   6  -3   5   -2.00    5.00
   6   3   5    3.60    4.30
  -6   3  -5    8.00    4.40
   6   3   5    6.20    4.40
   7  -3   5   16.90    5.70
   7  -3   5   37.50   10.30
  -7  -3  -5   14.30    7.40
  -7  -3  -5   27.10    8.40
   7   3   5   23.40    8.20
   7   3   5   29.60    8.40
  -7   3  -5   42.00   10.60
   8  -3   5   11.20    5.90
   8  -3   5    6.60    7.70
  -8  -3  -5   14.50    8.10
  -8  -3  -5   12.70    7.50
   8   3   5    2.00    6.10
   8   3   5   -4.20    5.80
  -9  -3  -5    9.80    7.60
   9  -3   5   11.50    6.80
   9  -3   5   -8.60    6.40
   9   3   5   18.20    9.00
  10  -4  -5   -1.90    7.40
  10  -4  -5    2.80    6.40
  10   4  -5   10.10    8.20
   9  -4  -5   18.40    9.60
   9  -4  -5    7.60    7.90
   9   4  -5   19.30    8.40
   8  -4  -5  110.89   16.30
  -8  -4   5  103.29   17.00
   8  -4  -5   91.79   14.90
   8  -4  -5  111.39   17.80
   8   4  -5   85.49   14.80
  -8   4   5  116.89   17.40
   8   4  -5  118.79   16.90
   7  -4  -5   50.39   10.40
   7  -4  -5   46.40   10.70
  -7  -4   5   69.69   13.60
   7  -4  -5   59.39   13.00
   7   4  -5   47.60   11.30
   7   4  -5   55.19   11.80
  -7   4   5   61.39   11.30
  -6  -4   5   32.80    8.50
   6  -4  -5   38.20    8.80
   6  -4  -5   39.50    8.50
   6  -4  -5   36.60    9.10
  -6   4   5   33.40    8.50
   6   4  -5   42.70    9.50
   6   4  -5   35.90    8.50
   5  -4  -5   56.69   10.00
   5  -4  -5   53.19   10.00
  -5  -4   5   60.49   10.60
   5  -4  -5   32.10    7.50
   5   4  -5   54.39    9.60
  -5   4   5   72.79   10.80
   5   4  -5   51.49    9.60
   4  -4  -5   48.10    8.30
  -4  -4   5   48.00    8.40
   4  -4  -5   36.30    7.10
   4   4  -5   42.90    7.80
   4   4  -5   36.20    7.10
  -4   4   5   52.09    7.80
  -3  -4   5  621.24   28.70
   3  -4  -5  577.24   29.10
   3  -4  -5  600.94   26.90
  -3   4   5  602.44   26.60
  -3   4   5  603.64   29.10
   3   4  -5  632.64   28.50
   2  -4  -5   49.80    8.10
   2  -4  -5   42.90    5.50
  -2  -4   5   49.10    7.30
  -2   4   5   35.20    6.30
   2   4  -5   42.30    6.30
  -2   4   5   48.60    5.20
   1  -4  -5 1187.88   40.80
   1  -4  -5 1147.49   46.20
  -1  -4   5 1191.58   43.00
  -1   4   5 1215.48   40.90
   1   4  -5 1179.38   42.80
  -1   4   5 1153.78   46.10
   0  -4  -5  507.15   23.90
   0   4   5  489.35   23.40
  -1  -4  -5  226.98   14.70
  -1   4  -5  246.48   14.70
   1   4   5  234.48   14.50
   1   4   5  243.08    9.70
  -2  -4  -5  250.17   15.70
  -2   4  -5  253.37   15.70
   2   4   5  226.88   11.70
   2   4   5  259.37   15.70
   3  -4   5  152.58    7.30
  -3  -4  -5  153.98   12.50
   3  -4   5  139.39   12.10
  -3   4  -5  153.08   12.50
   3   4   5  142.99    9.90
   3   4   5  143.59   12.10
   4  -4   5  100.09   12.30
   4  -4   5   82.79    6.40
  -4  -4  -5   76.49   10.50
   4   4   5   86.59   11.30
  -4   4  -5   65.69   10.30
   4   4   5   80.39    9.80
   5  -4   5   35.00    5.90
  -5  -4  -5   17.30    6.50
   5  -4   5   41.10   10.20
  -5  -4  -5   66.19    9.80
   5   4   5   39.10    8.00
   5   4   5   34.80    8.10
  -5   4  -5   27.90    7.10
   6  -4   5   -0.70    4.70
  -6  -4  -5    7.00    4.90
  -6  -4  -5   -3.90    4.20
   6  -4   5    4.20    3.10
  -6   4  -5    3.60    5.00
   6   4   5   -1.40    4.30
   6   4   5   10.10    4.80
  -7  -4  -5   16.00    6.80
  -7  -4  -5    9.30    6.40
   7  -4   5   17.40    5.30
   7  -4   5   16.40    7.90
   7   4   5   12.60    6.70
  -7   4  -5    5.00    6.90
   7   4   5   10.10    5.80
  -8  -4  -5    3.90    6.60
   8  -4   5    3.30    7.70
   8  -4   5   -1.40    4.60
   8   4   5   -6.40    5.60
   8   4   5   -0.20    6.00
   9  -4   5   -7.20    6.70
  -9  -4  -5   -0.10    8.10
   9  -4   5    0.40    7.40
   9   4   5    2.00    8.40
  10  -5  -5   -8.30    8.30
  10  -5  -5  -12.40    6.90
  10   5  -5    6.40    7.80
   9  -5  -5    4.70    7.70
  -9  -5   5    9.00    7.50
   9  -5  -5    2.30    5.20
   9   5  -5    3.70    7.20
   8  -5  -5   -3.80    5.90
   8  -5  -5   -2.10    4.70
  -8  -5   5    0.80    4.40
   8  -5  -5   15.50    8.20
   8   5  -5    3.70    7.40
  -8   5   5  -10.20    5.00
   8   5  -5   10.30    7.30
   7  -5  -5    3.30    5.80
   7  -5  -5   29.50    8.30
  -7  -5   5   29.60    8.70
   7  -5  -5   24.60    8.30
   7   5  -5   21.90    7.70
   7   5  -5   20.10    8.00
  -7   5   5   35.20    8.80
  -6  -5   5   45.10   10.30
   6  -5  -5   37.80    8.60
   6  -5  -5   62.79   10.90
   6  -5  -5   41.80   10.00
   6   5  -5   44.80    9.60
   6   5  -5   56.99   11.30
  -6   5   5   74.69   11.70
  -5  -5   5   74.49   12.30
   5  -5  -5   88.69   12.30
   5  -5  -5   85.39   12.50
   5   5  -5   72.69   11.20
  -5   5   5   89.59   12.30
   5   5  -5   95.89   13.00
   4  -5  -5  164.78   14.60
   4  -5  -5  164.08   13.60
  -4  -5   5  181.68   14.70
  -4   5   5  204.08   13.90
   4   5  -5  179.28   14.20
   4   5  -5  172.28   14.60
   3  -5  -5    2.70    3.50
   3  -5  -5    3.10    3.20
  -3  -5   5    4.20    3.80
  -3   5   5    8.80    3.50
   3   5  -5   -1.00    2.50
  -3   5   5    5.30    3.60
  -2  -5   5  687.63   30.90
   2  -5  -5  719.53   29.40
   2  -5  -5  792.92   34.10
   2   5  -5  793.62   31.30
  -2   5   5  742.13   29.40
  -2   5   5  716.23   33.00
   1  -5  -5  474.45   23.40
  -1  -5   5  455.05   19.70
   1   5  -5  484.45   19.80
  -1   5   5  418.46   22.10
  -1   5   5  421.16   18.00
   0  -5  -5 1163.68   46.40
   0  -5   5 1094.79   39.80
   0   5  -5 1125.19   39.70
   0   5   5 1288.07   39.50
   0   5   5 1085.69   45.40
  -1  -5  -5  579.34   27.60
   1   5   5  564.54   21.20
   1   5   5  546.05   26.70
  -1   5  -5  605.14   27.30
  -2  -5  -5  193.68   14.20
   2   5   5  175.48    9.90
  -2   5  -5  180.38   13.40
   2   5   5  199.98   14.20
   3  -5   5  320.47   12.00
  -3  -5  -5  310.37   19.70
   3  -5   5  313.67   12.00
   3  -5   5  298.07   19.20
  -3   5  -5  315.07   19.90
   3   5   5  316.97   19.40
   3   5   5  322.47   16.40
   4  -5   5    5.60    2.30
   4  -5   5    5.80    2.60
  -4  -5  -5   12.60    5.40
   4  -5   5    6.60    5.00
   4   5   5    3.70    3.70
  -4   5  -5    8.60    4.90
   4   5   5   15.50    5.00
   5  -5   5  135.39    9.60
   5  -5   5  122.59   15.70
   5  -5   5  116.69    9.10
  -5  -5  -5  113.99   14.80
   5   5   5  137.39   13.90
  -5   5  -5  146.09   14.70
   5   5   5  126.59   12.20
   6  -5   5   47.40    7.40
   6  -5   5   34.70    6.10
  -6  -5  -5   50.09   11.70
   6  -5   5   47.90   11.40
   6   5   5   54.29   10.50
   6   5   5   44.80    8.70
  -6   5  -5   30.90    8.50
   7  -5   5    7.20    4.70
  -7  -5  -5    7.60    6.30
   7  -5   5    5.30    4.50
   7  -5   5   13.70    8.90
  -7   5  -5   -5.00    6.40
   7   5   5    0.30    5.20
   7   5   5   -7.50    4.20
   8  -5   5   18.80    6.60
   8  -5   5   17.50    6.40
   8  -5   5   29.50    9.90
  -8  -5  -5   17.10    8.30
   8   5   5   11.30    7.80
  -9  -5  -5    0.70    6.90
   9  -5   5    1.40    5.80
   9  -5   5   -3.30    5.90
   9  -5   5    0.80    7.40
   9   5   5    5.30    7.80
  10  -6  -5   -1.00    7.10
 -10  -6   5    5.60    8.90
  10  -6  -5    8.90    7.20
  10   6  -5   10.60    8.70
  -9  -6   5   15.30    7.60
   9  -6  -5   13.50    8.60
   9  -6  -5    5.20    5.90
   9   6  -5    5.00    6.90
  -8  -6   5  219.18   21.90
   8  -6  -5  215.28   25.40
   8  -6  -5  227.88   21.10
   8  -6  -5  195.48   19.20
  -8   6   5  161.18   21.20
   8   6  -5  169.38   21.90
   7  -6  -5  206.18   18.60
   7  -6  -5  194.88   19.50
   7  -6  -5  187.18   18.50
  -7  -6   5  144.79   19.70
   7   6  -5  201.28   18.90
  -7   6   5  167.88   17.00
   7   6  -5  168.28   18.10
   6  -6  -5    3.40    4.70
   6  -6  -5    2.60    4.70
   6  -6  -5    0.20    5.30
  -6  -6   5   -1.70    4.10
   6   6  -5    7.20    4.80
   6   6  -5   15.30    4.70
  -6   6   5    0.70    4.60
   5  -6  -5  117.79   12.40
   5  -6  -5  112.19   14.30
  -5  -6   5  108.69   14.70
   5   6  -5  125.99   13.20
  -5   6   5  116.39   11.80
   5   6  -5  117.69   15.40
  -4  -6   5   25.30    6.90
   4  -6  -5   18.60    5.90
   4  -6  -5   30.10    8.30
  -4   6   5   22.20    5.90
   4   6  -5   22.20    6.10
   3  -6  -5  491.55   23.40
  -3  -6   5  503.55   25.50
   3  -6  -5  481.35   26.20
  -3   6   5  490.75   23.40
  -3   6   5  479.25   25.80
   3   6  -5  481.25   24.80
  -2  -6   5    9.20    3.90
   2  -6  -5    8.00    3.10
   2  -6  -5    8.60    4.40
   2   6  -5    1.60    2.00
  -2   6   5    8.30    3.20
  -2   6   5    6.50    3.80
   1  -6  -5 1082.19   44.70
  -1  -6   5 1058.19   40.40
  -1   6   5 1112.69   39.10
   1   6  -5 1095.39   40.00
  -1   6   5  979.70   43.50
   0  -6   5 1711.43   57.79
   0  -6  -5 1731.23   65.19
   0   6   5 1668.73   57.39
   0   6  -5 1669.13   57.29
   0   6   5 1656.33   63.99
  -1  -6  -5   12.30    4.80
   1   6   5   12.90    4.90
  -1   6  -5   12.10    4.90
  -2  -6  -5  372.86   22.30
   2   6   5  401.06   17.70
   2   6   5  410.06   22.60
  -2   6  -5  401.26   22.30
  -3  -6  -5   34.20    7.50
   3   6   5   21.70    4.70
   3   6   5   22.90    6.20
  -3   6  -5   34.90    7.10
   4  -6   5   39.80    4.50
   4  -6   5   41.40    4.70
   4  -6   5   33.30    8.50
  -4  -6  -5   35.90    8.20
  -4   6  -5   48.20    9.70
   4   6   5   35.50    6.70
   4   6   5   60.79   10.70
   5  -6   5   30.80    5.00
   5  -6   5   18.20    6.20
   5  -6   5   27.60    5.00
  -5  -6  -5   17.90    7.30
  -5   6  -5    8.50    6.30
   5   6   5   41.50    9.20
   5   6   5   23.80    6.40
   6  -6   5   51.19    7.50
   6  -6   5   57.09    7.60
  -6  -6  -5   52.59   11.30
   6  -6   5   58.09   11.90
   6   6   5   64.69   11.80
   6   6   5   49.90    9.20
  -6   6  -5   48.90   11.20
   7  -6   5   25.50    6.50
   7  -6   5   17.10    8.90
  -7  -6  -5   39.40   11.20
   7  -6   5   24.80    6.30
   7   6   5   10.20    6.20
   7   6   5   22.10    7.90
  -7   6  -5   13.30    9.40
   8  -6   5   15.30    6.00
   8  -6   5   21.40    6.30
   8  -6   5   15.80    9.10
  -8  -6  -5   12.40    8.20
   8   6   5   14.40    8.10
   9  -6   5    8.00    5.40
   9  -6   5   11.00    8.00
  -9  -6  -5    9.80    8.20
   9  -6   5   15.90    7.10
   9   6   5   13.50    9.80
 -10  -7   5    7.80    7.80
  10  -7  -5   -6.80    9.00
  10  -7  -5   -0.10    8.20
  10   7  -5   -0.70    7.60
   9  -7  -5   15.70    8.40
   9  -7  -5   31.20    9.80
  -9  -7   5   60.79   14.20
   9   7  -5   36.70   10.70
   8  -7  -5   35.80   10.50
   8  -7  -5   36.30   10.40
   8  -7  -5   22.90    9.00
  -8  -7   5   19.80    9.20
   8   7  -5   23.10    8.10
  -8   7   5   16.70    9.10
  -7  -7   5  238.58   21.70
   7  -7  -5  231.28   21.50
   7  -7  -5  270.87   22.00
   7  -7  -5  236.48   20.40
   7   7  -5  242.98   21.70
  -7   7   5  261.47   21.10
   7   7  -5  241.78   22.10
  -6  -7   5  107.79   16.00
   6  -7  -5  122.79   16.60
   6  -7  -5   85.49   13.70
  -6   7   5  149.39   17.30
   6   7  -5   94.39   13.50
   6   7  -5  119.89   16.20
  -5  -7   5  169.28   16.50
   5  -7  -5  169.58   15.50
   5  -7  -5  173.48   16.40
   5   7  -5  202.78   17.90
   5   7  -5  202.78   16.90
  -5   7   5  212.08   16.30
   4  -7  -5  192.48   16.30
   4  -7  -5  163.98   13.70
  -4  -7   5  211.58   16.60
  -4   7   5  195.68   14.70
   4   7  -5  194.68   15.40
  -4   7   5  172.28   15.00
   3  -7  -5   60.59    8.50
   3  -7  -5   58.69   10.00
  -3  -7   5   75.79   10.90
   3   7  -5   76.49    9.90
  -3   7   5   66.79    8.90
  -3   7   5   93.29   11.70
  -2  -7   5  634.94   29.30
   2  -7  -5  604.04   31.50
   2  -7  -5  649.83   28.00
   2   7  -5  673.63   29.20
  -2   7   5  711.33   28.60
  -2   7   5  682.83   31.90
  -1  -7   5  128.89    9.20
   1  -7  -5  125.89   11.70
   1   7  -5  118.69    8.70
  -1   7   5  135.19   11.60
  -1   7   5  123.89    8.70
   0  -7   5  257.87   12.30
   0  -7  -5  238.78   17.10
   0   7  -5  266.27   12.10
   0   7   5  248.28   12.30
   0   7   5  221.08   16.10
   1  -7   5  540.45   19.70
  -1  -7  -5  551.14   28.50
  -1   7  -5  557.24   19.80
   1   7   5  574.54   28.30
  -1   7  -5  550.34   28.10
  -2  -7  -5   12.60    4.70
  -2   7  -5    9.10    5.00
   2   7   5   16.70    3.90
   2   7   5   12.30    5.80
  -3  -7  -5  269.77   19.10
  -3   7  -5  251.37   18.50
   3   7   5  264.47   18.80
   3   7   5  247.98   14.70
   4  -7   5    8.90    2.50
   4  -7   5   19.10    3.10
  -4  -7  -5   18.10    6.30
   4  -7   5    2.90    4.90
  -4   7  -5   16.30    6.90
   4   7   5   13.50    4.90
   4   7   5   17.20    6.50
  -5  -7  -5   79.69   13.10
   5  -7   5  109.69    7.80
   5  -7   5   88.89    7.50
   5  -7   5  106.79   15.50
   5   7   5  105.99   15.10
   5   7   5  107.59   11.30
  -5   7  -5   92.39   14.80
  -6  -7  -5   12.40    7.00
   6  -7   5   17.30    4.20
   6  -7   5   14.50    4.20
   6  -7   5   10.20    5.60
  -6   7  -5   21.40    8.00
   6   7   5   11.50    7.40
   7  -7   5   10.10    4.90
   7  -7   5   14.70    4.60
   7  -7   5   11.90    8.00
  -7  -7  -5   12.40    6.60
   7   7   5    6.00    5.70
   7   7   5    3.90    5.30
   8  -7   5   32.80    7.10
   8  -7   5   14.30    6.00
  -8  -7  -5   18.90    8.30
   8  -7   5   22.10   10.10
   8   7   5   13.30    6.80
  -9  -7  -5   -2.40    7.40
   9  -7   5    3.30    5.90
   9  -7   5    3.70    7.20
   9  -7   5    1.20    8.90
   9   7   5    8.00    8.50
  10  -8  -5   -3.00    7.80
 -10  -8   5    6.20    9.70
  10  -8  -5    6.60    8.10
  10   8  -5    4.20    8.90
   9  -8  -5    5.50    6.40
   9  -8  -5  -12.90    6.20
  -9  -8   5    8.50    8.60
   9   8  -5   -7.10    6.40
  -8  -8   5  155.58   22.30
   8  -8  -5  171.48   22.30
   8  -8  -5  144.99   20.80
   8   8  -5  150.18   21.30
  -7  -8   5   23.90    7.10
   7  -8  -5   58.49   13.10
   7  -8  -5   49.50   12.20
   7  -8  -5   46.40   10.10
   7   8  -5   44.30   10.70
  -7   8   5   40.20   11.00
   7   8  -5   31.00    8.60
  -6  -8   5   87.29   14.10
   6  -8  -5   92.19   14.10
   6  -8  -5   97.09   14.60
   6   8  -5   87.79   14.70
   6   8  -5   98.59   15.80
  -6   8   5   88.19   12.40
   5  -8  -5    0.20    4.20
   5  -8  -5    6.90    4.60
  -5  -8   5    1.40    4.40
  -5   8   5    5.60    4.40
   5   8  -5   -1.90    4.60
   5   8  -5    5.20    4.30
  -4  -8   5  149.19   14.80
   4  -8  -5  171.18   14.20
   4  -8  -5  165.08   16.10
  -4   8   5  176.58   15.10
   4   8  -5  178.28   14.80
  -4   8   5  219.98   15.60
   3  -8  -5  346.97   22.90
  -3  -8   5  404.16   22.70
   3  -8  -5  383.16   21.00
  -3   8   5  392.46   20.90
  -3   8   5  395.86   23.40
   3   8  -5  353.66   21.10
  -2  -8   5   95.49    9.50
   2  -8  -5  122.79   12.10
  -2   8   5  102.09   10.80
   2   8  -5  110.99    9.70
  -2   8   5  108.19    9.40
  -1  -8   5  704.23   29.10
   1  -8  -5  656.13   33.10
  -1   8   5  669.93   32.50
   1   8  -5  659.03   28.20
  -1   8   5  668.43   28.00
   0  -8  -5  384.96   23.30
   0  -8   5  394.26   17.80
   0   8   5  402.96   18.20
   0   8   5  389.66   22.70
   0   8  -5  394.46   17.50
  -1  -8  -5    6.90    4.00
   1  -8   5    3.70    1.70
   1   8   5    5.20    3.50
  -1   8  -5    7.50    1.70
  -1   8  -5    4.80    4.00
   2  -8   5  539.45   19.00
  -2  -8  -5  563.34   30.20
   2   8   5  548.25   29.40
  -2   8  -5  557.34   29.40
   2   8   5  538.15   24.00
   3  -8   5    8.80    1.60
  -3  -8  -5    4.10    4.80
   3   8   5    8.70    5.00
  -3   8  -5    7.20    5.50
   3   8   5   17.00    4.30
   4  -8   5  194.88    9.60
   4  -8   5  194.48    9.70
  -4  -8  -5  204.28   18.10
   4   8   5  233.38   18.80
  -4   8  -5  235.28   19.20
   4   8   5  192.88   14.20
  -5  -8  -5   33.10    9.10
   5  -8   5   19.40    7.20
   5  -8   5   25.20    4.20
   5  -8   5   34.90    4.90
  -5   8  -5   44.00   11.30
   5   8   5   41.10    9.40
   5   8   5   35.20    8.10
   6  -8   5   51.69    6.90
   6  -8   5   65.39   13.10
   6  -8   5   39.10    6.20
  -6  -8  -5   47.10   11.60
   6   8   5   19.60    8.00
   6   8   5   38.60    9.40
  -6   8  -5   45.80   11.90
  -7  -8  -5   55.69   12.60
   7  -8   5   41.10    6.70
   7  -8   5   49.00    7.70
   7  -8   5   54.89   12.80
   7   8   5   30.80    9.00
  -8  -8  -5    5.50    6.60
   8  -8   5   -1.50    4.70
   8  -8   5   24.20    9.00
   8  -8   5   15.70    5.50
   8   8   5    0.60    6.30
   9  -8   5   -5.50    7.80
   9  -8   5   23.90   11.30
  -9  -8  -5   11.90   10.00
   9  -8   5  -14.00    6.10
   9   8   5   -5.70    7.00
   9  -9  -5   20.80    9.50
  -9  -9   5   15.50    8.80
   9  -9  -5   27.90   10.00
   9   9  -5   27.00   11.30
  -8  -9   5    3.00    7.50
   8  -9  -5    3.90    6.20
   8  -9  -5   12.00    8.60
   8   9  -5   24.60    9.70
  -7  -9   5  215.08   21.20
   7  -9  -5  221.08   20.70
   7  -9  -5  214.48   19.50
   7  -9  -5  213.88   20.90
   7   9  -5  193.68   20.90
  -7   9   5  210.28   20.10
   7   9  -5  228.98   20.60
  -6  -9   5    0.40    6.30
   6  -9  -5    0.80    6.00
   6  -9  -5   -2.90    4.70
   6   9  -5   16.00    7.10
  -6   9   5   -2.30    5.70
   6   9  -5    7.30    5.30
   5  -9  -5   65.99   11.40
  -5  -9   5   78.89   13.60
   5  -9  -5   89.59   13.90
  -5   9   5   91.29   12.30
   5   9  -5  109.09   15.10
  -4  -9   5  106.59   13.50
   4  -9  -5   99.29   12.40
   4  -9  -5  107.59   13.80
  -4   9   5  120.29   11.80
  -4   9   5   82.39   12.70
   4   9  -5  111.19   12.00
  -3  -9   5   82.99   11.70
   3  -9  -5   56.29   10.30
   3  -9  -5   92.49   11.40
  -3   9   5   77.39   11.80
  -3   9   5  107.29   12.60
   3   9  -5   62.29    9.40
   2  -9  -5  562.94   30.50
  -2  -9   5  585.34   27.90
  -2   9   5  562.74   30.20
  -2   9   5  545.55   26.30
   2   9  -5  548.25   26.80
  -1  -9   5   34.30    6.20
   1  -9  -5   33.10    8.30
  -1   9   5   22.60    6.60
   1   9  -5   25.10    4.90
  -1   9   5   29.70    5.60
   0  -9   5  274.07   14.60
   0  -9  -5  308.97   20.80
   0   9   5  285.57   19.30
   0   9  -5  297.97   14.80
   0   9   5  296.97   15.50
  -1  -9  -5  494.55   28.00
   1  -9   5  503.25   20.10
   1   9   5  483.95   27.20
  -1   9  -5  491.35   20.00
  -1   9  -5  489.15   27.80
   2  -9   5    4.10    1.50
  -2  -9  -5    1.70    4.90
   2   9   5    4.80    4.90
  -2   9  -5    9.30    4.90
   3  -9   5  315.77   12.60
   3  -9   5  312.47   12.40
  -3  -9  -5  275.57   21.70
   3   9   5  309.57   17.80
   3   9   5  316.77   22.30
  -3   9  -5  311.57   22.10
   4  -9   5   42.50    4.10
  -4  -9  -5   33.40    8.70
   4  -9   5   51.79    4.50
  -4   9  -5   44.70   10.60
   4   9   5   47.50    7.90
   4   9   5   43.70   10.40
  -5  -9  -5   98.79   16.10
   5  -9   5   84.29    6.80
   5  -9   5   72.69    6.40
  -5   9  -5   99.29   15.50
   5   9   5   72.19   12.40
   5   9   5   82.69   11.70
   6  -9   5   65.19    7.50
   6  -9   5   80.19   14.60
  -6  -9  -5   54.79   13.00
   6  -9   5   55.69    7.10
  -6   9  -5   68.29   13.10
   6   9   5   56.99   10.70
   6   9   5   51.39   11.00
   7  -9   5    5.10    4.60
   7  -9   5    4.70    3.90
  -7  -9  -5    8.00    6.50
   7  -9   5   22.30    8.50
   7   9   5   17.80    7.10
   8  -9   5   24.30    7.00
   8  -9   5   22.00    6.30
   8  -9   5   19.00   11.10
  -8  -9  -5   11.10    8.20
   8   9   5   16.10    8.60
  -9 -10   5   22.00    9.90
   9 -10  -5    1.00    7.50
   9 -10  -5  -12.50    8.80
   9  10  -5    8.00    8.30
   8 -10  -5   39.80   11.40
  -8 -10   5   36.20    9.10
   8 -10  -5   57.89   11.40
   8  10  -5   63.49   13.50
   7 -10  -5   -2.10    6.20
   7 -10  -5    5.50    6.50
   7 -10  -5    1.60    7.20
  -7 -10   5    4.80    6.20
   7  10  -5    2.50    7.10
  -7  10   5    6.50    6.60
   6 -10  -5   10.60    7.50
  -6 -10   5   23.00    9.40
   6 -10  -5   22.90    9.20
   6  10  -5   20.90    8.90
   6  10  -5   15.60    6.50
  -6  10   5   18.60    6.90
  -5 -10   5   34.80    9.60
   5 -10  -5   20.60    6.70
   5 -10  -5   41.20   10.60
   5  10  -5   28.50    6.90
  -5  10   5   53.09   10.60
  -4 -10   5    3.70    4.50
   4 -10  -5   -3.70    3.00
   4 -10  -5    5.20    4.70
  -4  10   5    1.10    5.10
   4  10  -5    1.20    3.90
  -4  10   5   -3.20    3.90
  -3 -10   5  239.78   17.80
   3 -10  -5  222.68   17.90
   3  10  -5  214.18   16.10
  -3  10   5  211.88   17.50
  -3  10   5  218.68   15.80
   2 -10  -5   49.00   10.00
  -2 -10   5   41.30    7.70
   2  10  -5   37.50    7.00
  -2  10   5   25.30    7.10
  -2  10   5   37.50    7.70
  -1 -10   5  216.48   14.30
   1 -10  -5  221.88   18.00
  -1  10   5  225.38   17.00
  -1  10   5  203.08   13.70
   1  10  -5  230.98   14.60
   0 -10   5  183.88   11.80
   0 -10  -5  190.88   17.00
   0  10   5  203.38   12.80
   0  10   5  181.18   15.70
   0  10  -5  177.18   11.50
  -1 -10  -5    5.80    5.00
   1 -10   5    6.60    2.60
  -1  10  -5   -5.80    2.80
  -1  10  -5    0.90    2.20
   1  10   5   -0.60    4.00
   2 -10   5  150.48    8.40
  -2 -10  -5  138.39   15.10
   2  10   5  128.09   16.00
  -2  10  -5  164.38   16.30
  -2  10  -5  153.48    8.40
   3 -10   5    4.70    2.20
   3 -10   5    6.30    2.20
  -3 -10  -5   12.70    6.50
   3  10   5    4.10    4.60
   3  10   5    8.10    3.80
  -3  10  -5   10.00    6.90
   4 -10   5   26.70    3.80
   4 -10   5   27.50    3.90
  -4 -10  -5   39.90   11.00
   4  10   5   39.20    7.80
   4  10   5   36.00    9.20
  -4  10  -5   35.10    9.30
  -5 -10  -5   73.59   14.70
   5 -10   5   57.39    5.40
   5 -10   5   68.19    5.90
   5  10   5   50.79   10.00
   5  10   5   54.09   10.90
  -5  10  -5   58.09   12.10
   6 -10   5   11.30    4.20
  -6 -10  -5    8.80    7.70
   6 -10   5   14.30    4.30
   6  10   5   10.70    6.00
   7 -10   5   41.20    6.90
   7 -10   5   47.50    6.80
  -7 -10  -5   22.30    8.90
   7  10   5   47.00   10.10
   8 -10   5    5.10    5.30
   8 -10   5    8.40    5.20
  -8 -10  -5   -4.80    8.40
   8 -10   5    7.60    6.80
   8  10   5    8.00    7.70
   9 -11  -5    4.60    9.60
   9 -11  -5    4.70    8.10
  -9 -11   5    0.80    9.90
   9  11  -5   14.60    8.90
   8 -11  -5    5.30    7.50
   8 -11  -5   -1.30    7.30
  -8 -11   5   -0.90    8.70
   8  11  -5   11.90    8.90
  -7 -11   5   75.29   16.30
   7 -11  -5   53.29   12.50
   7 -11  -5   64.99   12.30
   7  11  -5   58.49   12.30
   6 -11  -5    8.70    7.00
  -6 -11   5    4.10    5.90
   6 -11  -5    8.00    5.90
  -6  11   5    5.00    7.00
   6  11  -5    3.10    5.20
   6  11  -5    4.10    6.40
   5 -11  -5   23.00    7.60
  -5 -11   5   23.60    8.00
   5 -11  -5   14.70    6.70
   5  11  -5   36.50    8.60
  -5  11   5   16.40    7.10
  -4 -11   5  123.89   16.60
   4 -11  -5  111.79   15.90
  -4  11   5  144.69   16.40
  -4  11   5   91.39   13.70
   4  11  -5  100.89   13.60
  -3 -11   5    1.60    3.80
   3 -11  -5   -3.50    3.00
  -3  11   5   -9.00    3.30
   3  11  -5    0.10    3.00
  -3  11   5   -2.60    4.40
   2 -11  -5  196.48   17.50
  -2 -11   5  210.08   15.80
  -2  11   5  175.38   14.50
   2  11  -5  192.98   14.60
  -2  11   5  200.38   17.30
   1 -11  -5   23.40    7.30
  -1 -11   5   21.50    5.50
  -1  11   5   17.30    6.10
  -1  11   5   25.20    5.90
   1  11  -5   15.30    4.80
   0 -11  -5   85.29   13.80
   0 -11   5   93.39    8.60
   0  11   5   75.29   11.80
   0  11   5   91.79    9.20
   0  11  -5   81.79    8.20
  -1 -11  -5   21.50    7.40
   1 -11   5   45.00    6.20
  -1  11  -5   19.20    6.70
  -1  11  -5   33.90    5.20
   1  11   5   45.00    9.80
   2 -11   5   56.79    5.40
  -2 -11  -5   49.20   10.70
  -2  11  -5   45.10    4.90
  -2  11  -5   36.40    9.40
   2  11   5   54.19   10.60
   3 -11   5   66.59    5.50
  -3 -11  -5   77.79   14.00
   3 -11   5   89.39    6.30
   3  11   5   89.29   13.80
  -3  11  -5   88.59   15.00
   3  11   5   85.99   11.00
   4 -11   5   58.59    5.30
  -4 -11  -5   49.99   12.10
   4 -11   5   46.40    4.60
   4  11   5   56.09    9.00
   4  11   5   54.99   11.70
  -4  11  -5   34.20   10.40
  -5 -11  -5   45.40   11.70
   5 -11   5   56.59    5.50
   5 -11   5   52.79    5.60
   5  11   5   49.30    9.50
   6 -11   5   78.89    7.40
   6 -11   5   72.19    7.00
  -6 -11  -5   71.59   14.40
   6  11   5   74.89   12.20
   7 -11   5    2.60    3.80
   7 -11   5    2.00    3.90
  -7 -11  -5   -5.90    6.50
   7  11   5    9.90    6.30
  -8 -11  -5   10.60    8.80
   8 -11   5    7.80    5.40
   8 -11   5    4.80    5.60
   8  11   5   -1.70    7.10
   8 -12  -5   27.80    9.90
  -8 -12   5   13.80    8.30
   8 -12  -5   31.50   10.60
   8  12  -5   20.10    9.50
  -7 -12   5    5.20    9.50
   7 -12  -5    1.70    5.80
   7 -12  -5   12.20    7.10
   7  12  -5   10.60    6.90
   6 -12  -5   59.29   13.60
   6 -12  -5   39.00   10.40
  -6 -12   5   45.30   11.50
   6  12  -5   56.79   14.40
   6  12  -5   31.30    9.90
  -6  12   5   62.29   13.40
  -5 -12   5   26.00    8.90
   5 -12  -5   33.30   10.20
   5  12  -5   33.60    9.30
  -5  12   5   27.70    8.60
   4 -12  -5    4.70    6.20
  -4 -12   5    8.10    5.50
  -4  12   5    7.40    6.40
  -4  12   5    3.80    4.50
   4  12  -5    9.90    5.90
  -3 -12   5   39.90    8.30
   3 -12  -5   34.70    8.70
  -3  12   5   42.40    7.80
   3  12  -5   25.00    6.80
  -3  12   5   40.70   10.00
  -2 -12   5   49.80    9.80
   2 -12  -5   41.10   10.00
  -2  12   5   33.00    8.50
  -2  12   5   26.70    7.30
   2  12  -5   38.40    7.50
   1 -12  -5  163.98   16.90
  -1 -12   5  190.08   14.20
  -1  12   5  158.48   13.30
  -1  12   5  164.88   16.20
   1  12  -5  183.88   13.60
   0 -12  -5   21.40    8.20
   0 -12   5   35.10    6.20
   0  12   5   29.80    7.00
   0  12   5   38.90    9.30
   0  12  -5   44.80    7.40
  -1 -12  -5   25.10    7.60
   1 -12   5   22.70    5.00
  -1  12  -5   18.00    4.40
  -1  12  -5   18.60    7.40
   1  12   5   18.20    6.90
  -2 -12  -5   40.30   10.60
   2 -12   5   49.30    6.40
   2  12   5   62.39   11.40
  -2  12  -5   66.59   12.50
  -2  12  -5   45.20    6.00
  -3 -12  -5    6.20    5.40
   3 -12   5    8.00    2.90
   3  12   5   19.90    6.30
  -3  12  -5   13.30    7.70
   3  12   5   14.00    6.90
   4 -12   5    5.10    2.30
   4 -12   5    9.60    2.70
  -4 -12  -5   13.80    6.70
   4  12   5    6.50    6.10
   4  12   5   12.00    4.80
  -4  12  -5   14.20    9.20
  -5 -12  -5    0.40    6.90
   5 -12   5    7.30    2.90
   5 -12   5    2.40    2.80
   5  12   5   -0.40    4.40
   6 -12   5   21.80    4.50
   6 -12   5   24.50    4.90
  -6 -12  -5   15.70    8.80
   6  12   5   21.30    8.00
   7 -12   5   18.00    5.20
   7 -12   5   20.80    5.10
  -7 -12  -5   16.30    8.10
   7  12   5   25.30    7.90
   8 -13  -5    3.10    9.20
  -8 -13   5  -13.10    8.30
   8 -13  -5  -13.80    7.00
   8  13  -5   -6.10    6.70
   7 -13  -5   50.39   14.10
  -7 -13   5   53.09   12.00
   7 -13  -5   27.90    9.40
   7  13  -5   17.90    8.10
  -6 -13   5   -5.80    6.50
   6 -13  -5    5.40    6.40
  -6  13   5   -1.50    6.20
   6  13  -5   -0.70    7.50
   5 -13  -5   18.90    7.60
  -5 -13   5   28.30   10.80
   5  13  -5   11.40    7.50
  -5  13   5   31.10    9.60
  -5  13   5   21.90    7.70
  -4 -13   5   97.09   14.30
   4 -13  -5   96.19   15.80
  -4  13   5   64.39   12.60
  -4  13   5   85.59   13.00
   4  13  -5   71.99   12.60
   3 -13  -5   11.30    6.50
  -3 -13   5    4.70    5.50
   3  13  -5    1.70    5.00
  -3  13   5    3.20    6.40
  -3  13   5   -1.40    4.10
  -2 -13   5  116.79   12.60
   2 -13  -5   95.49   15.00
  -2  13   5  104.69   13.70
   2  13  -5  114.49   13.70
  -2  13   5  116.19   16.10
   1 -13  -5   52.59   11.10
  -1 -13   5   50.49    9.00
  -1  13   5   56.79    9.40
   1  13  -5   54.29    8.70
  -1  13   5   67.49   11.70
   0 -13   5   74.29    9.60
   0 -13  -5   61.99   12.30
   0  13   5   73.19   10.40
   0  13  -5   62.79    9.20
   0  13   5   68.99   12.80
  -1 -13  -5   42.50   10.80
   1 -13   5   49.70    7.60
  -1  13  -5   50.09   11.50
   1  13   5   59.69    9.40
   1  13   5   56.19   11.70
  -1  13  -5   53.89    7.60
  -2 -13  -5   98.29   15.70
   2 -13   5   91.49    8.00
  -2  13  -5   97.59    8.30
   2  13   5  109.19   15.80
  -2  13  -5  116.99   17.00
   3 -13   5   61.19    6.50
  -3 -13  -5   72.19   13.70
   3  13   5   58.49    9.70
  -3  13  -5   48.80   11.40
   3  13   5   69.19   13.30
  -4 -13  -5    3.40    5.60
   4 -13   5   10.40    3.50
   4 -13   5    6.30    3.20
   4  13   5   13.30    5.40
   5 -13   5   26.60    4.60
   5 -13   5   29.80    4.30
  -5 -13  -5   34.00   11.50
   5  13   5   27.60    7.90
  -6 -13  -5   31.40   11.10
   6 -13   5   35.70    5.30
   6 -13   5   35.80    5.40
   6  13   5   31.40    8.70
  -7 -13  -5    0.80    6.40
   7 -13   5   -5.40    3.90
   7 -13   5    2.60    4.60
   7  13   5    2.00    6.60
   7 -14  -5  -17.80    6.60
  -7 -14   5    1.80    8.50
   7  14  -5    1.00    6.60
   6 -14  -5   11.80    8.30
  -6 -14   5    5.00    7.60
   6  14  -5   16.70    8.60
   5 -14  -5   32.90    9.10
  -5 -14   5   31.80   10.30
   5  14  -5   19.20    8.60
  -5  14   5   12.30    8.90
  -4 -14   5   12.10    6.40
   4 -14  -5    3.80    5.20
   4  14  -5  -12.80    4.90
  -4  14   5   -3.30    7.90
  -4  14   5   22.80    8.10
   3 -14  -5   50.89   12.00
  -3 -14   5   50.79   10.50
  -3  14   5   31.80    8.90
  -3  14   5   25.70    9.60
   3  14  -5   35.00    8.50
  -2 -14   5   -5.20    3.40
   2 -14  -5   -1.60    4.00
  -2  14   5   -7.30    3.70
  -2  14   5   -7.40    4.70
   2  14  -5    1.30    4.20
   1 -14  -5  155.28   20.40
  -1 -14   5  118.89   12.30
  -1  14   5  107.99   13.40
  -1  14   5  124.89   16.60
   1  14  -5  115.89   14.10
   0 -14  -5   35.10    9.10
   0 -14   5   45.90    8.30
   0  14   5   37.90   10.30
   0  14   5   52.89    9.80
   0  14  -5   37.10    7.90
   0  14  -5   31.90    9.40
   1 -14   5   36.80    6.50
  -1 -14  -5   28.10    9.40
   1  14   5   36.70    7.20
  -1  14  -5   41.80   11.80
  -1  14  -5   49.50    7.40
   1  14   5   51.89   11.00
   2 -14   5   66.39    8.70
  -2 -14  -5   76.49   14.10
   2  14   5   98.39   16.20
  -2  14  -5   80.69    9.30
  -2  14  -5   44.40   14.20
  -3 -14  -5    6.90    6.60
   3 -14   5   -0.40    2.60
   4 -14   5    1.10    3.30
  -4 -14  -5   -2.40    7.10
   4 -14   5    2.30    2.40
   4  14   5    4.20    5.60
  -5 -14  -5   -0.50    6.80
   5 -14   5   -1.20    3.20
   5 -14   5   -2.00    2.50
   5  14   5   -9.10    4.40
   6 -14   5   -2.00    2.80
  -6 -14  -5   -6.30    7.60
   6 -14   5    0.30    3.20
   6  14   5    2.50    6.50
  -7 -15   5   12.50    9.60
   7 -15  -5    5.80    8.90
   7  15  -5   16.10   10.00
  -6 -15   5    9.50    8.50
   6 -15  -5    5.80    7.50
   6  15  -5   -2.50    8.20
   5 -15  -5    2.90    6.20
  -5 -15   5    2.00    6.20
  -4 -15   5   41.50   10.70
   4 -15  -5   27.00    9.40
   4  15  -5   61.29   11.70
  -4  15   5   36.50   10.90
   3 -15  -5    2.60    5.60
  -3 -15   5   -5.80    3.90
  -3  15   5   -2.30    5.50
  -3  15   5   -3.00    7.10
   3  15  -5    9.20    6.60
  -2 -15   5   51.19    9.40
   2 -15  -5   62.19   13.90
   2  15  -5   44.50    9.90
  -2  15   5   65.69   12.50
  -2  15   5   58.59   11.90
   1 -15  -5    5.70    7.50
  -1 -15   5    5.30    4.40
  -1  15   5    0.50    6.80
   1  15  -5    9.80    5.70
  -1  15   5   14.40    6.00
   0 -15   5    5.00    4.90
   0 -15  -5   16.30    7.40
   0  15  -5    8.30    5.50
   0  15   5   11.50    5.60
   0  15   5   -0.70    6.40
  -1 -15  -5   38.10   11.20
   1 -15   5   42.10    7.70
  -1  15  -5   38.70    7.40
   1  15   5   43.20    9.10
  -2 -15  -5   19.20    9.40
   2 -15   5   19.20    5.60
  -2  15  -5   12.10    4.80
   3 -15   5    9.40    3.80
  -3 -15  -5    9.70    7.40
   4 -15   5   -3.00    2.80
  -4 -15  -5    7.00    7.30
   4 -15   5   -1.90    3.40
   4  15   5   -2.60    5.00
  -5 -15  -5    4.60    7.00
   5 -15   5    1.20    2.90
   5 -15   5    0.10    3.30
   5  15   5   19.60    7.10
   6 -15   5   -0.70    3.20
  -6 -15  -5    3.90    7.90
   6 -15   5    1.10    3.70
   6  15   5   -3.40    5.50
   6 -16  -5   20.40   10.60
  -6 -16   5    9.80    8.10
   6  16  -5   -0.40    7.70
   5 -16  -5    7.00    7.20
  -5 -16   5   -2.50    7.10
   4 -16  -5   -6.10    5.70
  -4 -16   5   -3.90    5.30
  -4  16   5   -7.40    7.00
  -3 -16   5   10.40    6.60
   3 -16  -5   16.00    7.90
   3  16  -5    0.20    6.10
  -3  16   5    4.60    7.00
   2 -16  -5    0.90    6.60
  -2 -16   5    8.20    5.40
   2  16  -5   -7.20    5.30
  -2  16   5   -1.80    5.60
   1 -16  -5   39.70   11.20
  -1 -16   5   25.70    7.60
   1  16  -5   35.40    8.70
  -1  16   5   32.10    8.70
   0 -16  -5   14.80    7.60
   0 -16   5   -0.10    4.20
   0  16  -5    3.80    5.00
   0  16   5    8.50    5.80
  -1 -16  -5    2.30    6.20
   1 -16   5   11.10    4.30
  -1  16  -5    8.20    4.90
   1  16   5    5.20    5.20
  -2 -16  -5   -1.70    6.90
   2 -16   5   16.60    5.40
   2  16   5   24.00    8.30
  -2  16  -5   11.80    5.20
   3 -16   5    1.70    3.70
  -3 -16  -5   -5.30    6.50
   4 -16   5    4.20    4.30
   4 -16   5    1.90    3.70
  -4 -16  -5    4.10    6.50
   4  16   5   -7.70    5.00
   5 -16   5    8.90    4.70
  -5 -16  -5   13.90    9.70
   5 -16   5    8.10    4.00
   5  16   5   14.10    7.80
  -5 -17   5   -4.30    6.90
   5 -17  -5   -1.50    8.60
   4 -17  -5    0.50    6.40
  -4 -17   5   10.80    6.60
   3 -17  -5   -7.30    6.10
  -3 -17   5    2.20    6.40
   3  17  -5   -2.40    6.70
  -3  17   5   -5.00    8.60
  -2 -17   5   -7.60    4.20
   2 -17  -5    6.30    7.00
  -2  17   5   -1.50    6.50
   2  17  -5   -2.20    6.50
  -1 -17   5    4.80    5.20
   1 -17  -5    0.50    6.30
   1  17  -5   12.10    5.90
  -1  17   5    4.20    7.10
   0 -17  -5   10.70    8.80
   0 -17   5    0.50    5.40
   0  17   5   11.30    7.20
   0  17  -5    5.90    6.30
  -1 -17  -5    8.70    7.60
   1 -17   5   20.60    5.90
   1  17   5    4.00    7.40
  -1  17  -5   18.40    6.80
   2 -17   5   -2.10    4.10
  -2 -17  -5   -1.50    7.40
  -2  17  -5    9.50    5.40
   2  17   5    3.90    7.90
  -3 -17  -5   23.50    8.40
  -4 -17  -5   -7.90    7.50
   4 -17   5   -7.50    4.90
   4 -17   5   -2.60    3.70
   4  17   5    2.30    6.80
   4 -18  -5  -15.90    6.90
   3 -18  -5   -2.20    7.40
  -3 -18   5   -1.10    6.80
   2 -18  -5    5.10    8.10
  -2 -18   5    7.50    6.50
   2  18  -5   -0.70    7.30
  -2  18   5   20.70   14.00
   1 -18  -5   23.90   10.60
  -1 -18   5   -1.20    5.10
  -1  18   5   19.50    8.10
   1  18  -5   -2.90    6.90
   0 -18   5    6.80    5.90
   0 -18  -5  -12.60    7.00
   0  18  -5   -2.80    6.20
   0  18   5    6.90    8.00
  -1 -18  -5   -2.60    8.00
   1 -18   5    0.80    5.30
  -1  18  -5    5.00    6.50
   1  18   5    3.60    8.30
   2 -18   5    7.80    5.40
  -2 -18  -5   -2.00    8.20
   2  18   5   12.80    8.60
  -2  18  -5   -3.50    5.30
   3 -18   5   -1.20    4.70
  -3 -18  -5  -12.50    7.80
  -2 -19   5    7.10    7.00
   2 -19  -5   12.50    8.60
   1 -19  -5   -9.90    6.50
  -1 -19   5    9.20    6.80
   1  19  -5   30.60    9.10
   0 -19  -5   10.10    8.70
   0 -19   5   -1.80    5.60
   0  19  -5    3.50    7.30
  -1 -19  -5   -4.60    7.60
   1 -19   5   -4.60    5.30
  -1  19  -5  -14.80    6.30
  10   0  -6    9.90    9.00
   9   0  -6   22.60    8.90
   8   0  -6  182.08   18.90
   8   0  -6  154.18   19.60
   7   0  -6   68.09   12.40
   7   0  -6   49.30   11.30
  -7   0   6   25.50    7.60
   6   0  -6  372.46   24.50
   6   0  -6  405.36   25.60
  -6   0   6  394.36   24.40
   5   0  -6   13.40    5.40
   5   0  -6    5.60    4.10
   4   0  -6  550.84   28.80
   4   0  -6  611.34   28.40
   3   0  -6  327.37   18.60
   3   0  -6  316.77   17.10
   3   0  -6  311.47   18.50
   2   0  -6   21.70    4.00
   2   0  -6   15.60    4.40
   1   0  -6  368.86   17.80
  -1   0   6  366.16   17.70
   0   0  -6  254.67   12.60
   0   0   6  218.88   12.10
  -1   0  -6  200.18   10.20
  -1   0  -6  185.38   10.70
   1   0   6  185.18   10.40
   2   0   6  288.37   14.50
  -2   0  -6  305.87   15.10
   2   0   6  307.77   14.90
  -2   0  -6  299.57   15.10
   3   0   6  203.38   13.00
  -3   0  -6  218.48   12.80
  -3   0  -6  197.38   12.70
   3   0   6  187.08   11.90
  -4   0  -6  115.49   10.50
   4   0   6  104.69   10.70
   4   0   6  111.69    9.40
  -4   0  -6  105.49    9.20
   5   0   6  168.48   13.10
  -5   0  -6  147.39   12.70
   5   0   6  182.98   15.40
  -5   0  -6  187.58   14.60
  -6   0  -6   17.20    5.40
   6   0   6   13.70    5.40
  -6   0  -6    9.50    4.90
   6   0   6    6.70    4.70
   7   0   6   15.80    7.50
  -7   0  -6    4.70    5.30
   7   0   6   -1.50    3.80
  -7   0  -6   10.90    5.10
   8   0   6   23.00    6.40
  -8   0  -6   14.70    7.80
   8   0   6   31.60   11.10
  -8   0  -6   14.80    6.30
  -9   0  -6   -2.50    5.20
   9   0   6   -5.90    6.20
   9   0   6   -4.70    7.20
  10  -1  -6   11.90    7.50
  10  -1  -6    6.50    9.10
  10   1  -6   11.70    9.10
   9  -1  -6   28.60   10.60
   9   1  -6   33.50   10.90
   8  -1  -6   -0.70    5.30
   8  -1  -6   11.80    7.40
   8   1  -6   10.00    6.30
  -8   1   6    7.90    6.50
   8   1  -6    8.60    7.40
   7  -1  -6  224.98   19.80
   7  -1  -6  199.18   18.50
   7   1  -6  222.18   19.50
  -7   1   6  204.78   18.20
   7   1  -6  183.38   18.30
   6  -1  -6   -2.40    3.80
   6  -1  -6    5.70    4.40
  -6   1   6    9.30    5.40
   6   1  -6    5.10    4.40
   6   1  -6    2.20    4.50
   5  -1  -6  435.76   26.40
   5  -1  -6  441.06   25.90
   5  -1  -6  471.85   25.60
   5   1  -6  469.65   25.90
  -5   1   6  453.65   25.00
   5   1  -6  460.25   26.50
   4  -1  -6  220.48   15.00
   4  -1  -6  218.88   16.30
   4  -1  -6  213.08   15.80
  -4   1   6  242.28   15.40
   4   1  -6  233.88   16.10
   4   1  -6  236.18   15.70
   3  -1  -6  276.07   15.90
   3  -1  -6  326.17   18.90
   3   1  -6  295.97   17.50
   3   1  -6  308.77   17.00
   2  -1  -6 1214.78   49.40
   2  -1  -6 1336.27   46.80
   2   1  -6 1278.27   48.80
   2   1  -6 1302.17   49.00
   1  -1  -6 1037.20   37.00
   1  -1  -6 1076.49   40.80
   1   1  -6 1018.00   39.40
  -1   1   6 1062.39   40.70
   0  -1   6   42.50    5.10
   0  -1  -6   47.60    6.10
   0  -1  -6   40.30    3.20
   0   1   6   49.90    6.30
   0   1  -6   45.30    4.50
  -1  -1  -6  638.54   23.70
  -1  -1  -6  618.24   26.60
   1  -1   6  627.84   24.40
  -1   1  -6  666.13   25.90
  -1   1  -6  645.94   24.70
   1   1   6  638.64   26.40
  -2  -1  -6  744.93   28.30
   2  -1   6  663.43   29.10
   2  -1   6  766.32   27.80
  -2  -1  -6  739.03   30.00
  -2   1  -6  710.63   29.70
   2   1   6  711.23   29.60
   2   1   6  698.63   27.90
  -2   1  -6  718.73   27.60
  -3  -1  -6  283.17   15.30
  -3  -1  -6  295.07   16.00
   3  -1   6  266.17   15.90
   3  -1   6  272.07   14.00
  -3   1  -6  265.27   15.80
   3   1   6  275.07   15.30
   3   1   6  266.57   15.30
  -3   1  -6  261.67   13.90
  -4  -1  -6   21.30    5.30
   4  -1   6   10.40    3.10
  -4  -1  -6   14.20    4.50
   4  -1   6   18.20    5.40
  -4   1  -6    5.50    3.50
   4   1   6   13.40    4.10
   4   1   6   14.80    4.90
  -4   1  -6   12.20    3.70
  -5  -1  -6  378.56   23.10
  -5  -1  -6  375.26   22.60
   5  -1   6  433.96   22.00
   5  -1   6  438.56   25.00
  -5   1  -6  436.76   24.70
   5   1   6  429.26   23.10
  -5   1  -6  422.06   22.60
   5   1   6  479.15   25.50
  -6  -1  -6  259.77   19.20
  -6  -1  -6  280.87   20.10
   6  -1   6  262.77   20.90
   6  -1   6  282.07   18.00
   6   1   6  267.97   20.50
   6   1   6  284.17   19.30
  -6   1  -6  306.37   19.50
  -6   1  -6  278.97   20.40
   7  -1   6   -6.40    3.70
  -7  -1  -6   -5.90    4.20
  -7  -1  -6   -1.20    5.00
   7  -1   6    3.50    6.10
   7   1   6   -4.00    5.70
   7   1   6    1.70    4.80
  -7   1  -6   11.10    7.00
  -7   1  -6   -0.20    3.80
  -8  -1  -6    4.20    6.50
   8  -1   6   17.10    6.40
  -8  -1  -6    4.00    7.40
   8  -1   6   20.50    8.40
  -8   1  -6   12.90    5.70
  -8   1  -6    3.10    6.80
   8   1   6    9.60    7.10
   8   1   6   16.20    8.20
   9  -1   6   10.00    9.00
   9  -1   6   -1.30    6.80
  -9  -1  -6   -1.20    5.70
   9   1   6    5.40    7.30
  -9   1  -6   -6.10    5.70
   9   1   6    8.40    7.70
  10  -2  -6    1.70    8.00
  10  -2  -6    5.20    8.00
  10   2  -6    7.80    8.30
   9  -2  -6   12.00    7.10
   9  -2  -6   22.50    8.90
   9   2  -6    6.30    6.60
   8  -2  -6  215.98   20.60
   8  -2  -6  215.78   20.70
   8  -2  -6  218.98   21.00
   8   2  -6  221.78   20.90
  -8   2   6  177.38   20.90
   8   2  -6  210.68   20.90
   7  -2  -6    3.00    4.40
   7  -2  -6    3.00    4.50
   7  -2  -6    4.90    4.20
  -7   2   6    9.10    5.10
   7   2  -6   11.00    7.40
   7   2  -6    3.60    5.80
   6  -2  -6   97.09   14.00
   6  -2  -6   76.69   12.80
   6  -2  -6   67.09   11.10
   6   2  -6   95.69   14.40
  -6   2   6   63.49   10.70
   6   2  -6   66.99   11.30
   5  -2  -6   41.50    8.50
   5  -2  -6   44.30    8.00
   5  -2  -6   36.50    7.80
   5   2  -6   42.10    8.10
   5   2  -6   39.20    7.40
  -5   2   6   50.99    8.80
   4  -2  -6   79.29    9.90
   4  -2  -6   73.29   10.30
   4   2  -6   59.59    9.00
  -4   2   6   77.89   10.20
   4   2  -6   87.79   11.20
   3  -2  -6 1224.38   46.50
   3  -2  -6 1211.78   49.50
  -3   2   6 1200.18   46.00
   3   2  -6 1227.28   47.90
   3   2  -6 1180.98   48.20
   2  -2  -6    2.30    2.00
   2  -2  -6   -0.80    2.80
   2   2  -6    6.00    2.90
  -2   2   6    7.20    3.20
   1  -2  -6  159.78   11.40
   1  -2  -6  158.88    7.70
   1   2  -6  175.08   10.10
   1   2  -6  156.28    9.80
  -1   2   6  167.58   11.50
   0  -2  -6  354.16   17.70
   0   2  -6  328.47   14.60
   0   2   6  353.66   17.60
  -1  -2  -6  342.67   13.30
  -1  -2  -6  352.06   18.10
   1  -2   6  373.76   14.30
   1   2   6  324.37   17.30
  -1   2  -6  357.76   14.20
  -1   2  -6  361.86   17.40
  -2  -2  -6  274.27   15.80
  -2  -2  -6  293.57   13.20
   2  -2   6  284.57   12.20
   2   2   6  290.07   16.00
   2   2   6  293.67   13.30
  -2   2  -6  283.57   12.40
  -2   2  -6  267.37   15.80
   3  -2   6  349.96   19.00
  -3  -2  -6  334.37   16.90
   3  -2   6  355.96   15.40
  -3  -2  -6  299.37   17.90
   3   2   6  344.37   18.70
  -3   2  -6  353.46   15.80
   3   2   6  355.86   17.50
  -3   2  -6  320.47   18.80
   4  -2   6   21.90    5.90
  -4  -2  -6   27.40    6.10
   4  -2   6   21.80    4.20
  -4  -2  -6   16.20    5.10
  -4   2  -6   22.70    4.70
  -4   2  -6   15.20    5.50
   4   2   6   17.60    4.90
   4   2   6   20.30    5.20
   5  -2   6   52.69    7.60
  -5  -2  -6   70.89   10.20
  -5  -2  -6   74.59   11.40
   5  -2   6   69.99   11.10
   5   2   6   71.19   10.60
  -5   2  -6   66.19    8.90
  -5   2  -6   83.89   12.20
   5   2   6   52.09    8.70
  -6  -2  -6    6.10    4.70
  -6  -2  -6    5.90    4.00
   6  -2   6   -1.80    4.60
   6  -2   6   -1.20    2.80
  -6   2  -6    6.70    4.00
  -6   2  -6    3.30    5.50
   6   2   6    0.90    4.10
   6   2   6    7.60    4.50
   7  -2   6   20.20    5.70
  -7  -2  -6   27.50    8.30
   7  -2   6   33.30    8.80
  -7  -2  -6   23.40    8.20
   7   2   6   34.40    9.10
  -7   2  -6    8.70    6.20
  -7   2  -6   15.10    5.80
   7   2   6    9.10    5.20
   8  -2   6    5.80    6.90
   8  -2   6   12.40    6.50
  -8  -2  -6   16.00    7.20
  -8  -2  -6    5.10    5.90
   8   2   6   10.90    5.80
   8   2   6   18.70    8.50
   9  -2   6   10.70    7.40
   9  -2   6    7.10    8.80
  -9  -2  -6    3.30    6.40
   9   2   6   -7.40    7.70
  10  -3  -6    9.90    7.10
  10  -3  -6   -4.30    5.80
  10   3  -6   -8.70    6.60
   9  -3  -6   19.80    7.50
   9  -3  -6    8.40    7.70
   9   3  -6    0.40    6.90
   8  -3  -6    0.00    5.60
   8  -3  -6    5.50    6.00
   8  -3  -6    8.00    5.70
   8   3  -6    3.70    5.90
  -8   3   6   -1.80    5.90
   8   3  -6   -4.00    5.90
   7  -3  -6  261.77   21.90
   7  -3  -6  260.07   21.90
   7  -3  -6  290.47   23.00
   7   3  -6  289.87   22.40
   7   3  -6  294.77   22.90
  -7   3   6  280.87   22.10
   6  -3  -6   -0.20    3.80
   6  -3  -6   -4.40    3.70
   6  -3  -6    0.10    4.40
   6   3  -6    1.30    4.50
   6   3  -6   -1.00    4.40
  -6   3   6   -1.00    3.60
   5  -3  -6  249.68   19.20
   5  -3  -6  276.77   18.50
   5  -3  -6  289.67   19.60
  -5   3   6  251.17   17.60
   5   3  -6  272.77   19.00
   5   3  -6  265.77   19.10
   4  -3  -6  416.66   22.10
   4  -3  -6  417.86   24.50
  -4   3   6  421.76   22.00
   4   3  -6  414.06   23.30
   4   3  -6  444.06   24.10
   3  -3  -6  193.28   12.20
   3  -3  -6  211.18   15.00
  -3   3   6  196.28   12.20
   3   3  -6  179.58   13.20
   2  -3  -6 1797.12   68.39
   2  -3  -6 1807.92   63.69
  -2   3   6 1854.91   68.39
  -2   3   6 1871.71   63.69
   2   3  -6 1827.52   66.39
   1  -3  -6  235.78   15.00
   1  -3  -6  224.38    9.90
  -1   3   6  246.28   14.50
   1   3  -6  240.28   12.60
   1   3  -6  258.97   12.90
   0  -3  -6  469.75   22.40
   0   3  -6  447.36   17.80
   0   3  -6  456.75   18.00
   0   3   6  466.85   22.20
  -1  -3  -6  766.82   33.30
   1   3   6  798.32   33.00
  -1   3  -6  749.73   31.90
  -1   3  -6  791.02   26.40
  -2  -3  -6  464.15   22.50
   2  -3   6  449.56   15.70
  -2  -3  -6  445.96   18.10
  -2   3  -6  441.46   16.00
   2   3   6  400.66   21.50
  -2   3  -6  436.46   21.90
   2   3   6  433.46   18.10
   3  -3   6  327.37   14.10
  -3  -3  -6  340.27   16.70
   3  -3   6  335.97   19.60
  -3  -3  -6  334.67   19.50
   3   3   6  346.27   19.40
   3   3   6  345.47   16.90
  -3   3  -6  348.37   14.60
  -3   3  -6  331.87   19.50
  -4  -3  -6   19.40    5.50
   4  -3   6   14.30    5.50
   4  -3   6   12.20    3.30
  -4  -3  -6   14.40    4.40
  -4   3  -6   13.10    5.70
  -4   3  -6   17.00    3.60
   4   3   6    3.20    3.30
   5  -3   6  113.69   14.60
   5  -3   6  116.79    9.30
  -5  -3  -6  114.19   14.50
  -5  -3  -6  101.09   12.80
   5   3   6  126.69   12.30
   5   3   6  121.29   12.10
  -5   3  -6  121.89   13.00
  -5   3  -6  111.79    9.70
  -6  -3  -6  149.69   13.70
  -6  -3  -6  117.79   15.50
   6  -3   6  149.99   11.80
   6  -3   6  150.98   15.90
  -6   3  -6  117.89   15.90
   6   3   6  120.79   15.00
   6   3   6  171.98   15.50
  -6   3  -6  127.79   11.70
   7  -3   6    5.60    4.50
  -7  -3  -6    5.70    5.20
  -7  -3  -6   -1.20    4.60
   7  -3   6    3.20    4.10
   7   3   6    6.80    6.40
   7   3   6   -4.20    4.80
  -7   3  -6    5.20    5.10
  -8  -3  -6    2.30    6.50
  -8  -3  -6   23.10    8.20
   8  -3   6    7.60    5.90
   8  -3   6   18.90    8.30
   8   3   6   13.20    8.10
   8   3   6   21.90    8.90
   9  -3   6   -3.70    7.90
  -9  -3  -6    8.50    6.90
   9  -3   6    6.20    7.30
   9   3   6    0.10    8.30
  10  -4  -6    3.10    8.20
  10  -4  -6    4.50    8.60
  10   4  -6    7.20    8.40
   9  -4  -6   13.00    8.40
   9  -4  -6   10.60    7.90
   9   4  -6   -2.40    7.10
   8  -4  -6  184.68   19.40
   8  -4  -6  183.48   19.60
   8  -4  -6  208.78   21.20
  -8   4   6  185.98   18.50
   8   4  -6  217.48   20.90
   8   4  -6  213.38   20.70
   7  -4  -6  117.69   16.70
   7  -4  -6  106.29   15.60
  -7  -4   6  114.59   16.60
   7  -4  -6   69.09   12.70
   7   4  -6   79.99   13.50
  -7   4   6   91.69   14.50
   7   4  -6   80.99   14.70
   6  -4  -6  106.89   14.90
   6  -4  -6   94.89   14.40
   6  -4  -6  103.79   13.40
  -6  -4   6  105.79   15.20
   6   4  -6   78.09   12.60
  -6   4   6  108.49   13.40
   6   4  -6  108.69   15.80
   5  -4  -6   75.79   11.20
   5  -4  -6   76.99   12.50
  -5  -4   6  101.29   14.10
   5   4  -6   91.99   12.70
   5   4  -6   80.49   12.30
  -5   4   6   86.09   11.50
   4  -4  -6  178.88   15.40
   4  -4  -6  212.58   14.20
  -4  -4   6  186.88   15.00
   4   4  -6  171.18   14.30
   4   4  -6  202.18   15.10
  -4   4   6  191.78   13.50
   3  -4  -6  456.75   22.00
   3  -4  -6  508.45   26.00
  -3  -4   6  460.45   23.90
   3   4  -6  478.25   23.70
  -3   4   6  450.35   24.60
  -3   4   6  452.05   21.60
   2  -4  -6   37.70    7.60
   2  -4  -6   36.90    5.00
  -2   4   6   42.80    5.30
   2   4  -6   34.90    5.90
  -2   4   6   33.80    6.70
   1  -4  -6  576.94   21.10
   1  -4  -6  573.24   27.40
  -1   4   6  573.24   27.20
  -1   4   6  592.04   21.20
   1   4  -6  591.04   23.90
   0  -4  -6  665.93   30.20
   0   4  -6  663.03   24.20
   0   4  -6  655.33   24.20
   0   4   6  680.83   30.00
  -1  -4  -6   63.49    8.60
   1   4   6   85.89    8.90
  -1   4  -6   72.99    8.90
  -2  -4  -6  557.64   28.10
   2   4   6  606.24   23.20
   2   4   6  611.04   28.60
  -2   4  -6  620.44   28.30
   3  -4   6   15.40    2.10
   3  -4   6   11.80    4.40
  -3  -4  -6   10.20    3.70
  -3   4  -6   17.80    5.60
   3   4   6    6.20    3.50
   3   4   6   12.40    3.70
   4  -4   6  133.29    8.10
   4  -4   6  121.09   12.60
  -4  -4  -6  135.69   13.20
   4   4   6  145.29   11.40
  -4   4  -6  171.48   14.20
   4   4   6  159.78   13.70
   5  -4   6   23.30    7.40
  -5  -4  -6   19.00    6.00
  -5  -4  -6   13.60    4.60
   5  -4   6   27.00    4.80
   5   4   6   28.00    6.80
   5   4   6   24.10    5.90
  -5   4  -6   22.20    6.50
   6  -4   6   36.20    6.60
   6  -4   6   22.60    8.00
  -6  -4  -6   42.80    8.50
  -6  -4  -6   28.90    8.00
   6   4   6   48.10   10.30
  -6   4  -6   26.50    8.60
   6   4   6   41.00    9.20
   7  -4   6   27.00    8.60
  -7  -4  -6   38.40    9.80
   7  -4   6   17.20    5.30
   7   4   6   31.60    7.60
  -7   4  -6   28.50    9.60
   7   4   6   26.00    7.80
   8  -4   6   11.20    7.40
  -8  -4  -6   10.40    7.80
   8  -4   6    4.90    7.70
   8   4   6   20.70    8.80
   8   4   6    3.10    7.80
  -9  -4  -6    7.40    7.50
   9  -4   6    2.70    7.20
   9  -4   6   15.80   10.80
   9   4   6   12.80    9.50
  10  -5  -6  -14.30    8.10
  10  -5  -6    2.40    6.60
  10   5  -6   -1.50    7.90
   9  -5  -6    4.90    7.50
   9  -5  -6   -7.40    5.90
   9   5  -6   -7.90    6.70
   8  -5  -6   65.49   14.50
  -8  -5   6   62.89   13.40
   8  -5  -6   58.49   11.30
   8  -5  -6   56.49   12.00
  -8   5   6   63.89   12.00
   8   5  -6   75.59   15.00
   7  -5  -6   24.40    8.90
   7  -5  -6   10.50    6.60
   7  -5  -6    8.70    5.70
  -7  -5   6   21.40    9.00
   7   5  -6   25.40    8.80
   7   5  -6   15.90    6.60
  -7   5   6   29.30    8.10
   6  -5  -6   19.90    7.20
   6  -5  -6   13.40    5.60
  -6  -5   6   22.90    8.00
   6  -5  -6   22.70    7.20
   6   5  -6   18.20    7.20
   6   5  -6   17.60    7.00
  -6   5   6   14.90    6.00
  -5  -5   6   45.80   10.10
   5  -5  -6   49.50    8.70
   5  -5  -6   53.29   11.00
   5   5  -6   51.89   10.30
   5   5  -6   66.39   11.00
  -5   5   6   56.89    9.70
   4  -5  -6   79.19    8.40
  -4  -5   6   63.29   10.00
   4  -5  -6   51.19    9.80
  -4   5   6   69.09    9.30
   4   5  -6   70.09   10.00
  -3  -5   6  230.78   15.40
   3  -5  -6  244.58   14.20
   3  -5  -6  196.78   15.70
  -3   5   6  199.58   15.00
  -3   5   6  217.78   13.40
   3   5  -6  212.58   14.50
   2  -5  -6  155.58   13.00
  -2  -5   6  135.39   10.50
   2  -5  -6  141.79    9.10
   2   5  -6  160.58   10.90
  -2   5   6  149.19    9.20
  -2   5   6  124.89   11.50
   1  -5  -6    6.30    4.00
  -1   5   6   17.20    5.10
  -1   5   6   14.50    2.60
   1   5  -6   13.00    3.50
   0  -5  -6   20.30    5.50
   0   5  -6   21.70    3.00
   0   5   6   18.50    5.10
  -1  -5  -6  253.67   16.60
  -1   5  -6  227.18   15.30
   1   5   6  219.58   15.60
   1   5   6  256.87    9.70
  -2  -5  -6  199.98   14.60
   2   5   6  165.28   13.40
   2   5   6  180.28    9.50
  -2   5  -6  183.18   13.90
  -3  -5  -6  120.89   12.30
   3   5   6  130.69   12.00
  -3   5  -6  129.09   12.50
   3   5   6  107.69    8.60
   4  -5   6   -0.50    4.60
   4  -5   6    1.20    1.60
  -4  -5  -6   -0.20    3.60
   4  -5   6    2.10    1.70
  -4   5  -6    2.70    4.60
   4   5   6   -1.30    3.10
   4   5   6    4.90    3.50
  -5  -5  -6  102.39   14.50
   5  -5   6   89.19   13.50
   5  -5   6   82.99    6.70
   5  -5   6   90.79    7.30
   5   5   6   67.99    9.90
   5   5   6  105.89   14.90
  -5   5  -6  108.39   14.60
  -6  -5  -6   10.50    6.20
   6  -5   6   12.40    6.70
   6  -5   6   18.30    4.70
   6  -5   6   21.30    5.50
  -6   5  -6   26.90    8.90
   6   5   6   27.00    8.40
   6   5   6   21.70    7.20
  -7  -5  -6   13.30    6.30
   7  -5   6   12.00    4.60
   7  -5   6   15.70    5.00
   7  -5   6   13.10    7.40
   7   5   6    7.50    6.70
  -7   5  -6   -0.50    7.70
   7   5   6   11.60    7.40
   8  -5   6    5.50    6.60
  -8  -5  -6    3.90    6.40
   8  -5   6   -1.10    5.40
   8  -5   6    7.20    5.40
   8   5   6    3.60    5.90
   9  -5   6  -14.50    5.70
  -9  -5  -6    3.30    7.00
   9  -5   6    6.50    8.50
   9  -5   6    2.70    5.10
   9   5   6   -2.00    7.10
  10  -6  -6  -10.20    6.10
  10  -6  -6    6.70    8.30
  10   6  -6   -1.00    6.30
   9  -6  -6    1.70    8.60
  -9  -6   6    6.00    7.00
   9  -6  -6    3.10    7.40
   9   6  -6    3.90    5.20
  -8  -6   6   25.30    9.90
   8  -6  -6   23.20    9.60
   8  -6  -6   38.10   12.00
   8  -6  -6   30.30   11.00
   8   6  -6   46.80   12.10
  -8   6   6   32.10   10.40
   7  -6  -6  137.99   18.20
   7  -6  -6  126.19   17.40
  -7  -6   6  107.39   16.60
   7  -6  -6   98.29   16.00
  -7   6   6  151.38   15.50
   7   6  -6  134.29   18.50
   7   6  -6  139.49   17.50
   6  -6  -6   18.60    7.10
   6  -6  -6    9.60    6.60
   6  -6  -6   21.50    7.80
  -6  -6   6   11.40    5.50
   6   6  -6   19.20    7.50
   6   6  -6   19.50    6.80
   5  -6  -6  650.63   33.20
  -5  -6   6  669.43   35.30
   5  -6  -6  690.03   36.20
   5   6  -6  646.14   35.00
   5   6  -6  620.34   33.40
  -5   6   6  643.04   32.30
  -4  -6   6   14.70    5.90
   4  -6  -6    1.10    3.40
   4  -6  -6   11.50    5.20
  -4   6   6    3.90    4.00
   4   6  -6    8.10    4.40
  -3  -6   6  416.06   22.70
   3  -6  -6  423.96   20.90
   3  -6  -6  414.36   24.70
  -3   6   6  433.16   24.40
   3   6  -6  405.36   21.90
  -3   6   6  401.86   20.50
   2  -6  -6   -1.30    3.40
  -2  -6   6   -0.10    2.40
   2  -6  -6    0.60    1.40
  -2   6   6    1.10    1.90
  -2   6   6   -1.60    2.50
   2   6  -6    3.90    2.50
   1  -6  -6  187.98   14.70
  -1  -6   6  188.58   11.30
  -1   6   6  206.78   10.00
   1   6  -6  201.38   11.30
  -1   6   6  189.08   14.10
   0  -6  -6  569.94   28.20
   0   6  -6  561.44   20.60
   0   6   6  502.85   19.90
   0   6   6  577.24   27.70
  -1  -6  -6   80.39   10.80
   1   6   6   99.89   12.20
   1   6   6   60.59    4.40
  -1   6  -6   66.69    9.90
  -2  -6  -6  487.85   27.20
  -2   6  -6  524.35   27.20
   2   6   6  553.94   28.00
   2   6   6  541.05   21.50
  -3  -6  -6    7.60    4.30
   3   6   6    5.60    2.50
  -3   6  -6    2.40    4.00
   3   6   6    5.40    3.50
   4  -6   6   25.10    2.60
   4  -6   6   29.40    7.90
  -4  -6  -6   34.40    8.40
   4  -6   6   29.80    2.70
  -4   6  -6   39.90    8.60
   4   6   6   34.50    6.40
   4   6   6   36.10    8.80
   5  -6   6   -0.80    1.80
  -5  -6  -6    3.70    4.70
   5  -6   6    0.50    5.10
   5  -6   6    1.40    2.10
   5   6   6    1.10    3.40
  -5   6  -6   -0.20    4.10
   5   6   6    2.00    4.00
   6  -6   6    8.70    3.20
   6  -6   6    8.60    3.80
  -6  -6  -6   11.40    6.50
   6  -6   6    8.20    6.50
   6   6   6   10.60    6.10
   6   6   6    8.80    5.40
  -6   6  -6    2.40    5.60
   7  -6   6    3.50    3.80
   7  -6   6   -0.70    3.30
  -7  -6  -6   -5.40    5.40
   7  -6   6   -3.20    4.50
   7   6   6    2.60    4.90
  -7   6  -6  -20.90    6.30
   7   6   6    4.70    6.30
   8  -6   6   17.90    9.10
  -8  -6  -6   -8.20    6.20
   8  -6   6   13.70    5.10
   8  -6   6    6.20    5.30
   8   6   6   10.90    8.60
   9  -6   6   -3.10    5.10
  -9  -6  -6   31.30   12.40
   9  -6   6   -7.20    6.90
   9  -6   6   -4.40    6.60
   9   6   6   -0.90    8.10
  10  -7  -6    4.40    8.70
 -10  -7   6    7.40    7.80
  10  -7  -6    5.80    8.60
  10   7  -6  -14.80    7.60
  -9  -7   6    4.00    6.30
   9  -7  -6   16.60    8.00
   9  -7  -6   -9.40    5.90
   9   7  -6   12.00    8.90
   8  -7  -6    7.40    7.30
   8  -7  -6    8.90    6.10
  -8  -7   6    2.70    7.40
   8   7  -6    7.40    5.60
  -8   7   6    5.00    8.30
  -7  -7   6   10.60    6.90
   7  -7  -6   13.60    7.50
   7  -7  -6   29.50    9.40
   7  -7  -6   15.00    7.70
   7   7  -6   10.50    6.80
   7   7  -6   14.50    7.40
  -7   7   6   13.80    7.50
   6  -7  -6    7.20    4.90
  -6  -7   6    8.40    5.50
   6  -7  -6   11.90    6.30
  -6   7   6    5.00    6.50
   6   7  -6   10.20    7.00
   6   7  -6   11.10    7.00
  -5  -7   6   15.80    7.10
   5  -7  -6   22.80    6.50
   5  -7  -6   26.70    7.10
  -5   7   6   23.10    6.80
   5   7  -6   23.10    7.10
   5   7  -6   24.50    8.30
   4  -7  -6   68.59   11.90
   4  -7  -6   90.09   11.20
  -4  -7   6   92.99   13.00
  -4   7   6   75.99   11.40
  -4   7   6   80.49   10.60
   4   7  -6   96.69   12.90
  -3  -7   6  304.87   18.80
   3  -7  -6  283.47   19.90
  -3   7   6  278.37   19.30
   3   7  -6  293.47   18.00
  -3   7   6  293.97   16.80
   2  -7  -6   56.09    9.50
  -2  -7   6   46.60    7.40
   2  -7  -6   59.19    7.50
  -2   7   6   63.99    9.90
  -2   7   6   57.79    7.20
   2   7  -6   53.09    7.70
  -1  -7   6   32.10    5.40
   1  -7  -6   21.40    5.50
  -1   7   6   33.60    4.60
  -1   7   6   16.70    5.70
   1   7  -6   28.80    4.80
   0  -7  -6    2.30    3.70
   0  -7   6   -0.90    1.50
   0   7   6    0.70    3.20
   0   7  -6    0.50    1.40
   0   7   6    1.60    1.60
  -1  -7  -6  151.08   13.60
   1   7   6  133.99   13.00
   1   7   6  139.69    8.00
  -1   7  -6  165.08   13.90
  -2  -7  -6  310.87   20.80
   2   7   6  355.16   21.20
   2   7   6  300.57   14.80
  -2   7  -6  321.37   20.70
  -3  -7  -6   26.90    6.80
   3   7   6   35.60    5.70
   3   7   6   25.80    7.20
  -3   7  -6   30.40    7.50
  -4  -7  -6   10.60    6.10
  -4   7  -6   16.30    6.80
   4   7   6   18.80    6.20
   4   7   6    7.10    3.90
   5  -7   6   20.20    3.30
   5  -7   6   19.90    3.20
  -5  -7  -6   18.30    7.90
   5  -7   6   16.60    7.30
  -5   7  -6   18.20    8.00
   5   7   6   16.10    5.10
   5   7   6   24.90    7.50
  -6  -7  -6    2.30    5.90
   6  -7   6    1.90    5.50
   6  -7   6    3.70    3.00
   6  -7   6    5.30    3.00
  -6   7  -6   -2.90    4.70
   6   7   6    6.60    4.70
   6   7   6   -1.90    5.50
  -7  -7  -6   -0.70    5.80
   7  -7   6    3.00    3.60
   7  -7   6    2.90    6.50
   7  -7   6   11.30    4.20
   7   7   6   11.40    6.20
  -8  -7  -6   -0.50    6.40
   8  -7   6   -1.90    6.50
   8  -7   6   -0.10    4.10
   8  -7   6   -2.10    3.90
   8   7   6    2.50    6.40
  -9  -7  -6   -1.40    7.60
   9  -7   6   -2.30    6.00
   9  -7   6   26.20   10.00
   9  -7   6  -10.50    6.40
   9   7   6   12.70    9.20
   9  -8  -6   -0.90    6.90
  -9  -8   6    8.90    7.60
   9  -8  -6    9.10    7.60
   9   8  -6   12.50    8.80
   8  -8  -6    9.20    9.00
   8  -8  -6   -3.80    7.00
  -8  -8   6   -7.70    5.60
   8   8  -6   12.40    7.40
   7  -8  -6    2.10    5.60
   7  -8  -6    1.20    6.10
  -7  -8   6   10.00    7.20
   7  -8  -6   -0.20    6.40
   7   8  -6    5.60    6.90
   7   8  -6   -8.10    5.30
  -7   8   6   13.50    7.50
   6  -8  -6   99.29   14.10
   6  -8  -6  123.59   17.10
  -6  -8   6   76.99   12.90
   6   8  -6   98.69   14.60
   6   8  -6   87.29   15.00
   5  -8  -6  157.68   19.70
  -5  -8   6  142.79   15.30
   5  -8  -6  161.08   14.90
   5   8  -6  135.69   14.00
   5   8  -6  171.28   20.60
  -5   8   6  160.38   14.30
   4  -8  -6   10.80    4.40
   4  -8  -6   16.10    6.60
  -4  -8   6   28.80    6.90
  -4   8   6   15.40    6.30
   4   8  -6   21.50    6.00
  -4   8   6   19.20    5.50
   3  -8  -6    2.80    3.50
  -3  -8   6    3.70    3.90
   3  -8  -6   16.50    6.30
   3   8  -6    7.20    3.20
  -3   8   6    5.70    4.60
  -3   8   6    2.40    2.90
  -2  -8   6   -3.30    2.10
   2  -8  -6    2.10    3.60
   2   8  -6    4.10    2.90
  -2   8   6    3.80    2.60
  -2   8   6   -4.60    2.60
   1  -8  -6   -0.60    2.80
  -1  -8   6    1.50    2.10
  -1   8   6    9.20    4.80
  -1   8   6    3.00    2.40
   1   8  -6    9.70    3.10
   0  -8   6   70.79    5.80
   0  -8  -6   82.79   12.00
   0   8  -6   70.89    5.70
   0   8   6   72.99    6.20
   0   8   6   94.69   12.50
  -1  -8  -6   16.20    6.10
  -1   8  -6   16.40    5.90
   1   8   6    5.30    4.00
  -2  -8  -6   82.49   11.90
   2   8   6  114.49   12.30
   2   8   6  104.59    8.00
  -2   8  -6  114.79   12.20
  -3  -8  -6   -0.40    4.40
   3   8   6    0.50    4.80
  -3   8  -6   11.00    5.60
   3   8   6    0.00    2.80
  -4  -8  -6    3.10    4.80
   4   8   6   -0.20    3.90
   4   8   6    6.80    3.50
  -4   8  -6   -1.20    3.60
   5  -8   6    1.20    1.70
  -5  -8  -6   -9.30    3.40
   5  -8   6    2.20    1.60
  -5   8  -6   -8.70    5.40
   5   8   6   -0.70    4.60
   5   8   6    3.20    4.10
  -6  -8  -6    2.60    5.70
   6  -8   6   -0.50    2.40
   6  -8   6    7.20    7.70
   6  -8   6   -1.50    2.60
   6   8   6   -8.60    4.90
  -6   8  -6   11.70    8.50
   6   8   6    0.40    4.60
  -7  -8  -6    8.20    7.10
   7  -8   6   -3.40    3.10
   7  -8   6    4.10    7.00
   7  -8   6   -3.50    2.90
   7   8   6    2.10    5.00
   8  -8   6   -6.60    6.00
   8  -8   6    1.20    3.90
   8  -8   6   -3.20    4.70
  -8  -8  -6   -5.90    6.00
   8   8   6   -5.70    6.40
   9  -9  -6  -14.50    5.60
   9  -9  -6   -1.10    6.80
  -9  -9   6   -4.80    7.20
   9   9  -6    2.40    7.20
   8  -9  -6    2.80    6.80
   8  -9  -6    8.70    7.30
  -8  -9   6    0.90    6.00
   8   9  -6    4.90    6.80
  -7  -9   6    0.30    5.50
   7  -9  -6   -4.60    6.40
   7  -9  -6    4.80    5.60
   7  -9  -6    8.60    6.70
  -7   9   6   -3.30    6.70
   7   9  -6   -7.30    5.80
   7   9  -6    7.20    8.70
   6  -9  -6   54.39   13.10
  -6  -9   6   44.70   10.80
   6  -9  -6   52.39   10.80
   6   9  -6   63.89   13.00
   6   9  -6   52.39   12.80
  -6   9   6   60.79   11.50
  -5  -9   6   35.20    8.80
   5  -9  -6   30.80    7.70
   5  -9  -6   33.90    9.50
  -5   9   6   23.70    7.10
   5   9  -6   22.40    7.40
  -4  -9   6    2.00    5.10
   4  -9  -6    5.20    5.30
   4  -9  -6    5.40    3.60
  -4   9   6    3.50    4.00
   4   9  -6    0.90    4.70
  -4   9   6    2.40    4.30
   3  -9  -6    3.10    4.50
  -3  -9   6    0.30    2.90
   3   9  -6    1.80    4.30
  -3   9   6    3.60    4.30
  -3   9   6    2.30    3.20
  -2  -9   6   21.30    5.40
   2  -9  -6   28.00    7.40
  -2   9   6   18.00    5.30
  -2   9   6   21.40    5.20
   2   9  -6   21.70    5.40
  -1  -9   6   21.00    5.20
   1  -9  -6   20.90    6.50
  -1   9   6   18.10    4.60
   1   9  -6   14.90    4.10
  -1   9   6   17.90    6.50
   0  -9  -6   22.80    7.20
   0  -9   6   37.10    5.20
   0   9  -6   29.60    4.60
   0   9   6   30.80    5.20
   0   9   6   54.29   10.10
   1  -9   6    4.10    1.40
  -1  -9  -6    2.30    4.60
  -1   9  -6    2.20    1.60
  -1   9  -6    3.50    4.30
   1   9   6    5.30    4.70
  -2  -9  -6   91.09   13.70
   2   9   6   98.59   14.10
  -2   9  -6   65.69   11.20
   2   9   6   89.89    7.90
  -3  -9  -6    7.30    5.60
  -3   9  -6   -2.00    4.40
   3   9   6    7.40    3.70
   3   9   6   -0.10    4.80
  -4  -9  -6    6.20    5.40
   4   9   6    7.00    5.50
  -4   9  -6    0.70    5.70
   4   9   6    2.90    3.70
  -5  -9  -6   13.00    6.70
   5   9   6   11.50    5.10
  -5   9  -6   -3.70    5.90
   5   9   6   10.20    6.50
   6  -9   6    3.70    2.70
  -6  -9  -6   -2.90    5.30
   6  -9   6    7.00    2.60
   6   9   6    9.50    5.50
   7  -9   6    1.30    3.30
   7  -9   6    8.80    6.80
  -7  -9  -6   13.60    8.40
   7  -9   6   -4.00    3.20
   7   9   6   -2.70    5.00
   8  -9   6   -7.00    3.90
   8  -9   6   -4.10    6.90
  -8  -9  -6    2.10    7.60
   8  -9   6  -11.70    4.10
   8   9   6    1.20    6.10
   9 -10  -6    3.10    8.10
  -9 -10   6    0.50    7.50
   9 -10  -6    2.70    7.70
   9  10  -6   11.60    9.20
  -8 -10   6   -6.60    6.70
   8 -10  -6    3.70    6.60
   8 -10  -6   -0.70    7.10
   8  10  -6   -7.20    5.60
  -7 -10   6   -3.90    5.80
   7 -10  -6    8.40    6.20
   7 -10  -6   -2.50    6.10
   7  10  -6   -9.30    5.30
  -7  10   6    7.00    6.60
  -6 -10   6    1.60    5.20
   6 -10  -6   -4.40    4.80
   6 -10  -6   -4.60    4.80
  -6  10   6    2.50    5.50
   6  10  -6   -4.50    5.70
   6  10  -6   10.70    5.90
   5 -10  -6   10.60    6.40
   5 -10  -6   -3.50    4.20
  -5 -10   6   -0.20    5.00
  -5  10   6   -5.10    4.10
   5  10  -6   -6.60    4.20
   4 -10  -6   48.70    9.50
   4 -10  -6   63.69   11.80
  -4 -10   6   37.50    9.30
  -4  10   6   37.70    9.80
  -4  10   6   49.00    9.10
   4  10  -6   47.10    8.90
  -3 -10   6  122.69   12.50
   3 -10  -6  115.99   15.30
  -3  10   6   74.89   12.00
  -3  10   6  115.39   11.40
   3  10  -6   89.09   11.40
  -2 -10   6   12.80    4.30
   2 -10  -6    5.20    5.20
  -2  10   6    8.80    4.10
   2  10  -6    5.30    3.40
  -2  10   6   -1.70    4.50
  -1 -10   6   28.00    5.80
   1 -10  -6   17.50    7.00
  -1  10   6   30.10    7.50
   1  10  -6   26.30    5.40
  -1  10   6   33.50    6.00
   0 -10  -6   18.10    7.30
   0 -10   6   35.40    5.70
   0  10   6   39.70    9.40
   0  10  -6   33.90    5.30
   0  10   6   35.50    6.00
   1 -10   6    6.90    2.40
  -1 -10  -6    5.30    4.90
   1  10   6   -1.30    2.50
  -1  10  -6    0.70    1.60
  -1  10  -6   -5.50    3.60
   1  10   6   -2.30    4.40
  -2 -10  -6   58.59   11.30
  -2  10  -6   72.59   12.80
   2  10   6   77.59   11.90
   2  10   6   75.29    7.80
  -3 -10  -6    6.50    6.30
   3  10   6   24.10    5.50
   3  10   6   16.40    5.70
  -3  10  -6   24.80    9.20
  -4 -10  -6   44.90   11.40
   4  10   6   66.29    8.90
  -4  10  -6   43.40   11.20
   4  10   6   65.39   12.00
  -5 -10  -6   85.89   15.70
  -5  10  -6   86.19   14.90
   5  10   6   90.79   12.40
   5  10   6   85.39   15.10
   6 -10   6    4.70    2.10
   6 -10   6   -0.80    1.70
  -6 -10  -6    6.70    7.40
   6  10   6   -2.50    3.60
   7 -10   6    0.90    2.90
   7 -10   6    1.40    2.90
  -7 -10  -6   -5.60    6.10
   7  10   6   -1.00    5.60
   8 -10   6   -1.50    4.00
  -8 -10  -6   -2.10    7.30
   8 -10   6   -6.80    4.50
   8  10   6    8.10    7.10
  -9 -11   6   -1.90    8.30
   9 -11  -6   -6.90    8.00
   9 -11  -6   -4.20    7.90
   9  11  -6   -9.20    8.10
  -8 -11   6    9.40    7.70
   8 -11  -6    8.90    8.50
   8 -11  -6    8.70    6.00
   8  11  -6   14.70   10.70
   7 -11  -6    0.10    7.10
  -7 -11   6   -5.10    6.20
   7 -11  -6    3.10    6.20
   7  11  -6    3.30    6.40
   6 -11  -6   16.10    8.20
   6 -11  -6   10.10    6.50
  -6 -11   6   16.00    7.20
  -6  11   6   16.40    6.90
   6  11  -6   32.40   10.80
   6  11  -6   25.10    8.40
   5 -11  -6   14.60    6.90
  -5 -11   6    8.90    6.70
   5 -11  -6   11.10    6.20
   5  11  -6   10.60    5.30
  -5  11   6    8.40    5.40
  -4 -11   6    4.00    4.70
   4 -11  -6   -3.20    4.40
   4  11  -6    6.30    5.90
  -4  11   6    9.60    6.70
  -4  11   6   -0.10    4.40
  -3 -11   6   30.20    7.40
   3 -11  -6   31.80    8.60
  -3  11   6   34.00    7.40
   3  11  -6   23.00    6.50
  -3  11   6   26.90    9.10
   2 -11  -6   45.90   10.60
  -2 -11   6   33.60    7.60
   2  11  -6   43.80    8.10
  -2  11   6   36.20    9.60
  -2  11   6   38.10    7.10
   1 -11  -6    9.50    6.10
  -1 -11   6   13.90    4.30
   1  11  -6   10.30    3.90
  -1  11   6    9.70    6.20
  -1  11   6   17.20    5.00
   0 -11   6    4.40    3.10
   0 -11  -6    7.20    5.40
   0  11   6    7.60    3.70
   0  11   6    7.80    5.50
   0  11  -6    3.10    3.10
   1 -11   6   13.80    3.20
  -1 -11  -6   12.40    6.30
   1  11   6   11.40    4.30
  -1  11  -6    3.90    2.10
  -1  11  -6   13.40    6.20
   1  11   6   12.80    6.80
  -2 -11  -6   41.40    9.80
   2 -11   6   33.10    3.00
   2  11   6   29.60    8.70
  -2  11  -6   46.50   10.10
  -3 -11  -6   -3.90    3.70
  -3  11  -6   -2.30    6.10
   3  11   6   -2.10    2.60
   3  11   6    6.00    5.90
  -4 -11  -6   -1.80    4.70
   4  11   6   -3.30    5.70
  -4  11  -6   18.50    7.80
   4  11   6    5.20    3.80
  -5 -11  -6   32.10   10.70
   5  11   6   11.90    5.10
  -6 -11  -6   10.20    8.40
   6  11   6    6.10    4.60
   7 -11   6   -5.00    2.40
  -7 -11  -6   -4.10    5.50
   7 -11   6   -3.00    2.10
   7  11   6    2.60    4.90
   8 -12  -6   10.70    9.90
  -8 -12   6   11.40    8.70
   8 -12  -6   20.30    9.50
   8  12  -6   -0.70    7.40
   7 -12  -6    6.60    8.50
  -7 -12   6    6.60    6.40
   7 -12  -6    8.20    6.70
   7  12  -6    2.90    7.30
   6 -12  -6    1.70    6.80
   6 -12  -6   -7.10    5.70
  -6 -12   6    4.50    6.50
   6  12  -6    2.20    6.80
  -6  12   6   -6.10    6.10
  -5 -12   6   19.50    7.80
   5 -12  -6   -0.60    5.00
  -5  12   6   16.60    7.30
  -5  12   6   11.00    7.50
   5  12  -6    1.60    5.80
   4 -12  -6   20.00    8.20
  -4 -12   6   19.00    7.50
  -4  12   6   17.10    6.70
  -4  12   6   37.30    8.80
   4  12  -6   15.10    6.40
   3 -12  -6  196.98   18.60
  -3 -12   6  172.68   15.40
  -3  12   6  151.88   16.40
   3  12  -6  153.18   14.60
  -3  12   6  149.59   13.80
  -2 -12   6    6.80    4.00
   2 -12  -6   -1.20    4.70
   2  12  -6   -4.10    3.20
  -2  12   6   -2.00    3.20
  -2  12   6   -1.30    5.50
  -1 -12   6   50.89    8.70
   1 -12  -6   70.59   13.10
   1  12  -6   49.10    8.20
  -1  12   6   70.49    9.30
  -1  12   6   84.89   13.60
   0 -12   6    2.70    3.10
   0 -12  -6    0.20    4.00
   0  12   6    2.00    3.00
   0  12   6    1.80    4.20
   0  12  -6   -1.90    2.30
  -1 -12  -6   31.50    9.60
   1 -12   6   55.19    6.60
   1  12   6   67.59   12.60
  -1  12  -6   59.19    6.70
   1  12   6   54.49    8.50
  -1  12  -6   53.99   12.20
  -2 -12  -6    1.00    5.00
   2 -12   6    5.90    2.00
   2  12   6   11.40    6.80
  -2  12  -6    2.50    6.10
  -3 -12  -6   34.60    9.50
   3  12   6   24.30    8.70
  -3  12  -6   39.60   10.50
   3  12   6   28.00    6.90
  -4 -12  -6   41.10   11.20
   4  12   6   43.50    8.10
  -5 -12  -6   23.70    9.40
   5  12   6   20.70    6.70
  -6 -12  -6   -5.10    5.50
   6  12   6    4.60    6.20
  -7 -12  -6   -3.30    6.80
   7  12   6    3.20    7.20
   8 -13  -6    5.50    7.40
  -8 -13   6   17.00    8.50
   8 -13  -6   20.70   10.80
   8  13  -6  -14.10    9.90
  -7 -13   6   22.40    9.50
   7 -13  -6   16.30    8.80
   7 -13  -6   25.30    9.00
   7  13  -6    3.30    8.70
  -6 -13   6   -6.70    6.20
   6 -13  -6  -12.30    5.50
  -6  13   6    4.60    6.60
   6  13  -6    0.00    5.60
  -5 -13   6   39.70   10.50
   5 -13  -6   30.10   10.00
  -5  13   6   36.90   10.40
   5  13  -6   11.00    7.10
   4 -13  -6   27.20    9.00
  -4 -13   6   30.60    8.90
   4  13  -6   53.09   10.50
  -4  13   6   48.10   10.90
  -4  13   6   34.10    9.30
   3 -13  -6   12.60    5.80
  -3 -13   6    0.00    4.10
  -3  13   6    3.80    6.40
  -3  13   6   -1.20    4.80
   3  13  -6   11.40    5.00
  -2 -13   6  130.99   13.40
   2 -13  -6  122.49   16.90
  -2  13   6  115.69   14.20
   2  13  -6  136.99   12.60
  -2  13   6  100.99   14.50
   1 -13  -6   10.50    6.80
  -1 -13   6    2.40    2.90
  -1  13   6   -1.00    5.60
  -1  13   6    0.20    3.70
   1  13  -6    2.10    3.60
   0 -13  -6   29.60    8.80
   0 -13   6   31.30    6.30
   0  13  -6   21.60    5.20
   0  13   6   24.00    6.20
   0  13   6   34.30    8.30
   1 -13   6    8.60    3.30
  -1 -13  -6   13.60    7.10
  -1  13  -6   19.50    4.20
  -1  13  -6   12.30    6.90
   1  13   6   13.80    6.60
   1  13   6   12.60    5.20
   2 -13   6   12.30    2.80
  -2 -13  -6   20.20    8.00
  -2  13  -6   23.60    8.80
   2  13   6   12.50    7.00
  -3 -13  -6   10.90    6.40
   3  13   6   12.20    5.10
  -4 -13  -6   20.30    9.00
   4  13   6    9.60    4.80
  -5 -13  -6   10.90    9.30
   5  13   6    1.60    4.90
  -6 -13  -6   -5.70    6.80
   6  13   6    1.90    4.60
   7 -14  -6   -5.90    7.10
  -7 -14   6    1.60    6.70
   7  14  -6  -15.50    6.30
   6 -14  -6   17.80    9.30
  -6 -14   6   24.00    9.00
   6  14  -6   17.70    9.00
   5 -14  -6    6.60    7.20
  -5 -14   6    1.10    4.60
  -5  14   6   14.00    8.20
   5  14  -6   -6.00    6.70
   4 -14  -6   50.19   12.10
  -4 -14   6   53.19   10.60
   4  14  -6   35.00    8.80
  -4  14   6   52.79   11.10
   3 -14  -6  110.89   17.30
  -3 -14   6  116.19   15.30
  -3  14   6  106.79   15.90
  -3  14   6  118.29   15.40
   3  14  -6  121.89   15.20
  -2 -14   6    7.10    4.70
   2 -14  -6    0.70    5.30
  -2  14   6  -11.30    5.80
  -2  14   6   14.10    6.00
   2  14  -6   -0.40    3.60
   1 -14  -6   64.09   12.80
  -1 -14   6   75.49   10.80
  -1  14   6   78.39   11.20
   1  14  -6   74.09   10.40
  -1  14   6  102.79   15.80
   0 -14  -6    5.00    6.60
   0 -14   6    6.50    4.00
   0  14  -6   11.20    7.10
   0  14  -6    0.70    3.90
   0  14   6    5.10    6.60
   0  14   6   11.20    6.20
   1 -14   6    8.70    4.00
  -1 -14  -6    9.10    6.70
  -1  14  -6   -0.90    6.10
   1  14   6    4.30    4.30
   1  14   6    3.30    6.90
  -1  14  -6   10.60    4.00
   2 -14   6   23.50    4.30
  -2 -14  -6   20.20    9.00
  -2  14  -6   35.30    5.30
   3 -14   6   17.50    2.70
  -3 -14  -6   23.30   10.10
   3 -14   6   14.00    2.50
   3  14   6   16.50    5.10
  -4 -14  -6   87.69   17.60
   4  14   6   87.29   12.80
  -5 -14  -6    3.50    8.60
   5  14   6    2.50    5.50
  -6 -14  -6    2.20    8.70
   6  14   6   -6.10    5.50
  -6 -15   6    2.40    7.80
   6 -15  -6   17.40    9.50
   6  15  -6    1.90    9.50
   5 -15  -6   35.80   10.40
  -5  15   6   29.30   10.30
  -4 -15   6   51.29   10.80
   4 -15  -6   53.79   12.20
   4  15  -6   42.60   10.40
  -4  15   6   40.50   10.60
   3 -15  -6   11.00    7.90
  -3 -15   6    2.30    4.20
  -3  15   6   -0.40    6.30
   3  15  -6    6.10    5.70
   2 -15  -6   63.59   13.50
  -2 -15   6   62.59   11.00
   2  15  -6   50.59    9.80
  -2  15   6   60.19   10.20
   1 -15  -6   10.00    9.00
  -1 -15   6   23.90    6.50
  -1  15   6   22.90    6.50
   1  15  -6   31.50    7.20
   0 -15  -6   20.50    8.40
   0 -15   6    7.10    3.80
   0  15   6    9.80    6.20
   0  15  -6    6.40    4.60
   1 -15   6    0.50    3.50
  -1 -15  -6   -7.40    6.60
   1  15   6    3.70    5.50
  -1  15  -6   -2.00    3.40
   2 -15   6    3.70    3.20
  -2 -15  -6    8.30    7.70
   2  15   6   -1.70    4.70
  -2  15  -6    5.40    3.10
  -3 -15  -6   72.69   15.20
   3 -15   6   68.39    5.80
   3 -15   6   58.29    5.20
   3  15   6   59.79   10.10
  -4 -15  -6    1.60    7.60
   4  15   6    3.00    5.30
  -5 -15  -6   11.90   10.20
   5  15   6   22.70    7.10
  -6 -16   6   12.70   10.30
   6 -16  -6   29.40   11.80
   5 -16  -6   27.20   10.80
  -5 -16   6   22.20   10.20
   4 -16  -6    3.00    8.00
  -4 -16   6    7.40    7.10
  -4  16   6   12.00    8.50
   4  16  -6   19.00   11.00
   3 -16  -6   78.69   14.10
  -3 -16   6   46.80   10.20
   3  16  -6   37.00   10.50
  -3  16   6   68.99   12.50
   2 -16  -6    6.90    6.70
  -2 -16   6    6.60    4.90
  -2  16   6    5.30    6.70
   2  16  -6    5.20    6.30
   1 -16  -6   62.99   14.40
  -1 -16   6  117.49   14.30
  -1  16   6   83.79   13.30
   1  16  -6   93.59   13.20
   0 -16   6   64.99    9.80
   0 -16  -6   67.19   13.40
   0  16  -6   42.70    8.30
   0  16   6   44.90    9.70
  -1 -16  -6    7.10    7.90
   1 -16   6   21.50    5.40
   1  16   6   27.10    7.20
  -1  16  -6   28.30    6.40
  -2 -16  -6   47.50   14.80
   2 -16   6   40.70    6.30
  -2  16  -6   48.70    7.10
   2  16   6   38.40    8.70
  -3 -16  -6    5.80    7.10
   3 -16   6    5.80    3.00
   3  16   6    0.70    5.40
  -4 -16  -6   38.30   13.00
   4  16   6   49.60   10.10
   5 -17  -6    1.00    8.30
  -5 -17   6    1.50    7.50
  -4 -17   6   43.50   11.90
   4 -17  -6   70.49   14.80
   3 -17  -6   -4.70    8.20
  -3 -17   6    3.00    6.20
   3  17  -6  -11.30    6.10
  -3  17   6  -12.20    7.40
   2 -17  -6   80.89   16.60
  -2 -17   6   76.89   12.20
   2  17  -6   84.19   12.70
  -2  17   6   67.99   13.10
   1 -17  -6   39.00   11.50
  -1 -17   6   28.00    8.00
  -1  17   6   16.80    7.60
   1  17  -6   36.10    8.10
   0 -17   6   31.90    7.70
   0 -17  -6   46.40   13.20
   0  17  -6   32.20    7.80
   0  17   6   25.70    8.40
   1 -17   6   31.50    6.60
  -1 -17  -6   30.70   10.60
   1  17   6   34.70    9.30
  -1  17  -6   42.30    7.80
   2 -17   6   27.00    5.60
  -2 -17  -6   10.50    9.70
  -2  17  -6    9.70    4.90
   2  17   6   23.90    8.70
   3 -17   6   40.40    5.20
  -3 -17  -6   28.20   10.50
   3  17   6   38.90    8.70
  -3 -18   6   -0.10    6.90
   3 -18  -6   -9.20    7.70
  -2 -18   6    9.10    6.90
   2 -18  -6   -6.50    7.00
  -2  18   6    1.40    8.30
   2  18  -6   -6.50    7.20
  -1 -18   6   25.60    8.10
   1 -18  -6   27.10   10.70
  -1  18   6   17.80    9.60
   1  18  -6   28.80    8.30
   0 -18  -6   -7.50    7.50
   0 -18   6    8.30    5.70
   0  18  -6    8.90    6.90
   0  18   6    9.20    8.30
   1 -18   6   18.20    6.40
  -1 -18  -6   18.50   10.90
   1  18   6    2.00    7.30
  -1  18  -6    7.10    5.70
  -2 -18  -6   18.20    9.10
   2 -18   6   28.30    6.80
  -2  18  -6    6.70    5.80
   2  18   6   24.00    8.90
  10   0  -7    2.50    6.90
   9   0  -7   10.40    7.30
   8   0  -7    1.10    5.80
   8   0  -7   -4.60    4.60
   7   0  -7    1.30    6.00
   7   0  -7    9.00    6.40
   6   0  -7    3.80    4.20
   6   0  -7    2.10    4.40
   5   0  -7   -1.40    3.40
   5   0  -7    0.60    3.80
   5   0  -7    4.70    2.00
   4   0  -7   -1.70    2.70
   4   0  -7   -2.50    2.30
   4   0  -7    1.80    2.60
   3   0  -7   -1.40    2.70
   3   0  -7   -1.30    2.10
   3   0  -7   -1.50    1.80
   2   0  -7   -1.50    2.00
   2   0  -7   -0.80    2.20
  -1   0   7    4.30    2.80
   1   0  -7    0.90    2.30
   0   0   7    0.20    1.80
   0   0  -7    2.20    2.00
   1   0   7    2.00    2.10
  -1   0  -7    0.60    1.70
  -1   0  -7    0.60    1.70
  -2   0  -7    0.40    1.80
  -2   0  -7    0.30    2.20
   2   0   7   -1.80    2.00
  -3   0  -7    0.50    2.40
  -3   0  -7    0.20    2.50
   3   0   7   -2.30    2.50
   3   0   7    0.90    2.00
   4   0   7   -0.60    3.60
  -4   0  -7   -2.30    2.60
  -4   0  -7   -5.20    1.60
   4   0   7    0.80    2.30
  -5   0  -7    2.00    3.50
   5   0   7   -0.10    3.80
  -5   0  -7   -1.00    3.70
   5   0   7    0.30    3.10
  -6   0  -7   -0.50    3.40
  -6   0  -7    4.20    4.60
   6   0   7   -3.80    3.30
   6   0   7    3.20    5.40
  -7   0  -7    0.30    5.10
  -7   0  -7   -0.60    4.00
   7   0   7   -1.20    4.10
   7   0   7    5.40    5.50
  -8   0  -7    4.70    5.30
  -8   0  -7  -15.70    6.50
   8   0   7    4.80    7.00
   8   0   7   -4.00    5.00
   9   0   7    2.70    7.00
   9   0   7   -0.20    7.10
  -9   0  -7   -8.50    6.00
  10  -1  -7    2.00    9.60
  10  -1  -7   -6.30    6.30
  10   1  -7   -4.20    7.60
   9  -1  -7    9.30    8.00
   9  -1  -7   -1.30    5.60
   9   1  -7   -2.30    5.60
   8  -1  -7    0.20    6.30
   8  -1  -7    6.90    6.40
   8  -1  -7    7.30    7.00
   8   1  -7    9.70    7.30
  -8   1   7   10.60    5.70
   8   1  -7   -3.40    6.00
   7  -1  -7    7.20    5.40
   7  -1  -7    6.60    5.80
   7  -1  -7    4.20    5.60
  -7   1   7   -6.20    4.20
   7   1  -7   13.80    7.30
   7   1  -7   13.50    7.60
   6  -1  -7   -1.30    3.30
   6  -1  -7   10.40    5.30
   6  -1  -7    2.10    4.20
   6   1  -7    2.60    4.20
   6   1  -7    4.90    3.90
  -6   1   7    0.20    3.80
   5  -1  -7   54.19    9.70
   5  -1  -7   84.39   12.90
   5  -1  -7   61.09    9.70
   5   1  -7   58.59    9.50
   5   1  -7   55.89   10.10
   4  -1  -7  117.49   12.10
   4  -1  -7  100.49    9.90
   4  -1  -7  115.59   11.40
   4   1  -7  104.59    9.90
   4   1  -7   94.99   10.30
   3  -1  -7   39.40    7.50
   3  -1  -7   46.90    6.60
   3   1  -7   49.60    7.90
   3   1  -7   46.10    8.00
   3   1  -7   58.09    8.10
   2  -1  -7  562.94   23.30
   2  -1  -7  566.44   26.70
   2   1  -7  533.45   25.50
   1  -1  -7    3.40    1.80
   1  -1  -7    6.40    3.10
  -1   1   7    4.50    3.20
   1   1  -7    7.90    2.90
   0  -1   7   70.59    6.10
   0  -1  -7   73.89    7.30
   0  -1  -7   72.29    4.50
   0   1   7   72.99    7.20
   0   1  -7   75.09    6.30
  -1  -1  -7   80.69    5.40
  -1  -1  -7   49.99    6.60
   1  -1   7   80.09    6.20
  -1   1  -7   70.79    6.10
   1   1   7   75.69    7.30
  -1   1  -7   74.39    6.60
  -2  -1  -7    1.20    2.10
   2  -1   7    5.70    2.10
  -2  -1  -7    2.20    2.60
  -2   1  -7    3.30    2.20
   2   1   7    4.00    2.90
  -2   1  -7    3.20    2.90
   2   1   7    2.90    2.10
  -3  -1  -7    0.90    1.80
   3  -1   7   -2.60    1.60
   3  -1   7   -0.50    1.40
  -3  -1  -7    1.50    2.50
   3   1   7    4.30    3.10
  -3   1  -7    2.50    3.20
  -3   1  -7    1.90    2.20
   3   1   7    1.20    2.30
   4  -1   7    1.40    3.90
   4  -1   7    1.90    2.40
  -4  -1  -7    4.10    3.10
  -4  -1  -7    7.60    3.50
   4   1   7    6.30    3.40
  -4   1  -7    6.40    3.80
   4   1   7    4.10    3.20
  -4   1  -7    1.40    2.10
  -5  -1  -7   16.50    5.70
   5  -1   7   20.40    5.30
   5  -1   7   10.70    5.50
  -5  -1  -7   14.00    5.30
   5   1   7   31.10    8.10
  -5   1  -7   13.30    4.60
  -5   1  -7   12.40    5.40
   5   1   7   16.10    5.40
   6  -1   7    2.70    4.50
  -6  -1  -7    4.10    4.90
   6  -1   7   -5.70    3.10
  -6  -1  -7    4.40    4.30
   6   1   7    5.60    4.70
  -6   1  -7    9.00    4.90
  -6   1  -7    4.20    5.40
   6   1   7    9.70    5.90
  -7  -1  -7    1.40    5.10
   7  -1   7   -5.30    5.10
   7  -1   7    0.80    4.70
  -7  -1  -7   -2.50    4.40
   7   1   7    8.40    5.20
   7   1   7    4.40    6.40
  -7   1  -7   -2.60    5.40
  -7   1  -7    2.40    3.60
   8  -1   7    3.40    6.90
   8  -1   7    1.40    5.90
  -8  -1  -7    0.60    7.20
  -8  -1  -7    4.90    4.90
   8   1   7   -5.70    5.30
  -8   1  -7    0.70    4.60
  -8   1  -7    3.80    8.00
   8   1   7    3.50    6.40
  -9  -1  -7   -4.70    6.20
   9  -1   7   -1.60    8.10
   9   1   7  -11.50    7.30
   9   1   7   12.10   12.50
  -9   1  -7    0.10    6.00
  10  -2  -7    9.70   10.30
  10  -2  -7    2.90    5.80
  10   2  -7  -11.50    7.60
   9  -2  -7   -0.70    5.40
   9  -2  -7   12.20    8.40
   9   2  -7   12.50    7.00
   8  -2  -7    4.10    6.40
   8  -2  -7   -8.70    5.80
   8  -2  -7    7.50    5.40
   8   2  -7    2.60    7.60
  -8   2   7    5.90    6.20
   8   2  -7   12.70    7.40
   7  -2  -7   43.80   10.80
   7  -2  -7   41.70   10.30
   7  -2  -7   18.00    7.70
  -7   2   7    9.60    5.90
   7   2  -7   34.10    9.80
   7   2  -7   24.00    7.80
   6  -2  -7   51.29    9.10
   6  -2  -7   72.29   12.50
   6  -2  -7   40.00   10.50
   6   2  -7   67.69   12.10
   6   2  -7   63.69   11.40
  -6   2   7   67.29   10.70
   5  -2  -7   18.30    6.10
   5  -2  -7    8.90    5.20
   5  -2  -7   17.40    6.00
   5   2  -7   17.70    5.90
  -5   2   7   15.10    5.70
   4  -2  -7   10.50    4.20
   4  -2  -7    8.80    4.60
   4   2  -7   16.20    4.60
   4   2  -7   11.50    4.70
  -4   2   7    9.90    4.00
   3  -2  -7   45.80    6.90
   3  -2  -7   30.00    6.70
   3   2  -7   49.40    7.90
   3   2  -7   50.09    8.10
   2  -2  -7  226.88   15.00
   2  -2  -7  208.18   11.40
   2   2  -7  202.68   13.30
  -2   2   7  205.88   14.20
   2   2  -7  233.98   13.90
   1  -2  -7   30.60    5.90
   1  -2  -7   38.30    3.60
  -1   2   7   53.29    7.30
   1   2  -7   44.60    6.00
   1   2  -7   51.79    6.60
   0  -2  -7  188.18   12.30
   0   2  -7  175.38    9.60
   0   2   7  173.98   12.00
   1  -2   7  103.49    6.30
  -1  -2  -7  107.99    9.10
  -1  -2  -7   94.19    5.10
  -1   2  -7  102.69    6.40
  -1   2  -7   87.99    8.10
   1   2   7   96.69    8.60
  -2  -2  -7    4.20    2.60
  -2  -2  -7   11.00    2.60
   2  -2   7    8.30    2.30
   2   2   7    7.00    3.50
  -2   2  -7    8.60    3.70
  -2   2  -7    7.00    2.10
   2   2   7    5.40    2.40
   3  -2   7   25.50    6.00
  -3  -2  -7   35.10    5.50
   3  -2   7   40.10    5.00
  -3  -2  -7   36.30    6.80
  -3   2  -7   51.59    8.00
  -3   2  -7   37.90    5.30
   3   2   7   23.80    5.60
   3   2   7   28.80    5.10
  -4  -2  -7    3.40    3.00
   4  -2   7    0.50    2.30
   4  -2   7    0.10    4.00
  -4  -2  -7    9.40    4.00
  -4   2  -7    6.20    3.50
  -4   2  -7    9.20    4.10
   4   2   7   -0.20    2.20
   4   2   7    1.50    3.30
   5  -2   7   62.99    8.00
   5  -2   7   60.59   10.50
  -5  -2  -7   58.29    8.90
  -5  -2  -7   62.69    9.40
  -5   2  -7   57.19   10.10
   5   2   7   54.99    9.60
  -5   2  -7   60.19    8.10
   5   2   7   70.19   10.70
  -6  -2  -7   47.60   10.00
  -6  -2  -7   39.30    9.10
   6  -2   7   50.39   10.50
   6  -2   7   43.60    7.30
   6   2   7   38.60    9.50
  -6   2  -7   36.90    7.40
  -6   2  -7   22.10    8.60
   6   2   7   40.70    8.50
  -7  -2  -7   -0.90    4.80
   7  -2   7    8.40    5.30
  -7  -2  -7    6.60    5.90
   7  -2   7    0.90    6.20
   7   2   7   10.70    5.80
  -7   2  -7  -10.70    4.30
   7   2   7    9.80    5.80
  -7   2  -7    1.80    3.80
  -8  -2  -7    6.60    6.70
   8  -2   7    9.60    7.30
  -8  -2  -7   11.70    6.70
   8  -2   7   -3.10    4.90
  -8   2  -7    6.60    5.10
   8   2   7    3.30    6.90
   8   2   7    6.10    6.40
   9  -2   7   -2.30    7.30
   9  -2   7  -20.40    6.00
  -9  -2  -7    4.00    6.30
   9   2   7    6.20    9.40
  10  -3  -7    5.60    7.00
  10  -3  -7    3.70    6.90
  10   3  -7    1.70    7.10
   9  -3  -7   -7.50    6.80
   9  -3  -7    3.00    6.40
   9   3  -7   -5.10    4.30
   8  -3  -7   12.10    5.90
   8  -3  -7   16.90    8.10
   8  -3  -7    1.10    6.70
   8   3  -7    6.40    6.80
  -8   3   7    8.30    7.10
   8   3  -7    2.50    7.40
   7  -3  -7   42.60   10.00
   7  -3  -7   32.30   10.00
   7  -3  -7   31.20    9.10
   7   3  -7   26.40    8.20
  -7   3   7   30.30    8.00
   7   3  -7   34.50    9.90
   6  -3  -7   50.79   11.10
   6  -3  -7   63.29   11.70
   6  -3  -7   64.69   11.40
  -6   3   7   35.20    8.80
   6   3  -7   47.80   10.00
   6   3  -7   39.20    8.70
   5  -3  -7  198.38   15.30
   5  -3  -7  183.78   16.60
   5  -3  -7  181.68   16.30
   5   3  -7  176.28   15.50
   5   3  -7  213.38   16.90
  -5   3   7  185.38   14.80
   4  -3  -7   90.49   12.70
   4  -3  -7  102.39    9.50
   4   3  -7   95.69   12.10
   4   3  -7  109.99   11.00
  -4   3   7   93.89    9.60
   3  -3  -7   76.29   10.80
   3  -3  -7   46.60    6.40
   3   3  -7   52.09    8.40
  -3   3   7   51.79    6.70
   2  -3  -7  230.88   15.40
   2  -3  -7  217.08   11.40
  -2   3   7  233.38   15.50
   2   3  -7  198.38   13.20
   1  -3  -7  242.48   15.70
   1  -3  -7  238.18    9.80
   1   3  -7  240.08   13.00
   1   3  -7  256.07   13.10
  -1   3   7  234.68   15.10
   0  -3  -7  143.39   11.30
   0   3  -7  126.29    7.40
   0   3   7  120.79   10.30
   0   3  -7  128.69    7.60
  -1  -3  -7   97.69    9.50
  -1   3  -7   92.59    5.00
  -1   3  -7   85.39    8.30
   1   3   7   69.09    8.90
  -2  -3  -7   31.40    6.90
   2  -3   7   37.50    2.80
  -2  -3  -7   32.80    4.10
  -2   3  -7   35.90    3.10
   2   3   7   39.50    6.80
  -2   3  -7   44.70    7.70
   2   3   7   38.00    3.90
   3  -3   7   79.39    5.30
  -3  -3  -7   93.19   11.40
  -3  -3  -7   94.59    7.60
   3   3   7   88.99   10.80
  -3   3  -7   75.59    5.40
  -3   3  -7   67.89    9.80
   3   3   7   78.59    7.20
   4  -3   7   24.10    6.70
   4  -3   7   19.10    3.90
  -4  -3  -7   19.80    4.80
  -4  -3  -7   24.00    6.50
   4   3   7   23.90    5.50
  -4   3  -7   22.90    4.10
  -4   3  -7   22.40    6.60
   4   3   7   29.40    6.80
   5  -3   7  148.59   14.90
   5  -3   7  135.59    9.80
  -5  -3  -7  134.19   12.30
  -5  -3  -7  120.09   15.00
  -5   3  -7  139.09   14.10
  -5   3  -7  136.89   10.30
   5   3   7  118.49   12.80
   5   3   7  140.49   13.00
  -6  -3  -7   -3.10    4.10
   6  -3   7    5.60    3.50
  -6  -3  -7    1.90    4.60
   6  -3   7    2.60    3.60
  -6   3  -7    2.70    2.80
  -6   3  -7    4.10    5.40
   6   3   7    5.10    5.50
   6   3   7   -7.70    3.50
  -7  -3  -7    1.70    5.60
   7  -3   7   -2.50    4.90
   7  -3   7    0.00    3.50
  -7  -3  -7   -8.30    4.80
   7   3   7    3.80    5.30
  -7   3  -7   -1.90    6.30
   7   3   7    0.30    5.70
  -8  -3  -7   -2.40    6.30
  -8  -3  -7   -3.40    6.30
   8  -3   7   15.30    8.20
   8  -3   7    4.70    5.20
   8   3   7  -10.60    5.20
   8   3   7   -4.40    6.10
   9  -3   7  -18.90    6.80
  -9  -3  -7   -4.70    7.10
   9  -3   7   -3.00    7.00
   9   3   7   -8.00    6.30
  10  -4  -7   -2.00    7.70
  10  -4  -7   -1.90    7.90
  10   4  -7   -3.80    7.90
   9  -4  -7   10.80    8.30
   9  -4  -7    9.20    7.50
   9   4  -7   15.60    9.10
   8  -4  -7   10.80    7.10
   8  -4  -7    4.90    6.30
   8  -4  -7    4.90    7.20
  -8   4   7   13.80    7.40
   8   4  -7   15.40    7.80
   7  -4  -7   67.29   11.90
   7  -4  -7   81.39   15.10
   7  -4  -7   79.89   14.10
  -7   4   7   92.69   13.90
   7   4  -7  116.09   15.40
   7   4  -7  101.79   16.40
   6  -4  -7  233.18   20.20
   6  -4  -7  280.07   20.40
   6  -4  -7  270.27   20.80
   6   4  -7  254.87   20.50
  -6   4   7  231.58   18.60
   6   4  -7  247.08   20.20
   5  -4  -7  196.58   15.60
   5  -4  -7  207.18   18.00
  -5   4   7  207.68   15.40
   5   4  -7  182.68   16.10
   5   4  -7  178.88   16.00
   4  -4  -7  100.29    9.40
   4  -4  -7  116.99   14.60
   4   4  -7  105.39   10.90
  -4   4   7   89.69    9.50
   4   4  -7   95.89   12.40
   3  -4  -7  286.17   15.50
   3  -4  -7  313.47   19.60
  -3   4   7  281.77   15.30
   3   4  -7  270.97   16.80
  -3   4   7  250.47   18.00
   2  -4  -7  102.49    7.30
   2  -4  -7  103.39   12.80
  -2   4   7  102.89   10.10
  -2   4   7  102.19    7.00
   2   4  -7  107.29    9.00
   1  -4  -7  148.89    6.60
   1  -4  -7  153.58   12.60
   1   4  -7  153.88    9.60
   1   4  -7  155.98    9.70
  -1   4   7  148.09   12.00
   0  -4  -7  220.38   15.30
   0   4  -7  228.98   10.50
   0   4  -7  225.98   10.60
   0   4   7  256.27   15.80
  -1  -4  -7  352.16   20.30
  -1   4  -7  325.87   18.60
   1   4   7  373.46   20.10
  -2  -4  -7  636.64   30.60
   2   4   7  670.03   23.90
  -2   4  -7  622.74   29.80
   2   4   7  618.64   29.90
  -3  -4  -7   28.60    6.70
   3   4   7   28.50    4.80
   3   4   7   39.10    7.30
  -3   4  -7   28.40    6.80
   4  -4   7   98.69    6.30
   4  -4   7   93.99   13.10
  -4  -4  -7  101.59   10.90
  -4   4  -7  102.29   13.10
   4   4   7   93.89   12.30
   4   4   7   89.69    9.10
  -5  -4  -7    1.10    3.60
  -5  -4  -7    5.40    4.50
   5  -4   7    7.60    2.60
   5  -4   7    6.30    5.80
   5   4   7    4.60    4.80
   5   4   7   10.00    5.30
  -5   4  -7    0.70    5.10
   6  -4   7   46.70    9.90
   6  -4   7   42.40    6.60
  -6  -4  -7   28.50    7.90
  -6  -4  -7   39.80    7.70
  -6   4  -7   44.60   11.00
   6   4   7   49.50    9.70
   6   4   7   36.90    8.70
   7  -4   7    5.50    3.40
   7  -4   7    7.40    6.50
  -7  -4  -7    3.40    5.40
   7   4   7    2.30    6.30
  -7   4  -7   -0.50    7.30
   7   4   7   -5.70    4.80
  -8  -4  -7    1.90    6.60
   8  -4   7    3.60    4.80
   8  -4   7    1.50    6.80
   8   4   7    1.70    6.40
  -9  -4  -7    1.70    6.00
   9  -4   7   -2.00    6.20
   9  -4   7    6.50    8.70
   9   4   7   -3.50    8.00
  10  -5  -7  -12.20    7.50
  10  -5  -7   12.00    7.40
  10   5  -7    1.80    7.80
   9  -5  -7   18.60   10.00
   9  -5  -7   13.10    6.50
   9   5  -7   10.20    7.70
   8  -5  -7   33.80    9.60
   8  -5  -7   24.30    8.40
  -8   5   7    2.60    6.80
   8   5  -7   14.70    8.30
   7  -5  -7   66.19   12.70
  -7  -5   7   49.80   12.10
   7  -5  -7   75.29   13.00
   7  -5  -7   64.99   12.50
   7   5  -7   86.49   15.50
   7   5  -7   95.79   15.50
  -7   5   7   46.20   10.20
   6  -5  -7  195.78   18.60
   6  -5  -7  174.38   17.00
  -6  -5   7  228.98   19.20
   6  -5  -7  198.48   18.80
  -6   5   7  219.08   17.10
   6   5  -7  205.98   18.00
   6   5  -7  215.48   19.30
   5  -5  -7    1.20    4.10
   5  -5  -7    7.20    3.70
  -5  -5   7    5.80    4.90
  -5   5   7    5.50    4.40
   5   5  -7   -2.90    3.10
   5   5  -7   15.20    6.00
   4  -5  -7  172.28   15.50
  -4  -5   7  186.28   15.40
   4  -5  -7  186.48   14.00
   4   5  -7  163.98   13.80
  -4   5   7  187.68   13.30
   3  -5  -7   91.89   12.30
   3  -5  -7   77.19    8.10
  -3  -5   7   81.79   10.20
  -3   5   7   80.69   11.30
  -3   5   7   71.69    7.20
   3   5  -7   88.29    9.20
   2  -5  -7  364.86   16.30
   2  -5  -7  349.17   21.50
  -2   5   7  366.86   16.20
  -2   5   7  365.26   21.20
   2   5  -7  344.27   18.40
   1  -5  -7   46.10    8.30
  -1   5   7   31.30    7.00
   1   5  -7   35.80    5.00
  -1   5   7   24.30    2.40
   0  -5  -7  396.36   22.30
   0   5  -7  404.56   16.00
   0   5   7  413.56   22.50
   0   5  -7  406.66   16.00
  -1  -5  -7  685.33   33.20
  -1   5  -7  693.73   32.10
   1   5   7  707.93   32.50
  -2  -5  -7   19.00    4.80
   2   5   7   17.70    5.50
  -2   5  -7   26.00    6.40
   2   5   7   22.80    3.20
  -3  -5  -7  204.08   15.90
   3   5   7  195.68   11.50
  -3   5  -7  192.68   15.60
  -4  -5  -7   22.20    6.80
   4  -5   7    8.40    1.50
   4  -5   7    9.90    1.60
   4   5   7    7.50    3.80
   4   5   7    4.10    4.40
  -4   5  -7   -2.20    4.70
  -5  -5  -7   64.29   12.00
   5  -5   7   90.09    6.30
   5  -5   7   70.29    5.90
   5  -5   7  104.09   15.40
   5   5   7   78.09   10.90
  -5   5  -7   87.69   14.20
   5   5   7   74.89   12.00
   6  -5   7    5.50    3.60
   6  -5   7    5.60    2.50
  -6  -5  -7    9.70    4.70
   6  -5   7    9.30    6.20
  -6   5  -7    5.50    6.60
   6   5   7   11.60    6.20
   6   5   7    0.80    5.20
  -7  -5  -7    5.90    6.50
   7  -5   7   13.00    4.30
   7  -5   7    3.40    3.60
   7  -5   7    6.90    5.30
  -7   5  -7   -2.40    8.60
   7   5   7   16.50    6.70
   7   5   7   21.70    8.40
   8  -5   7    5.40    5.20
   8  -5   7   -1.20    4.60
  -8  -5  -7    3.10    6.90
   8  -5   7    1.10    5.70
   8   5   7    3.20    7.70
   9  -5   7   -5.90    5.90
   9  -5   7   -3.40    7.60
   9  -5   7    2.00    7.40
  -9  -5  -7   -5.70    6.30
   9   5   7   -1.20    7.50
  10  -6  -7   17.90    9.30
  10  -6  -7   -0.70    7.20
  10   6  -7    7.90    5.50
   9  -6  -7    6.80    5.70
   9  -6  -7   -0.90    7.00
   9   6  -7    1.00    4.90
   8  -6  -7   34.50   11.80
   8  -6  -7   14.30    6.80
  -8  -6   7   20.20   10.20
  -8   6   7    0.60    6.80
   8   6  -7   22.20    9.70
   7  -6  -7   34.60    9.70
   7  -6  -7   41.80   10.70
   7  -6  -7   27.10    9.70
  -7  -6   7   47.30   11.00
   7   6  -7   38.90   10.10
   7   6  -7   51.29   11.70
  -7   6   7   35.30    8.80
   6  -6  -7  102.19   15.00
   6  -6  -7   83.39   14.50
  -6  -6   7   62.19   11.20
   6   6  -7   90.49   14.30
   6   6  -7  105.49   15.20
  -6   6   7   93.59   12.90
   5  -6  -7  345.27   24.60
  -5  -6   7  370.16   24.80
   5  -6  -7  389.56   23.40
   5   6  -7  343.77   24.30
  -5   6   7  368.56   21.70
   5   6  -7  342.57   23.00
   4  -6  -7   -1.30    2.60
  -4  -6   7    4.30    3.70
   4  -6  -7    3.00    4.00
   4   6  -7   -0.90    2.50
  -4   6   7   -0.50    2.60
  -3  -6   7  324.07   19.10
   3  -6  -7  289.07   20.10
   3  -6  -7  283.77   16.20
  -3   6   7  296.57   19.90
   3   6  -7  300.37   17.90
  -3   6   7  282.87   15.80
   2  -6  -7  213.58   11.50
   2  -6  -7  201.38   16.10
  -2  -6   7  191.08   13.30
  -2   6   7  221.18   11.50
   2   6  -7  196.68   13.00
  -2   6   7  214.08   16.00
   1  -6  -7  182.68   14.90
   1   6  -7  192.88   11.10
  -1   6   7  169.78   14.10
  -1   6   7  204.58    9.10
   0  -6  -7   28.00    6.80
   0   6  -7   35.60    3.10
   0   6  -7   28.40    3.10
   0   6   7   19.10    5.90
  -1  -6  -7  406.46   23.80
  -1   6  -7  410.86   23.40
   1   6   7  455.95   24.40
  -2  -6  -7  543.95   29.80
   2   6   7  577.94   29.60
  -2   6  -7  583.74   29.60
   2   6   7  575.54   22.00
  -3  -6  -7   11.90    5.70
   3   6   7   14.90    3.70
  -3   6  -7    5.40    3.90
   3   6   7   12.60    5.80
  -4  -6  -7  101.89   14.40
   4   6   7   85.19   12.90
  -4   6  -7   88.69   13.00
   4   6   7   82.49    8.70
   5  -6   7    7.30    6.20
   5  -6   7    5.50    1.80
  -5  -6  -7    7.80    6.40
   5  -6   7    4.20    1.90
   5   6   7    2.90    3.90
   5   6   7   10.30    5.10
  -5   6  -7   -0.30    5.20
   6  -6   7   39.30    5.70
   6  -6   7   31.70    9.40
  -6  -6  -7   36.60    9.90
   6  -6   7   34.70    5.30
   6   6   7   36.80    9.90
   6   6   7   40.90    8.30
  -6   6  -7   37.30    9.20
   7  -6   7    9.60    4.50
   7  -6   7   33.10    8.00
   7  -6   7   20.80    5.10
  -7  -6  -7   19.80    8.70
   7   6   7   16.90    7.10
   7   6   7   10.10    7.30
  -8  -6  -7    0.40    7.50
   8  -6   7    1.30    3.90
   8  -6   7   14.40    7.90
   8  -6   7   -2.30    4.70
   8   6   7   -8.40    6.50
  10  -7  -7   22.70    9.90
  10  -7  -7   10.30    8.00
  10   7  -7   -3.00    9.60
  -9  -7   7   22.60    8.60
   9  -7  -7    0.90    7.20
   9  -7  -7    1.20    7.50
   9   7  -7    7.10    8.30
  -8  -7   7   15.50    9.10
   8  -7  -7    3.40    5.00
   8  -7  -7   12.30    6.30
  -8   7   7    2.40    7.00
   8   7  -7   26.40   10.90
   7  -7  -7   49.40   11.70
   7  -7  -7   79.89   14.30
  -7  -7   7   51.49   11.70
   7  -7  -7   64.09   12.80
   7   7  -7   57.79   13.00
  -7   7   7   63.29   12.10
   7   7  -7   65.99   11.60
   6  -7  -7  110.09   16.20
  -6  -7   7  118.59   16.90
   6  -7  -7   97.69   13.60
  -6   7   7  113.29   15.10
   6   7  -7  124.79   17.80
   6   7  -7   93.69   14.20
   5  -7  -7   32.80    9.10
   5  -7  -7   40.20    9.20
  -5  -7   7   29.00    8.00
  -5   7   7   33.40    7.40
   5   7  -7   33.20    9.70
   5   7  -7   28.80    6.50
   4  -7  -7   39.20    9.30
   4  -7  -7   41.80    7.70
  -4  -7   7   41.30    8.50
  -4   7   7   35.40    6.90
   4   7  -7   33.60    7.70
  -4   7   7   57.19   11.00
  -3  -7   7  146.49   12.60
   3  -7  -7  140.29   11.00
   3  -7  -7  106.79   13.90
  -3   7   7  167.98   14.70
  -3   7   7  144.29   10.60
   3   7  -7  114.69   11.00
   2  -7  -7  246.58   19.00
  -2  -7   7  259.47   15.90
   2   7  -7  284.97   15.80
  -2   7   7  272.47   18.70
  -2   7   7  259.17   13.80
  -1  -7   7   22.50    4.40
   1  -7  -7   12.40    5.50
   1   7  -7   23.70    4.40
  -1   7   7   18.10    5.20
  -1   7   7   26.30    3.80
   0  -7  -7  666.73   33.80
   0   7  -7  680.83   24.80
   0   7   7  661.73   23.80
   0   7   7  677.03   33.30
  -1  -7  -7  215.68   17.00
   1   7   7  205.98   16.10
   1   7   7  235.68    9.20
   1   7   7  175.48    8.70
  -1   7  -7  216.38   16.40
  -2  -7  -7   16.10    5.60
   2   7   7   37.10    8.40
   2   7   7   44.60    5.10
  -2   7  -7   43.70    8.80
  -3  -7  -7  132.49   16.70
  -3   7  -7   94.09   13.40
   3   7   7  106.89   13.80
   3   7   7  114.59    8.60
  -4  -7  -7    7.20    5.90
   4   7   7    3.70    4.00
   4   7   7   -0.90    4.00
  -4   7  -7    2.10    5.20
  -5  -7  -7  112.79   16.00
   5   7   7   92.29   13.70
   5   7   7  114.09   10.80
  -5   7  -7  121.39   17.10
   6  -7   7   18.70    6.70
   6  -7   7   18.30    3.30
   6  -7   7   18.00    3.40
  -6  -7  -7   20.00    8.80
   6   7   7   20.80    7.30
   6   7   7   26.80    9.00
  -7  -7  -7   18.70    8.10
   7  -7   7   24.30    8.70
   7  -7   7   17.90    4.70
   7  -7   7   35.30    5.80
   7   7   7   19.40    8.00
   8  -7   7    7.10    5.00
   8  -7   7    7.30    8.50
   8  -7   7   12.10    5.10
  -8  -7  -7  -15.10    7.00
   8   7   7   27.70    8.70
  -9  -8   7   12.40    7.80
   9  -8  -7    5.10    7.90
   9  -8  -7    4.30    6.50
   9   8  -7   14.00    8.80
  -8  -8   7   52.89   12.60
   8  -8  -7   56.39   13.60
   8  -8  -7   48.00   13.00
   8   8  -7   91.59   16.80
   7  -8  -7    0.10    6.40
  -7  -8   7    0.10    6.30
   7  -8  -7    4.90    6.10
   7  -8  -7    0.50    5.30
   7   8  -7   -0.20    6.60
  -7   8   7    9.60    6.40
   7   8  -7   -0.40    6.30
   6  -8  -7  224.48   20.50
   6  -8  -7  175.58   17.20
  -6  -8   7  217.38   20.20
   6   8  -7  228.18   21.00
  -6   8   7  196.48   17.60
   6   8  -7  193.58   18.70
  -5  -8   7  379.86   25.90
   5  -8  -7  363.46   23.30
   5  -8  -7  420.26   27.80
  -5   8   7  375.66   23.30
   5   8  -7  395.16   25.30
  -4  -8   7   25.60    6.60
   4  -8  -7   38.00   10.10
   4  -8  -7   27.00    6.50
  -4   8   7   23.20    6.80
   4   8  -7   29.00    6.90
  -4   8   7   18.80    5.50
   3  -8  -7  170.98   12.40
  -3  -8   7  175.08   14.20
   3  -8  -7  188.48   16.80
  -3   8   7  173.38   12.60
   3   8  -7  158.28   13.20
  -3   8   7  149.39   14.60
  -2  -8   7   97.99    9.50
   2  -8  -7  101.89   13.40
  -2   8   7  117.69   14.70
   2   8  -7   85.19    8.80
  -2   8   7   76.89    7.60
   1  -8  -7  536.85   29.40
  -1  -8   7  491.55   22.60
   1   8  -7  483.45   22.10
  -1   8   7  517.25   28.20
  -1   8   7  489.55   20.80
   0  -8  -7   45.60    8.90
   0   8   7   58.19    5.00
   0   8  -7   49.80    4.60
   0   8   7   63.29   10.70
  -1  -8  -7  328.27   22.60
  -1   8  -7  372.46   23.40
   1   8   7  352.96   14.90
   1   8   7  357.96   22.70
   1   8   7  354.06   15.00
  -2  -8  -7  203.08   17.80
   2   8   7  241.48   18.50
  -2   8  -7  230.98   18.40
   2   8   7  248.78   12.30
  -3  -8  -7   40.40   10.00
   3   8   7   46.50    6.20
  -3   8  -7   33.00    8.30
   3   8   7   43.40    9.20
  -4  -8  -7   50.89   11.10
   4   8   7   33.10    8.00
   4   8   7   60.29    8.30
  -4   8  -7   56.39   11.00
  -5  -8  -7   23.20    8.40
   5   8   7   38.80    7.90
   5   8   7   35.10    8.90
  -5   8  -7   47.40   10.60
  -6  -8  -7   23.50    9.10
   6   8   7   18.50    6.50
   6   8   7   11.40    7.10
  -7  -8  -7   20.60    9.70
   7  -8   7   20.00    4.10
   7  -8   7   22.60    8.40
   7  -8   7   19.90    4.10
   7   8   7   24.60    7.10
   8  -8   7   -5.50    6.10
  -8  -8  -7    4.60    8.40
   8  -8   7    6.80    4.40
   8  -8   7    5.20    3.90
   8   8   7    4.10    7.30
   9  -9  -7    6.00    8.60
  -9  -9   7   19.40    8.90
   9  -9  -7   -3.90    8.10
   9   9  -7   18.50    7.60
  -8  -9   7   37.50   10.10
   8  -9  -7   32.70   11.80
   8  -9  -7   33.40   11.00
   8   9  -7   17.70    6.70
   7  -9  -7  136.19   18.90
  -7  -9   7  134.69   19.50
   7  -9  -7  104.19   17.20
   7   9  -7  141.49   20.90
  -7   9   7  119.49   17.10
   6  -9  -7    3.90    5.40
  -6  -9   7    8.60    6.00
   6  -9  -7    1.30    5.60
   6   9  -7    8.00    7.00
   6   9  -7    1.50    4.20
  -6   9   7    0.20    5.10
  -5  -9   7  339.47   24.10
   5  -9  -7  323.97   24.50
   5  -9  -7  303.57   21.30
   5   9  -7  265.87   21.10
  -5   9   7  304.17   20.50
   4  -9  -7   77.39   13.10
  -4  -9   7  122.89   15.70
   4  -9  -7   97.79   12.20
  -4   9   7  114.99   15.20
  -4   9   7  120.69   11.80
   4   9  -7  125.49   14.90
   3  -9  -7  203.98   17.70
  -3  -9   7  181.88   15.10
  -3   9   7  176.68   16.30
  -3   9   7  195.68   13.50
   3   9  -7  175.18   14.30
   2  -9  -7  408.06   25.80
  -2  -9   7  386.06   21.10
  -2   9   7  385.76   19.00
  -2   9   7  343.77   23.40
   2   9  -7  370.16   20.40
   1  -9  -7    6.50    5.50
  -1  -9   7   10.50    4.10
  -1   9   7   11.40    4.90
   1   9  -7   12.40    3.60
  -1   9   7   19.40    4.10
   0  -9   7  421.16   18.10
   0  -9  -7  409.76   26.50
   0   9  -7  411.26   17.80
   0   9   7  443.76   26.10
   0   9   7  432.86   18.50
  -1  -9  -7   64.99   11.80
   1   9   7   90.29   13.30
   1   9   7   81.49    6.70
  -1   9  -7  130.89   16.70
  -2  -9  -7   52.49   10.80
  -2   9  -7   56.79   11.10
   2   9   7   45.40    9.50
   2   9   7   53.69    5.70
  -3  -9  -7   33.30    8.60
   3   9   7   39.00    6.40
  -3   9  -7   46.50   10.10
   3   9   7   48.00    9.30
  -4  -9  -7    5.30    6.30
   4   9   7    0.70    4.90
   4   9   7   13.40    4.30
  -4   9  -7   10.30    7.40
  -5  -9  -7   37.60   10.70
   5   9   7   43.60    8.10
   5   9   7   37.90    9.50
  -5   9  -7   29.00    8.90
  -6  -9  -7   25.70    9.10
   6   9   7   35.60    7.90
  -7  -9  -7   -7.40    4.60
   7   9   7   11.40    6.40
   8  -9   7   14.60    4.20
  -8  -9  -7   12.20    9.30
   8  -9   7   13.60    4.40
   8   9   7   10.30    7.30
   9 -10  -7   -5.70    9.10
  -9 -10   7    9.90    9.00
   9 -10  -7   12.50    9.60
   9  10  -7  -18.50    6.90
   8 -10  -7   41.10   12.00
   8 -10  -7   64.79   14.60
  -8 -10   7   48.80   13.60
   8  10  -7   90.79   17.00
   7 -10  -7   24.50    9.40
  -7 -10   7   15.20    7.90
   7 -10  -7    8.20    7.40
  -7  10   7   29.90    9.50
   7  10  -7   22.80    9.90
   6 -10  -7  154.98   20.70
  -6 -10   7  117.59   17.40
   6 -10  -7  114.19   16.20
  -6  10   7  134.99   16.80
   6  10  -7  116.19   17.90
   6  10  -7  155.98   19.60
   5 -10  -7   74.59   11.70
   5 -10  -7   78.39   13.90
  -5 -10   7   81.89   13.80
   5  10  -7   91.59   14.50
  -5  10   7  120.79   14.90
   4 -10  -7   53.09    9.40
  -4 -10   7   56.89   10.30
   4 -10  -7   67.89   12.90
  -4  10   7   56.19   11.80
  -4  10   7   62.39   10.20
   4  10  -7   53.29    9.70
   3 -10  -7   98.19   15.10
  -3 -10   7  112.39   12.20
  -3  10   7  110.19   14.50
   3  10  -7  131.59   12.60
  -3  10   7  123.49   11.20
  -2 -10   7   26.80    6.40
   2 -10  -7   36.20    9.60
  -2  10   7   33.80    8.00
   2  10  -7   40.70    6.90
  -2  10   7   39.00    6.70
  -1 -10   7  210.78   13.50
   1 -10  -7  195.08   17.60
  -1  10   7  201.38   12.50
   1  10  -7  181.18   12.20
  -1  10   7  191.78   17.10
   0 -10  -7   63.09   11.50
   0 -10   7   66.89    6.10
   0  10   7   73.89   11.80
   0  10   7   72.19    6.80
   0  10  -7   61.99    6.00
  -1 -10  -7  152.88   16.50
   1  10   7  175.18   16.10
  -1  10  -7  170.18   16.00
   1  10   7  159.68   10.00
  -2 -10  -7  105.29   15.30
   2  10   7  117.49   15.70
   2  10   7  106.79    8.70
  -2  10  -7  146.59   18.50
  -3 -10  -7    4.90    6.10
   3  10   7    2.30    6.30
  -3  10  -7   15.00    6.10
   3  10   7    7.50    3.60
  -4 -10  -7   23.20    8.70
   4  10   7   30.70    6.10
   4  10   7   30.20    9.10
  -4  10  -7   36.90   10.00
  -5 -10  -7   -2.50    5.50
   5  10   7    2.00    3.60
  -6 -10  -7    6.20    7.60
   6  10   7    2.80    5.40
  -7 -10  -7    7.90    8.80
   7  10   7   18.70    7.60
  -8 -11   7   -3.50    7.20
   8 -11  -7    5.70    7.00
   8 -11  -7   11.60   10.80
   8  11  -7    3.60    6.60
   7 -11  -7   42.80   11.10
  -7 -11   7   39.30   11.80
   7 -11  -7   28.90   10.70
   7  11  -7   48.10   12.30
  -7  11   7   24.50    9.90
   6 -11  -7   -6.60    5.60
   6 -11  -7   12.10    7.40
  -6 -11   7    0.80    6.50
  -6  11   7    5.70    6.60
   6  11  -7    8.30    7.90
   6  11  -7    0.50    7.20
   5 -11  -7   75.39   13.00
  -5 -11   7   96.39   16.20
   5 -11  -7   74.99   13.70
  -5  11   7   69.49   11.60
   5  11  -7  100.29   15.00
   4 -11  -7   17.40    7.70
  -4 -11   7   15.50    7.00
  -4  11   7    7.30    6.10
   4  11  -7   20.80    7.10
  -4  11   7   16.60    6.20
   3 -11  -7   73.29   13.80
  -3 -11   7   53.19   10.40
   3  11  -7   54.39    9.70
  -3  11   7   80.89   14.00
  -3  11   7   63.59    9.40
   2 -11  -7   43.90   10.60
  -2 -11   7   38.70    8.00
   2  11  -7   42.50    7.90
  -2  11   7   28.40    8.20
  -2  11   7   34.30    6.80
   1 -11  -7    1.70    5.20
  -1 -11   7   -1.10    3.10
   1  11  -7   -3.50    2.50
  -1  11   7    2.70    2.50
  -1  11   7   -4.60    3.70
   0 -11  -7   57.39   11.60
   0 -11   7   77.49    7.00
   0  11   7   63.09   11.60
   0  11  -7   58.29    6.30
   0  11   7   65.79    7.00
   1 -11   7  117.89    6.20
  -1 -11  -7  111.29   16.50
  -1  11  -7   88.69   14.50
   1  11   7   99.69    8.60
  -1  11  -7  109.49    6.10
   1  11   7  124.39   16.40
  -2 -11  -7  101.19   15.40
   2  11   7   97.19   13.80
  -2  11  -7  117.79   16.70
   2  11   7  122.29    9.60
  -3 -11  -7   16.80    7.80
   3  11   7   35.70    9.40
  -3  11  -7   28.70    8.60
   3  11   7   26.80    5.80
  -4 -11  -7   31.90   10.20
   4  11   7   50.39    8.00
  -4  11  -7   36.40    9.80
   4  11   7   43.60   12.40
  -5 -11  -7   43.00   11.80
   5  11   7   41.40    8.10
  -6 -11  -7   -1.70    6.90
   6  11   7    1.30    4.60
  -7 -11  -7    4.50    7.50
   7  11   7   16.80    7.90
  -8 -12   7   22.40   10.00
   8 -12  -7   21.70   10.60
   8 -12  -7   33.70   10.00
   8  12  -7    9.80    7.90
   7 -12  -7   28.40    9.40
   7 -12  -7   28.40   10.40
  -7 -12   7    9.00    7.60
   7  12  -7   13.50    8.40
  -6 -12   7  104.99   16.30
   6 -12  -7  101.69   15.70
   6 -12  -7   81.79   15.20
   6  12  -7   71.69   15.10
  -6  12   7   85.59   14.30
  -5 -12   7   21.30    7.70
   5 -12  -7   37.80   11.60
  -5  12   7   78.09   21.90
   5  12  -7   20.70    8.00
  -5  12   7   25.80    8.90
  -4 -12   7  193.98   17.60
   4 -12  -7  160.48   21.00
  -4  12   7  152.68   19.20
  -4  12   7  130.09   15.60
   4  12  -7  150.08   15.30
  -3 -12   7   81.39   12.20
   3 -12  -7   48.60   11.00
  -3  12   7   82.49   11.60
   3  12  -7   68.59   10.90
  -3  12   7   87.59   14.20
   2 -12  -7    1.30    5.50
  -2 -12   7   -0.90    3.40
   2  12  -7    3.60    3.10
  -2  12   7    0.30    3.30
  -2  12   7    0.80    5.30
   1 -12  -7   27.10    8.70
  -1 -12   7   37.00    6.90
   1  12  -7   35.20    6.80
  -1  12   7    9.20    6.80
  -1  12   7   46.70    7.90
   0 -12  -7   81.79   13.90
   0 -12   7   97.39    8.10
   0  12   7   77.39   13.30
   0  12  -7   88.99    8.00
   0  12   7   87.29    8.60
  -1 -12  -7   88.09   15.40
   1 -12   7   71.29    5.60
  -1  12  -7   68.99    5.30
   1  12   7   75.89   13.10
   1  12   7   71.89    8.70
  -1  12  -7   82.79   14.70
  -2 -12  -7   74.69   14.00
   2  12   7   89.09   13.80
  -2  12  -7  102.49   15.70
   2  12   7   83.89    8.80
  -3 -12  -7   32.80   10.90
   3  12   7   51.49   12.80
  -3  12  -7   40.70   11.30
   3  12   7   25.30    6.20
  -4 -12  -7   67.09   14.70
   4  12   7   90.09   11.40
  -5 -12  -7   -7.60    6.70
   5  12   7    6.90    5.30
  -6 -12  -7    6.80    9.10
   6  12   7    0.60    4.90
  -7 -12  -7    3.00    9.50
   7  12   7    5.40    5.90
   7 -13  -7   20.40    8.70
   7 -13  -7   13.70    9.20
  -7 -13   7   14.30    7.60
   7  13  -7   21.00    9.90
  -6 -13   7    2.70    6.70
   6 -13  -7   -1.50    6.20
   6  13  -7    3.70    6.90
  -6  13   7  -10.40    7.00
   5 -13  -7   32.00   10.20
  -5 -13   7   52.59   11.80
   5  13  -7   61.49   11.50
  -5  13   7   31.40   10.10
   4 -13  -7   43.70   12.30
  -4 -13   7   43.20   10.70
  -4  13   7   47.00    9.50
   4  13  -7   39.70    9.20
   3 -13  -7   33.10    9.80
  -3 -13   7   42.20    9.10
   3  13  -7   41.30    9.40
  -3  13   7   24.30    7.50
  -3  13   7   40.80   10.00
   2 -13  -7   71.99   13.70
  -2 -13   7   69.49   10.30
  -2  13   7   58.29   11.40
  -2  13   7   65.29    9.90
   2  13  -7   63.49   10.40
  -1 -13   7   -0.80    2.90
   1 -13  -7    7.90    5.40
  -1  13   7   -3.80    4.60
   1  13  -7   11.20    4.40
  -1  13   7   -4.70    2.80
   0 -13  -7   66.89   14.00
   0 -13   7   34.20    6.20
   0  13   7   48.50   11.80
   0  13  -7   57.39   12.00
   0  13  -7   57.89    7.30
   0  13   7   45.80    7.70
   1 -13   7   80.29    6.60
  -1 -13  -7  104.69   16.90
  -1  13  -7   96.69    6.80
   1  13   7   87.89   15.20
  -1  13  -7   90.29   15.00
   1  13   7  102.19   10.00
  -2 -13  -7   26.50    9.10
   2  13   7   22.30    5.70
   2  13   7   15.40    5.10
  -3 -13  -7   10.40    7.60
   3  13   7   14.90    5.60
  -4 -13  -7   -1.60    7.30
   4  13   7    2.20    4.30
  -5 -13  -7    4.90    7.00
   5  13   7    9.00    5.60
  -6 -13  -7   -3.30    8.50
   6  13   7    0.00    5.70
   7 -14  -7  -17.90    7.90
  -7 -14   7   -2.90    8.40
   7  14  -7   16.50    8.50
  -6 -14   7   36.20   11.20
   6 -14  -7   15.40    6.80
   5 -14  -7   26.00    9.20
  -5 -14   7   13.00    8.20
  -5  14   7   13.20    7.80
   5  14  -7   13.00    7.40
  -4 -14   7   17.10    7.70
   4 -14  -7   24.90    9.70
   4  14  -7   25.00    7.70
  -4  14   7   10.90    7.10
   3 -14  -7   41.70   12.20
  -3 -14   7   58.49   10.30
  -3  14   7   58.99   10.10
   3  14  -7   49.60   10.10
  -2 -14   7    2.20    4.30
   2 -14  -7   -2.80    4.40
  -2  14   7    6.00    5.00
   2  14  -7   -2.50    3.20
  -1 -14   7   24.60    6.10
   1 -14  -7   18.10    7.20
   1  14  -7   24.30    6.30
  -1  14   7   39.50    8.60
   0 -14  -7    4.80    6.20
   0 -14   7    5.40    3.20
   0  14  -7    3.40    3.90
   0  14   7    0.60    3.50
  -1 -14  -7   40.50   11.90
   1 -14   7   23.90    4.80
  -1  14  -7   27.40    4.60
   1  14   7   27.10    6.90
  -2 -14  -7   15.50    8.60
   2  14   7   11.60    5.10
  -3 -14  -7    5.60    6.40
   3  14   7    5.20    3.90
  -4 -14  -7   37.80   12.00
   4  14   7   26.80    6.80
  -5 -14  -7  -18.50    6.10
   5  14   7   -0.20    5.00
   6 -15  -7   -3.60    7.80
  -6 -15   7   -4.40    7.10
   5 -15  -7   18.00    9.20
  -5 -15   7    3.90    6.70
  -5  15   7   -2.60    7.90
   4 -15  -7   37.60    9.60
  -4 -15   7   25.40    9.10
  -4  15   7   34.70    9.50
   4  15  -7   14.20    8.10
  -3 -15   7    1.00    4.30
   3 -15  -7   -0.70    6.80
   3  15  -7   -7.80    5.00
  -3  15   7  -10.50    5.20
   2 -15  -7   34.10   10.80
  -2 -15   7   61.69   10.70
   2  15  -7   48.50    9.10
  -2  15   7   38.90    9.70
  -1 -15   7    1.10    3.70
   1 -15  -7    3.40    7.00
   1  15  -7    8.00    4.60
  -1  15   7   -5.50    4.90
   0 -15  -7   18.50    8.70
   0 -15   7   30.60    6.10
   0  15   7   20.40    6.60
   0  15  -7   24.00    6.10
  -1 -15  -7   27.70    9.80
   1 -15   7   40.50    6.20
  -1  15  -7   36.80    5.50
   1  15   7   32.90    7.50
  -2 -15  -7    9.20    7.40
   2  15   7   13.70    4.90
  -3 -15  -7   22.80    9.30
   3  15   7   14.30    5.80
  -4 -15  -7   -3.00    6.70
   4  15   7   -2.90    3.90
  -5 -15  -7    6.60    8.80
   5  15   7    9.50    6.90
  -5 -16   7    3.80    7.60
   5 -16  -7   31.10   11.00
   4 -16  -7    0.80    7.90
  -4 -16   7   11.00    8.10
  -4  16   7   -4.80    7.20
   4  16  -7    2.50    8.60
   3 -16  -7   -7.50    5.50
  -3 -16   7    5.90    6.50
  -3  16   7   -9.40    5.80
   3  16  -7  -13.00    5.40
   2 -16  -7    1.70    6.50
  -2 -16   7   -1.30    4.00
  -2  16   7    6.50    6.00
   2  16  -7    8.20    6.40
   1 -16  -7    8.00    6.60
  -1 -16   7    7.50    6.00
  -1  16   7   10.30    6.90
   1  16  -7   13.60    6.50
   0 -16   7    6.30    4.30
   0 -16  -7    6.50    6.80
   0  16  -7    6.50    4.90
   0  16   7   12.80    6.30
   1 -16   7    4.30    3.50
  -1 -16  -7    5.60    7.60
  -1  16  -7    0.60    3.80
   1  16   7   20.70    7.70
  -2 -16  -7   11.30    9.60
   2  16   7    7.10    5.80
  -3 -16  -7  -11.30    5.80
   3  16   7   -0.40    4.20
   3  16   7   -6.40    6.10
  -4 -16  -7  -13.60    8.50
   4  16   7    7.00    7.20
  -4 -17   7    9.80    7.90
   4 -17  -7   16.40   10.00
   3 -17  -7    1.70    7.80
  -3 -17   7    9.40    8.10
  -3  17   7    6.10    8.60
   2 -17  -7  -11.80    6.50
  -2 -17   7    2.60    5.90
   2  17  -7   -8.70    5.70
  -2  17   7   -1.60    7.80
  -1 -17   7    2.90    4.90
   1 -17  -7   18.10    8.50
  -1  17   7  -12.00    6.10
   1  17  -7    1.30    5.80
   0 -17   7    7.70    4.70
   0 -17  -7   12.80    8.10
   0  17   7   14.80    6.60
   0  17  -7   14.90    6.20
   1 -17   7    5.60    4.10
  -1 -17  -7   -2.20    7.90
  -1  17  -7    4.90    4.70
   1  17   7    7.80    6.70
  -2 -17  -7    5.10    8.00
   2 -17   7    1.60    2.70
   2  17   7    3.70    7.00
  -3 -17  -7   10.30    8.60
   3  17   7  -14.10    7.60
   3  17   7   -4.00    5.60
   3 -18  -7   10.90    8.60
  -3 -18   7    3.20    6.60
  -3  18   7    9.70   12.40
   2 -18  -7    4.00    8.20
  -2 -18   7   -6.00    5.00
  -2  18   7   -8.90   10.00
   2  18  -7  -12.60    6.90
  -1 -18   7    9.50    6.10
   1 -18  -7   -8.50    8.60
   1  18  -7  -15.00    5.50
  -1  18   7   43.20   11.40
   0 -18  -7   -4.70    7.60
   0 -18   7    3.00    5.40
   0  18  -7    2.60    5.80
   0  18   7   -0.80    8.10
   1 -18   7    0.20    4.50
  -1 -18  -7   -3.20    7.10
   1  18   7   11.30    8.30
  -1  18  -7   -0.10    5.40
  10   0  -8   11.10    9.30
  10   0  -8    8.60    7.50
   9   0  -8    0.20    7.40
   9   0  -8   -8.20    6.30
   8   0  -8  104.69   17.60
   8   0  -8   71.59   14.00
   7   0  -8   67.49   12.70
   7   0  -8   80.19   13.40
   7   0  -8   81.39   14.60
   6   0  -8  100.39   14.60
   6   0  -8  132.09   17.30
   6   0  -8  139.79   13.90
   5   0  -8   34.20    7.90
   5   0  -8   23.00    6.40
   5   0  -8   22.50    6.90
   4   0  -8  972.30   44.60
   4   0  -8  991.00   44.40
   4   0  -8 1015.70   42.30
   3   0  -8  499.15   24.00
   3   0  -8  514.75   26.70
   2   0  -8  890.81   37.00
   2   0  -8  819.82   33.70
   1   0  -8  581.94   26.20
  -1   0   8  571.04   26.00
   0   0  -8  788.62   29.60
   0   0  -8  781.42   32.00
   0   0   8  774.92   32.00
  -1   0  -8   46.90    5.90
   1   0   8   42.10    6.00
  -1   0  -8   49.20    6.70
  -2   0  -8   42.00    6.00
  -2   0  -8   43.90    6.40
   2   0   8   41.70    5.90
  -3   0  -8   83.79    8.30
  -3   0  -8   76.89    7.70
   3   0   8   74.09    7.90
   3   0   8   90.19    8.00
  -4   0  -8  202.98   13.80
  -4   0  -8  211.38   14.80
   4   0   8  207.18   13.70
   4   0   8  193.28   14.10
   5   0   8    2.70    3.90
  -5   0  -8    8.30    5.00
   5   0   8    3.10    3.10
  -5   0  -8    5.40    3.90
  -6   0  -8  109.89   14.80
   6   0   8  108.69   14.30
   6   0   8   93.99   11.70
  -6   0  -8  104.49   11.10
   7   0   8   43.80    9.40
  -7   0  -8   54.89   11.20
   7   0   8   45.00    9.20
  -7   0  -8   30.00    8.70
  -8   0  -8   16.60    8.40
   8   0   8    0.10    6.50
   8   0   8   18.40    7.20
  -8   0  -8   -2.90    8.50
   9   0   8   -0.70    7.60
   9   0   8   -5.10    7.60
  -9   0  -8   -0.90    6.90
  10  -1  -8   36.30   11.30
  10  -1  -8   23.40    8.60
  10   1  -8   23.30   11.10
   9  -1  -8   86.39   16.40
   9  -1  -8  100.39   16.50
   9   1  -8  100.59   17.00
   8  -1  -8   62.79   12.70
   8  -1  -8   70.19   14.50
   8   1  -8   48.00   11.90
   7  -1  -8  170.88   18.40
   7  -1  -8  127.19   17.60
   7  -1  -8  154.58   16.10
   7   1  -8  180.38   17.70
   7   1  -8  169.38   17.30
   6  -1  -8   24.90    7.40
   6  -1  -8   15.10    6.30
   6   1  -8   25.60    7.40
   6   1  -8   25.90    7.90
   5  -1  -8  694.23   32.90
   5  -1  -8  623.94   33.70
   5  -1  -8  614.44   34.20
   5   1  -8  655.13   32.60
   5   1  -8  613.24   33.70
   4  -1  -8   60.29   10.30
   4  -1  -8   65.99    9.20
   4  -1  -8   78.89   11.60
   4   1  -8   72.29   11.30
   4   1  -8   88.29   12.10
   4   1  -8   86.69   11.00
   3  -1  -8  984.40   43.50
   3  -1  -8  938.21   39.40
   3   1  -8  997.90   41.00
   3   1  -8 1034.30   42.70
   3   1  -8 1010.90   43.00
   2  -1  -8  459.25   20.40
   2  -1  -8  505.05   24.50
   2   1  -8  421.86   22.70
   1  -1  -8   20.30    3.50
   1  -1  -8   12.40    4.10
  -1   1   8   18.60    4.90
   1   1  -8   25.00    5.20
   0  -1  -8  899.01   35.50
   0  -1   8  877.61   33.30
   0  -1  -8  839.92   30.10
   0   1   8  797.52   34.40
   0   1  -8  811.62   33.10
   1  -1   8  100.29    7.30
  -1  -1  -8   91.99    6.10
  -1  -1  -8   96.89    8.70
   1   1   8   96.59    8.40
  -1   1  -8  101.89    7.70
  -1   1  -8  100.29    8.00
  -2  -1  -8  124.79    8.50
   2  -1   8  132.19    8.80
  -2  -1  -8  141.19   10.60
  -2   1  -8  130.59    8.90
   2   1   8  131.49   10.10
  -2   1  -8  138.09   10.00
   3  -1   8  159.48   10.20
   3  -1   8  149.69   11.60
  -3  -1  -8  164.88   11.30
  -3  -1  -8  171.38   12.10
   3   1   8  172.58   11.00
  -3   1  -8  156.98   12.30
   3   1   8  164.58   11.60
  -3   1  -8  150.78   10.50
   4  -1   8   55.89    7.30
  -4  -1  -8   67.69    9.90
  -4  -1  -8   61.99    9.00
   4  -1   8   53.39    9.10
   4   1   8   59.09    8.50
  -4   1  -8   59.49    7.90
   4   1   8   59.99    8.40
  -4   1  -8   64.09    9.80
   5  -1   8  175.28   12.70
   5  -1   8  185.58   15.40
  -5  -1  -8  193.98   14.90
  -5  -1  -8  152.28   14.20
  -5   1  -8  211.68   14.20
   5   1   8  202.68   15.90
   5   1   8  218.78   15.60
  -5   1  -8  195.68   15.70
   6  -1   8    4.10    5.20
  -6  -1  -8    3.80    4.90
   6  -1   8    9.40    3.90
  -6  -1  -8    0.20    3.70
   6   1   8    3.90    4.40
   6   1   8   12.70    6.00
  -6   1  -8    7.40    4.40
  -6   1  -8    0.90    5.70
  -7  -1  -8   40.20    8.90
   7  -1   8   49.30   10.40
   7  -1   8   48.90    9.50
  -7  -1  -8   28.70    9.10
  -7   1  -8   32.50   10.30
   7   1   8   44.60   10.50
   7   1   8   49.20    8.80
  -7   1  -8   34.30    7.50
  -8  -1  -8   13.20    7.10
  -8  -1  -8   31.30    9.70
   8  -1   8    5.50    5.50
   8  -1   8    4.30    6.80
   8   1   8    0.60    6.70
   8   1   8   21.50    8.90
  -8   1  -8   16.90    6.50
  -9  -1  -8   -2.70    6.40
   9  -1   8  -18.90    7.40
   9  -1   8    5.10    8.20
  -9   1  -8   -6.40    5.90
   9   1   8    0.30    7.80
  10  -2  -8    2.10    7.90
  10  -2  -8   -6.40    6.90
  10   2  -8    2.00    8.10
   9  -2  -8   29.00   11.10
   9  -2  -8    4.20    7.00
   9   2  -8   41.10   12.90
   8  -2  -8  118.89   17.40
   8  -2  -8  100.89   16.80
  -8   2   8  125.19   18.10
   8   2  -8  125.19   17.60
   7  -2  -8   80.89   14.30
   7  -2  -8   79.09   13.50
   7  -2  -8  126.19   17.90
   7   2  -8   82.29   13.80
   7   2  -8  103.19   15.90
  -7   2   8   77.69   13.40
   6  -2  -8  185.88   18.50
   6  -2  -8  237.68   20.70
   6  -2  -8  220.18   18.10
  -6   2   8  206.08   17.20
   6   2  -8  244.18   19.80
   6   2  -8  235.78   19.30
   5  -2  -8   77.59   10.60
   5  -2  -8  109.89   14.90
   5  -2  -8   86.59   13.40
   5   2  -8   85.79   12.90
   5   2  -8   97.89   13.70
   4  -2  -8  470.15   27.00
   4  -2  -8  445.56   23.50
   4   2  -8  481.25   25.30
   4   2  -8  423.76   25.10
   3  -2  -8  315.67   17.20
   3  -2  -8  357.46   21.30
   3   2  -8  306.87   19.00
   3   2  -8  323.17   18.90
   3   2  -8  347.97   19.60
   2  -2  -8  338.77   15.70
   2  -2  -8  338.57   20.00
   2   2  -8  314.97   18.00
  -2   2   8  371.56   20.00
   2   2  -8  307.27   17.80
   1  -2  -8  386.36   21.20
   1  -2  -8  422.76   16.10
   1   2  -8  400.06   19.40
  -1   2   8  407.26   21.50
   0  -2  -8  282.17   16.50
   0   2  -8  267.67   13.40
   0   2   8  260.17   15.80
  -1  -2  -8   91.09    8.50
  -1  -2  -8   78.89    4.60
   1  -2   8   85.79    6.20
   1   2   8   80.79    8.40
  -1   2  -8   79.99    7.80
  -1   2  -8   81.09    6.30
  -2  -2  -8   52.69    4.90
   2  -2   8   59.09    5.00
  -2  -2  -8   53.39    7.60
  -2   2  -8   54.09    8.40
  -2   2  -8   56.79    4.90
   2   2   8   51.89    7.60
  -3  -2  -8    6.20    3.10
   3  -2   8    5.50    2.50
  -3  -2  -8    2.70    3.80
  -3   2  -8   -0.60    2.90
   3   2   8    8.90    4.10
   3   2   8   13.50    3.90
  -3   2  -8    4.20    2.30
   4  -2   8  249.68   16.80
   4  -2   8  236.38   12.90
  -4  -2  -8  211.68   14.30
  -4  -2  -8  213.98   15.90
  -4   2  -8  239.08   17.00
   4   2   8  225.78   14.70
   4   2   8  224.38   15.60
  -4   2  -8  216.68   13.00
  -5  -2  -8    4.50    4.00
  -5  -2  -8    1.20    3.40
   5  -2   8    4.80    3.80
   5  -2   8   -0.10    2.40
  -5   2  -8    4.80    3.20
   5   2   8    4.40    4.10
   5   2   8    5.60    4.00
  -5   2  -8    2.20    4.10
   6  -2   8   60.19   11.40
  -6  -2  -8   49.40   10.20
   6  -2   8   59.19    8.80
  -6  -2  -8   55.79   10.20
  -6   2  -8   65.69   11.40
   6   2   8   55.79   10.50
  -6   2  -8   65.39    9.50
   6   2   8   75.99   12.00
  -7  -2  -8    7.70    6.10
   7  -2   8   19.70    8.20
   7  -2   8    3.70    4.10
  -7  -2  -8    8.60    5.90
  -7   2  -8   10.50    7.20
  -7   2  -8    7.20    4.30
   7   2   8   14.20    7.60
   8  -2   8    8.00    6.60
  -8  -2  -8   -5.70    6.00
   8  -2   8   12.60    6.80
  -8  -2  -8    2.70    7.00
  -8   2  -8   -6.40    4.70
   8   2   8   10.00    7.40
   8   2   8    9.00    7.80
   9  -2   8  -11.00    7.80
   9  -2   8    1.80    8.80
  -9  -2  -8   -1.10    7.00
   9   2   8   -2.60    7.50
  10  -3  -8   38.60   11.20
  10  -3  -8   28.10   10.80
  10   3  -8   43.00   13.20
   9  -3  -8   17.10   10.10
   9  -3  -8   29.70   10.20
   9   3  -8   57.49   14.30
   8  -3  -8   19.40    8.20
   8  -3  -8   30.20   10.10
   8   3  -8   28.00    8.70
  -8   3   8   22.80    8.70
   7  -3  -8   31.50    9.20
   7  -3  -8   27.30    8.40
   7  -3  -8   42.70   10.50
   7   3  -8   38.90   10.50
  -7   3   8   38.10    9.20
   7   3  -8   60.79   12.50
   6  -3  -8   91.19   13.00
   6  -3  -8  102.69   14.90
   6  -3  -8   87.79   14.20
   6   3  -8  110.29   15.20
  -6   3   8   86.69   13.00
   6   3  -8   96.79   14.90
   5  -3  -8  296.67   22.10
   5  -3  -8  290.77   20.90
   5  -3  -8  253.07   17.80
  -5   3   8  262.67   17.80
   5   3  -8  248.48   19.00
   5   3  -8  245.88   18.70
   4  -3  -8   56.09   10.10
   4  -3  -8   48.60    7.90
   4   3  -8   42.30    7.50
   4   3  -8   44.60    8.40
  -4   3   8   49.50    8.00
   3  -3  -8  511.05   27.20
   3  -3  -8  478.75   22.60
   3   3  -8  477.85   24.90
   2  -3  -8  356.16   21.70
   2  -3  -8  374.16   16.60
  -2   3   8  392.36   21.80
   2   3  -8  390.36   19.90
   2   3  -8  364.46   19.50
   1  -3  -8    4.50    3.70
   1  -3  -8    1.70    1.10
  -1   3   8    1.70    2.50
   1   3  -8   -1.80    1.80
   1   3  -8    1.40    2.20
   0  -3  -8  705.23   32.60
   0   3  -8  724.63   27.80
   0   3   8  691.63   31.90
   0   3  -8  736.13   27.60
  -1  -3  -8  105.69   10.60
   1   3   8  133.39   10.80
  -1   3  -8  128.49   10.40
  -1   3  -8  119.79    6.60
   2  -3   8   20.60    2.70
  -2  -3  -8   15.60    4.50
  -2  -3  -8   19.30    3.00
  -2   3  -8   27.00    3.10
  -2   3  -8   22.90    5.70
   2   3   8   29.40    6.30
  -3  -3  -8   91.19   11.70
  -3  -3  -8  102.59    8.10
   3  -3   8  112.49    6.60
   3   3   8  106.39    8.10
   3   3   8  105.39   10.60
  -3   3  -8  108.49   10.80
  -3   3  -8  104.79    6.60
  -4  -3  -8    2.70    2.70
   4  -3   8    3.30    3.80
   4  -3   8    3.60    2.40
  -4  -3  -8    2.30    3.50
  -4   3  -8    2.60    1.60
   4   3   8    7.10    4.00
   4   3   8    3.90    3.70
  -4   3  -8   -1.90    3.30
  -5  -3  -8  153.18   14.30
   5  -3   8  133.99    9.60
  -5  -3  -8  159.28   12.80
   5  -3   8  148.39   14.70
  -5   3  -8  131.19   10.00
  -5   3  -8  110.09   14.60
   5   3   8  152.48   12.90
   5   3   8  155.08   14.40
   6  -3   8   -4.60    2.90
   6  -3   8   -2.70    3.80
  -6  -3  -8   -0.70    4.20
  -6  -3  -8   -2.50    4.50
  -6   3  -8    6.50    6.10
   6   3   8   -0.50    4.90
  -6   3  -8   -1.40    2.80
   6   3   8   -2.20    4.40
   7  -3   8   20.40    5.20
   7  -3   8   28.20    9.10
  -7  -3  -8    9.90    6.40
  -7  -3  -8   24.50    8.20
  -7   3  -8   22.80    9.00
   7   3   8   11.70    6.90
   7   3   8   22.10    7.30
   8  -3   8    5.70    5.20
   8  -3   8    9.50    7.60
  -8  -3  -8    4.20    7.60
  -8  -3  -8    4.20    6.20
   8   3   8   12.30    7.70
   8   3   8   12.10    8.60
  10  -4  -8   15.20    8.00
  10  -4  -8  -25.90    9.80
  10   4  -8   12.20    8.20
   9  -4  -8   39.60   12.40
   9  -4  -8   33.80    9.40
   9   4  -8   45.30   13.20
   8  -4  -8   21.70    9.00
   8  -4  -8   34.40   10.80
   8   4  -8   13.40    7.60
  -8   4   8   27.30    9.00
   7  -4  -8   -1.00    4.40
   7  -4  -8    4.30    6.30
   7  -4  -8   11.80    6.90
   7   4  -8   15.30    7.20
   7   4  -8   11.20    6.90
  -7   4   8   10.60    6.10
   6  -4  -8  115.99   15.80
   6  -4  -8  131.69   17.70
   6  -4  -8  139.69   14.90
   6   4  -8  132.09   16.70
   6   4  -8  141.79   18.10
  -6   4   8  129.49   15.90
   5  -4  -8  510.75   28.30
   5  -4  -8  541.45   32.10
  -5   4   8  542.05   28.30
   5   4  -8  547.75   30.90
   5   4  -8  587.14   31.00
   4  -4  -8  197.38   14.40
   4  -4  -8  220.98   18.30
   4   4  -8  239.88   16.90
  -4   4   8  215.88   14.30
   4   4  -8  223.88   16.80
   3  -4  -8  355.86   18.20
   3  -4  -8  358.96   22.70
  -3   4   8  379.16   18.20
   3   4  -8  351.26   20.50
  -3   4   8  391.96   23.00
   2  -4  -8   87.39   11.40
   2  -4  -8   93.19    6.70
   2   4  -8   82.99    8.40
  -2   4   8   69.39    9.90
   1  -4  -8  301.27   19.60
   1   4  -8  341.57   16.50
  -1   4   8  338.47   19.80
   1   4  -8  323.77   16.20
   0  -4  -8  101.39   10.60
   0   4  -8  104.29    6.50
   0   4   8   95.69    9.80
   0   4  -8   95.79    6.50
  -1  -4  -8  415.26   23.70
   1   4   8  419.16   23.00
  -1   4  -8  475.55   23.10
  -2  -4  -8   72.69    9.90
  -2   4  -8   61.89    9.30
   2   4   8   82.39   10.80
   2   4   8   66.99    4.40
  -3  -4  -8    4.10    3.40
  -3   4  -8    5.50    3.20
   3   4   8   -0.30    2.30
   3   4   8   -0.20    3.40
  -4  -4  -8  164.18   14.80
   4  -4   8  163.18    8.10
   4   4   8  153.98   13.60
  -4   4  -8  161.78   15.10
   4   4   8  175.38   12.20
  -5  -4  -8    7.70    5.70
   5  -4   8   12.00    3.00
   5  -4   8    7.80    4.70
  -5   4  -8    5.90    4.80
   5   4   8    8.00    5.90
   5   4   8    4.80    4.20
   6  -4   8   36.00    9.80
   6  -4   8   25.60    4.80
  -6  -4  -8   32.60    8.50
   6   4   8   24.20    7.50
  -6   4  -8   14.30    7.50
   6   4   8   44.90   10.30
  -7  -4  -8    2.00    6.00
   7  -4   8    5.10    3.30
   7  -4   8   -6.60    5.00
   7   4   8    5.60    6.70
  -7   4  -8    5.60    6.80
   7   4   8   -0.60    4.60
  -8  -4  -8   -6.10    5.10
   8  -4   8   -5.50    5.80
   8  -4   8   -3.10    5.30
   8   4   8   -7.10    6.30
  10  -5  -8   -5.70    9.10
  10  -5  -8   14.40   10.50
  10   5  -8    0.50    7.80
   9  -5  -8    3.20    7.30
   9  -5  -8    3.50    6.10
   9   5  -8   -6.60    7.20
   8  -5  -8    8.60    7.10
   8  -5  -8   11.10    7.70
  -8   5   8    5.70    8.10
   8   5  -8   13.50    7.90
   7  -5  -8   11.80    7.50
   7  -5  -8   14.20    8.50
   7  -5  -8   18.60    7.50
  -7   5   8   16.70    6.00
   7   5  -8    9.50    7.00
   7   5  -8   13.80    6.90
   6  -5  -8   99.49   14.50
   6  -5  -8   68.79   13.00
   6  -5  -8  102.49   15.30
   6   5  -8   89.39   13.10
   6   5  -8   72.59   13.10
  -6   5   8  102.29   14.20
   5  -5  -8   47.90    9.90
   5  -5  -8   34.80    9.40
   5   5  -8   48.20   10.70
   5   5  -8   28.30    7.70
  -5   5   8   48.70    8.70
   4  -5  -8   22.70    7.90
   4  -5  -8   22.90    5.70
   4   5  -8   19.10    5.90
  -4   5   8   25.60    6.00
   3  -5  -8   11.00    3.40
   3  -5  -8   16.00    6.70
  -3   5   8   11.10    3.60
   3   5  -8   10.60    4.10
  -3   5   8   16.20    5.80
   2  -5  -8   59.39    9.80
   2  -5  -8   54.49    5.00
  -2   5   8   47.30    4.80
   2   5  -8   67.19    8.80
  -2   5   8   51.79    9.20
   1  -5  -8   27.20    6.90
   1   5  -8   15.50    4.00
   1   5  -8   24.90    4.50
  -1   5   8   26.70    6.50
   0  -5  -8  285.97   18.80
   0   5  -8  269.37   11.80
   0   5   8  268.77   17.80
   0   5  -8  265.27   11.80
  -1  -5  -8   12.80    5.30
   1   5   8   15.20    5.10
  -1   5  -8   16.40    5.50
  -2  -5  -8   59.99   10.00
   2   5   8   46.30    8.30
   2   5   8   53.99    3.50
  -2   5  -8   47.70    8.30
  -3  -5  -8   33.20    8.40
  -3   5  -8   24.90    6.90
   3   5   8   26.30    6.90
   3   5   8   21.70    4.30
  -4  -5  -8    4.70    4.80
  -4   5  -8    0.00    3.90
   4   5   8    0.50    4.00
   4   5   8    3.70    3.50
   5  -5   8   60.09    4.80
   5  -5   8   69.69   11.60
   5  -5   8   69.19    4.90
  -5  -5  -8   75.49   13.90
   5   5   8   72.49    9.90
  -5   5  -8   48.50    9.80
   5   5   8   87.39   12.70
   6  -5   8    1.70    2.20
   6  -5   8   -1.30    2.30
  -6  -5  -8   11.50    5.70
   6  -5   8   -2.30    5.40
   6   5   8    3.80    4.70
  -6   5  -8    7.00    6.70
   6   5   8    3.10    4.90
   7  -5   8   13.00    4.40
   7  -5   8    6.40    3.20
   7  -5   8    9.80    8.90
  -7  -5  -8   11.40    8.30
   7   5   8   16.00    7.90
   7   5   8   16.40    7.20
   8  -5   8   -0.70    5.00
   8  -5   8    1.80    8.40
   8  -5   8    2.50    4.50
  -8  -5  -8    9.80    8.00
   8   5   8   -0.10    6.60
  10  -6  -8   43.80   12.30
  10  -6  -8    8.20    8.80
  10   6  -8    5.20    7.50
   9  -6  -8   40.30   12.30
   9  -6  -8   42.90   12.10
   9   6  -8   22.80    9.30
   8  -6  -8    5.00    6.40
   8  -6  -8    2.50    7.30
  -8   6   8    5.70    7.50
   8   6  -8   14.60    7.60
   7  -6  -8  101.29   16.60
   7  -6  -8  114.09   17.70
   7  -6  -8   80.09   14.20
  -7   6   8  101.49   14.70
   7   6  -8   89.99   15.80
   7   6  -8   95.39   15.50
   6  -6  -8    7.60    6.30
   6  -6  -8   11.00    6.70
   6   6  -8    3.00    4.80
   6   6  -8    7.40    6.20
  -6   6   8   10.20    6.20
   5  -6  -8   18.10    6.40
   5  -6  -8    9.90    6.00
  -5  -6   8   23.60    8.10
   5   6  -8   21.00    6.20
  -5   6   8   16.90    6.40
   5   6  -8   12.40    5.60
   4  -6  -8   37.70    9.70
   4  -6  -8   52.99    8.80
  -4   6   8   38.30    7.00
   4   6  -8   31.90    6.90
   3  -6  -8  317.57   17.10
   3  -6  -8  448.06   25.50
  -3   6   8  318.57   17.10
   3   6  -8  307.77   19.10
  -3   6   8  359.46   22.60
   2  -6  -8   13.70    5.30
   2  -6  -8   14.60    3.30
  -2   6   8   13.90    3.30
  -2   6   8   34.20    7.80
   2   6  -8   16.50    4.70
   1  -6  -8  389.06   24.80
   1   6  -8  473.75   20.50
  -1   6   8  476.85   26.00
   0  -6  -8    6.00    4.50
   0   6  -8   10.70    2.30
   0   6   8   11.30    4.90
   0   6  -8   12.30    2.50
  -1  -6  -8  359.36   23.20
  -1   6  -8  396.46   22.70
   1   6   8  396.26   23.20
  -2  -6  -8   51.99    9.60
  -2   6  -8   53.39    8.60
   2   6   8   58.09    3.70
   2   6   8   56.69   10.00
  -3  -6  -8   20.10    7.50
   3   6   8   23.90    4.30
  -3   6  -8   15.00    5.20
   3   6   8   27.20    6.90
  -4  -6  -8  181.68   16.80
  -4   6  -8  189.38   17.20
   4   6   8  179.28   12.20
   4   6   8  147.49   14.90
  -5  -6  -8   -3.70    4.10
   5   6   8   -1.40    4.30
   5   6   8    1.60    3.50
  -5   6  -8    5.10    6.10
   6  -6   8   25.00    3.50
   6  -6   8   13.20    3.00
  -6  -6  -8   13.20    6.60
   6  -6   8   11.10    6.80
   6   6   8   23.00    7.60
  -6   6  -8   12.30    8.80
   6   6   8   18.70    7.20
   7  -6   8   -2.50    2.60
   7  -6   8    0.60    5.00
  -7  -6  -8   -1.90    5.70
   7  -6   8    1.70    3.20
   7   6   8    3.10    5.80
  -8  -6  -8    5.90    7.40
   8  -6   8   -3.40    7.70
   8  -6   8   -7.30    3.70
   8  -6   8   -6.30    4.30
   8   6   8   -3.10    6.80
   9  -7  -8   -9.80    6.90
   9  -7  -8   -9.30    6.40
   9   7  -8   -1.40    8.10
   8  -7  -8   16.10    8.60
   8  -7  -8   20.00    8.80
  -8   7   8   11.80   10.10
   8   7  -8   19.10    8.60
   7  -7  -8   18.90   10.20
   7  -7  -8    6.60    6.20
  -7  -7   8   -5.90    5.40
   7  -7  -8    6.70    6.30
   7   7  -8   -6.70    5.30
   7   7  -8   -3.90    4.90
  -7   7   8   -0.40    4.80
  -6  -7   8   11.70    7.50
   6  -7  -8   25.10    7.10
   6  -7  -8   19.60    7.30
   6   7  -8   16.40    8.50
  -6   7   8   10.10    5.20
   6   7  -8   14.10    7.50
   5  -7  -8  126.39   13.20
   5  -7  -8  145.09   19.00
  -5  -7   8  121.39   16.00
   5   7  -8  135.49   17.40
   5   7  -8  126.49   15.50
  -5   7   8   97.69   12.40
   4  -7  -8   87.69   10.50
  -4  -7   8   96.19   13.30
   4  -7  -8   83.29   13.20
  -4   7   8   87.29    9.30
   4   7  -8  102.39   13.20
  -4   7   8  130.39   16.40
  -3  -7   8   99.69   10.40
   3  -7  -8   72.19    7.80
   3  -7  -8   68.19   12.10
  -3   7   8   97.89   13.70
  -3   7   8   76.49    7.40
   3   7  -8   95.49   11.60
   2  -7  -8   91.19   13.50
  -2   7   8   88.89    7.00
   2   7  -8   90.69    8.90
  -2   7   8   74.69   11.00
   1  -7  -8    3.20    4.50
  -1   7   8    2.80    1.50
   1   7  -8    2.70    2.60
  -1   7   8    1.80    4.10
   0  -7  -8   30.60    7.70
   0   7   8   41.30    9.00
   0   7  -8   30.10    3.20
   0   7  -8   30.20    3.40
  -1  -7  -8   11.60    5.10
   1   7   8   16.00    5.70
  -1   7  -8   20.70    5.90
  -2  -7  -8    1.40    4.20
   2   7   8   -0.60    1.40
  -2   7  -8   -7.30    4.30
   2   7   8   -1.10    3.60
  -3  -7  -8    2.60    4.50
   3   7   8   10.00    2.80
  -3   7  -8   16.00    6.70
   3   7   8   11.60    6.00
  -4  -7  -8   -2.40    4.20
  -4   7  -8    1.50    5.10
   4   7   8    6.10    3.30
   4   7   8   -4.80    4.00
  -5  -7  -8    4.30    5.60
   5   7   8    6.10    4.10
   5   7   8    4.70    5.20
  -5   7  -8   -5.10    5.80
  -6  -7  -8   -3.00    5.80
   6   7   8    4.40    4.80
   6   7   8   -3.80    5.80
  -6   7  -8  -14.80    6.30
   7  -7   8   -0.40    2.40
   7  -7   8    9.50    7.10
  -7  -7  -8    0.90    6.10
   7  -7   8    4.70    2.60
   7   7   8   -1.30    4.70
   8  -7   8   -0.20    4.20
  -8  -7  -8   -8.30    7.20
   8  -7   8   -3.20    6.50
   8  -7   8    3.70    3.50
   8   7   8   -2.70    7.10
   9  -8  -8   -1.10    7.20
   9  -8  -8   -0.80    8.40
   9   8  -8   -0.10    9.20
   8  -8  -8   -5.50    5.70
   8  -8  -8    4.90    6.50
  -8  -8   8    9.20    6.40
   8   8  -8    8.50    6.60
  -7  -8   8   -2.20    5.00
   7  -8  -8   -3.50    5.70
   7  -8  -8    3.10    5.40
   7   8  -8    1.90    6.60
   7   8  -8    4.00    6.80
  -7   8   8    1.70    5.70
   6  -8  -8    1.50    5.70
   6  -8  -8   -2.00    5.10
  -6  -8   8   -8.00    4.20
   6   8  -8   -2.30    5.70
   6   8  -8   -0.80    4.90
  -6   8   8    3.40    5.40
   5  -8  -8   40.10    8.30
  -5  -8   8   52.49   10.60
   5  -8  -8   53.89   11.90
  -5   8   8   45.20    8.90
   5   8  -8   59.69   10.90
   4  -8  -8  227.08   16.20
   4  -8  -8  232.98   20.50
  -4  -8   8  274.27   19.70
   4   8  -8  243.98   18.00
  -4   8   8  264.77   20.60
  -4   8   8  235.58   16.10
   3  -8  -8  401.16   20.20
   3  -8  -8  375.86   25.50
  -3  -8   8  345.47   21.60
  -3   8   8  347.97   18.80
   3   8  -8  375.66   21.80
  -3   8   8  402.46   25.30
  -2  -8   8    1.40    2.90
   2  -8  -8    2.80    3.90
  -2   8   8   -0.20    2.00
  -2   8   8   -2.00    3.30
   2   8  -8    2.10    3.00
   1  -8  -8   75.29   12.10
  -1   8   8   93.69   12.50
  -1   8   8   89.09    5.90
   1   8  -8   89.49    7.40
   0  -8  -8    8.90    4.90
   0   8  -8    4.80    1.80
   0   8   8    4.60    5.00
   0   8  -8    6.90    1.70
  -1  -8  -8   14.60    6.50
  -1   8  -8   23.50    7.70
   1   8   8   23.10    7.20
  -2  -8  -8    5.50    4.50
  -2   8  -8    9.30    4.00
   2   8   8    3.00    4.70
   2   8   8    0.80    1.70
  -3  -8  -8    2.10    4.90
   3   8   8    0.80    2.10
   3   8   8    2.90    4.00
  -3   8  -8    1.20    5.30
  -4  -8  -8   36.90   10.30
  -4   8  -8   48.90   10.70
   4   8   8   60.29    8.20
   4   8   8   56.89   10.60
  -5  -8  -8    3.40    4.70
  -5   8  -8   -1.50    6.10
   5   8   8   -1.70    3.60
   5   8   8    3.40    6.00
   6   8   8    1.80    4.80
  -7  -8  -8    9.60    6.60
   7   8   8    9.80    6.70
  -8  -8  -8   -8.90    7.00
   8   8   8   -8.40    6.80
   9  -9  -8   13.90    8.90
   9  -9  -8   -1.20    7.70
  -9  -9   8   -0.50    7.50
   9   9  -8   16.90    6.50
   8  -9  -8   11.40    7.80
   8  -9  -8    3.50    8.40
  -8  -9   8    8.00    8.10
   8   9  -8    3.20    7.10
   7  -9  -8   15.70    8.10
   7  -9  -8   -5.80    5.40
  -7  -9   8   -2.90    6.60
   7   9  -8    4.30    6.80
  -7   9   8    9.50    7.50
  -6  -9   8    8.70    5.00
   6  -9  -8   17.40    9.50
   6  -9  -8   -5.10    4.90
   6   9  -8    8.50    6.80
   6   9  -8    6.10    6.10
  -6   9   8    2.60    4.90
   5  -9  -8    6.60    3.90
   5  -9  -8    9.80    6.00
  -5  -9   8    6.30    5.40
  -5   9   8    1.60    4.10
   5   9  -8    5.10    4.50
   4  -9  -8    1.30    5.70
  -4  -9   8    0.90    4.30
   4  -9  -8    0.50    3.20
   4   9  -8    6.10    4.40
  -4   9   8    0.00    5.70
  -4   9   8   -0.70    2.80
   3  -9  -8   67.49   12.70
  -3  -9   8   90.39   11.70
   3   9  -8   96.49   11.90
  -3   9   8   89.59    8.80
  -3   9   8  101.09   14.90
  -2  -9   8   -1.40    3.00
   2  -9  -8    7.00    4.00
  -2   9   8   -5.20    3.90
   2   9  -8   -1.80    2.40
  -2   9   8   -0.30    2.10
[truncated: 189,801 more chars]
