# Supplementary material for: Crystal structure and Hirshfeld surface analysis of a new mononuclear copper(II) complex: [bis­(pyridin-2-yl-κN)amine](formato-κO)(m-hy­droxy­benzoato-κ2 O,O′)copper(II)
Source: Acta Crystallogr E Crystallogr Commun. 2023 Nov 2;79(Pt 12):1115–20. doi: 10.1107/S2056989023009234 (PMC10833405; doi:10.1107/S2056989023009234)
Supplement: Supplementary file 2 [file e-79-01115-Isup2.hkl]

data_I                                                                          
_shelx_title ' kcnwwc_cudpyamoh_0m_a_a.res in P2(1)/c'                          
_shelx_refln_list_code          4                                               
_shelx_F_calc_maximum      249.75                                               
_exptl_crystal_F_000       852.00                                               
_reflns_d_resolution_high  0.7494                                               
                                                                                
loop_                                                                           
 _space_group_symop_operation_xyz                                               
 'x, y, z'                                                                      
 '-x, y+1/2, -z+1/2'                                                            
 '-x, -y, -z'                                                                   
 'x, -y-1/2, z-1/2'                                                             
                                                                                
_cell_length_a     8.3265                                                       
_cell_length_b    14.9699                                                       
_cell_length_c    13.9523                                                       
_cell_angle_alpha  90.000                                                       
_cell_angle_beta   99.242                                                       
_cell_angle_gamma  90.000                                                       
                                                                                
_shelx_F_squared_multiplier     1.000                                           
                                                                                
loop_                                                                           
 _refln_index_h                                                                 
 _refln_index_k                                                                 
 _refln_index_l                                                                 
 _refln_F_squared_calc                                                          
 _refln_F_squared_meas                                                          
 _refln_F_squared_sigma                                                         
 _refln_observed_status                                                         
   2   0   0      33980.18      34467.51       652.81 o                         
   3   0   0       2357.72       2063.60        52.36 o                         
   4   0   0        130.96        100.77        15.42 o                         
   5   0   0       4373.74       4411.74       103.61 o                         
   6   0   0        507.28        502.21        47.28 o                         
   7   0   0       1288.12       1219.25        53.84 o                         
   8   0   0       1355.56       1264.58        60.08 o                         
   9   0   0         30.88         46.30        46.25 o                         
  10   0   0         29.52         -0.62        37.00 o                         
   2   1   0        818.09        767.51        17.66 o                         
   3   1   0       3399.35       3401.28        53.04 o                         
   4   1   0         26.73         48.39         8.01 o                         
   5   1   0         25.09         52.91         9.18 o                         
   6   1   0       1289.10       1236.40        35.50 o                         
   7   1   0         20.45         32.77        11.38 o                         
   8   1   0        209.55        256.40        23.06 o                         
   9   1   0         51.66         52.06        21.37 o                         
  10   1   0         46.93         18.62        40.11 o                         
   1   2   0       1790.34       1578.70        37.93 o                         
   2   2   0         55.98         82.09         8.50 o                         
   3   2   0       2057.50       1820.90        37.09 o                         
   4   2   0        351.47        325.32        19.00 o                         
   5   2   0       3033.98       2824.62        61.10 o                         
   6   2   0        280.56        321.31        23.98 o                         
   7   2   0        856.60        817.14        40.38 o                         
   8   2   0        863.83        863.77        45.66 o                         
   9   2   0         91.12         95.03        22.41 o                         
  10   2   0          3.88         17.21        30.36 o                         
   1   3   0        663.22        559.55        22.34 o                         
   2   3   0       3297.70       3255.97        56.70 o                         
   3   3   0        817.09        814.47        25.43 o                         
   4   3   0        734.32        677.76        28.15 o                         
   5   3   0         29.71         43.98         9.94 o                         
   6   3   0       1497.17       1532.42        43.77 o                         
   7   3   0        181.94        199.36        19.33 o                         
   8   3   0        172.78        176.79        21.01 o                         
   9   3   0         64.63         45.54        22.29 o                         
  10   3   0         14.28         -0.23        27.52 o                         
   0   4   0      16190.32      15553.83       646.67 o                         
   1   4   0        478.43        490.94        18.04 o                         
   2   4   0         35.67         17.97         6.79 o                         
   3   4   0        689.92        662.90        23.74 o                         
   4   4   0          1.43          8.78         8.26 o                         
   5   4   0       2440.42       2498.66        59.64 o                         
   6   4   0         43.02         66.50        13.61 o                         
   7   4   0        144.39        131.39        18.35 o                         
   8   4   0        445.31        474.48        33.49 o                         
   9   4   0          2.28          9.41        16.60 o                         
  10   4   0          0.56          9.90        22.51 o                         
   1   5   0       2497.31       2253.49        54.29 o                         
   2   5   0          7.28         -5.65         5.65 o                         
   3   5   0        480.79        442.12        27.64 o                         
   4   5   0       1790.24       1708.20        40.60 o                         
   5   5   0          1.06          4.78         7.57 o                         
   6   5   0       1780.19       1894.73        49.82 o                         
   7   5   0        146.41        167.89        17.39 o                         
   8   5   0         58.08         50.48        15.32 o                         
   9   5   0         28.88         44.98        18.16 o                         
  10   5   0         12.40          1.21        25.19 o                         
   0   6   0        968.50        717.85        38.42 o                         
   1   6   0         58.79         42.35         9.09 o                         
   2   6   0        696.16        848.31        26.22 o                         
   3   6   0        957.12        950.63        33.85 o                         
   4   6   0        749.80        814.63        30.12 o                         
   5   6   0        792.20        750.74        29.10 o                         
   6   6   0         20.75         26.47        10.56 o                         
   7   6   0         59.33         75.70        14.88 o                         
   8   6   0         90.68         98.67        18.31 o                         
   9   6   0          3.89        -16.32        16.32 o                         
  10   6   0          0.38        -20.19        20.19 o                         
   1   7   0        877.97        858.20        29.07 o                         
   2   7   0        172.18        280.88        22.89 o                         
   3   7   0        392.13        377.36        25.38 o                         
   4   7   0       1293.09       1280.50        39.37 o                         
   5   7   0        219.23        244.18        19.40 o                         
   6   7   0        904.81        938.91        50.58 o                         
   7   7   0          0.88         15.76        12.20 o                         
   8   7   0         56.98         81.00        19.30 o                         
   9   7   0          1.35         -5.94        17.02 o                         
  10   7   0         63.45         34.91        25.54 o                         
   0   8   0       1574.85       1496.34        64.61 o                         
   1   8   0        148.48        116.36        13.13 o                         
   2   8   0        121.91        168.47        20.83 o                         
   3   8   0        151.10        189.89        16.42 o                         
   4   8   0        204.89        231.83        20.44 o                         
   5   8   0         11.12         24.25         9.41 o                         
   6   8   0         55.03         65.11        13.03 o                         
   7   8   0         15.09         21.56        11.94 o                         
   8   8   0          0.98        -14.32        14.32 o                         
   9   8   0         19.81         23.02        26.23 o                         
  10   8   0         11.83         38.46        43.25 o                         
   1   9   0        237.62        291.88        21.46 o                         
   2   9   0         55.67        101.59        14.49 o                         
   3   9   0        102.38        115.44        15.96 o                         
   4   9   0         24.73         35.33        12.47 o                         
   5   9   0          3.78         10.00        11.42 o                         
   6   9   0          2.35         -3.93        10.16 o                         
   7   9   0         23.62         17.42        13.92 o                         
   8   9   0          1.38         -9.73        15.62 o                         
   9   9   0          0.00          8.85        19.03 o                         
   0  10   0        463.88        492.06        42.21 o                         
   1  10   0         62.78         67.19        12.19 o                         
   2  10   0         41.73         41.13        14.32 o                         
   3  10   0        127.06        139.20        17.21 o                         
   4  10   0         37.21         13.47        14.56 o                         
   5  10   0         36.00         23.92        12.51 o                         
   6  10   0         13.65         27.30        15.76 o                         
   7  10   0         18.71         14.35        15.06 o                         
   8  10   0          4.97         -7.11        14.65 o                         
   9  10   0         31.59          9.70        19.10 o                         
   1  11   0        210.99        249.28        21.90 o                         
   2  11   0        121.48        138.92        17.64 o                         
   3  11   0         85.67         80.72        14.30 o                         
   4  11   0        142.98        129.36        21.22 o                         
   5  11   0          5.98         -5.76        11.89 o                         
   6  11   0        270.93        249.85        26.00 o                         
   7  11   0          4.71         31.63        15.94 o                         
   8  11   0          4.68         20.27        18.39 o                         
   9  11   0          1.64         13.10        21.78 o                         
   0  12   0          2.42         10.00        18.19 o                         
   1  12   0        569.02        627.43        35.19 o                         
   2  12   0        480.42        466.39        31.84 o                         
   3  12   0        163.14        138.77        24.48 o                         
   4  12   0          1.47         21.09        12.18 o                         
   5  12   0        160.91        141.16        23.69 o                         
   6  12   0         49.68         53.39        19.04 o                         
   7  12   0        109.42         78.54        20.39 o                         
   8  12   0         21.01          9.00        19.71 o                         
   1  13   0        585.02        569.97        35.74 o                         
   2  13   0       3515.81       3368.44        84.07 o                         
   3  13   0         73.82         85.94        16.90 o                         
   4  13   0        867.97        871.17        47.01 o                         
   5  13   0         20.81         28.24        16.88 o                         
   6  13   0        369.07        377.71        37.52 o                         
   7  13   0         75.02         47.44        20.84 o                         
   8  13   0         28.40         60.05        23.11 o                         
   0  14   0        217.01        246.88        32.42 o                         
   1  14   0        333.60        378.25        30.42 o                         
   2  14   0         28.00         50.71        15.28 o                         
   3  14   0        183.50        207.72        23.09 o                         
   4  14   0        115.62        105.20        24.74 o                         
   5  14   0         50.71         77.12        60.47 o                         
   6  14   0         18.94         13.62        25.57 o                         
   7  14   0         43.78        -15.02        22.76 o                         
   1  15   0        977.94        986.02        50.67 o                         
   2  15   0        355.12        358.99        30.35 o                         
   3  15   0         46.82         56.56        20.30 o                         
   4  15   0         14.88         49.64        22.11 o                         
   5  15   0         54.96         42.74        23.24 o                         
   6  15   0        133.09        152.78        32.38 o                         
   7  15   0         20.10         -4.45        22.69 o                         
   0  16   0        867.93        886.07        77.11 o                         
   1  16   0         39.86         68.20        18.34 o                         
   2  16   0        242.54        197.08        33.77 o                         
   3  16   0        121.05        154.46        31.87 o                         
   4  16   0         21.46         43.26        29.62 o                         
   5  16   0        112.84         49.59        28.40 o                         
   6  16   0          2.56        -23.87        36.38 o                         
   1  17   0        223.46        235.33        33.05 o                         
   2  17   0        143.88        114.87        40.16 o                         
   3  17   0         65.49         39.79        30.59 o                         
   4  17   0        170.09        209.33        35.74 o                         
   5  17   0          7.90         24.44        34.75 o                         
   0  18   0        305.89        354.18        55.67 o                         
   1  18   0         51.29         45.77        38.98 o                         
   2  18   0        177.44        145.26        34.05 o                         
   3  18   0        185.66        171.04        52.38 o                         
   4  18   0         32.46         10.56        32.25 o                         
   1  19   0         86.80         97.32        34.65 o                         
   2  19   0          8.76         23.30        41.93 o                         
   3  19   0         52.13         51.09        36.31 o                         
 -11   1   1          5.74        -37.61        37.61 o                         
 -10   1   1          2.15         36.28        41.42 o                         
  -9   1   1          8.48          4.65        19.02 o                         
  -8   1   1         35.83         25.42        13.80 o                         
  -7   1   1        158.79        168.14        18.60 o                         
  -6   1   1        211.31        210.03        18.60 o                         
  -5   1   1        274.40        272.94        17.57 o                         
  -4   1   1          1.02          1.53         6.06 o                         
  -3   1   1        157.53        169.93        12.93 o                         
  -2   1   1        853.21        804.68        19.84 o                         
  -1   1   1         63.14         58.41         8.01 o                         
   1   1   1        423.90        473.23        15.18 o                         
   2   1   1      19673.17      19416.68       229.64 o                         
   3   1   1        148.84        159.06        13.32 o                         
   4   1   1       2586.67       2614.33        47.54 o                         
   5   1   1          0.03         -2.43         6.49 o                         
   6   1   1          0.30          3.58         8.84 o                         
   7   1   1         10.34         12.21        10.07 o                         
   8   1   1          5.04         13.18        12.49 o                         
   9   1   1         26.08        -16.27        16.27 o                         
  10   1   1          0.03        -11.21        36.00 o                         
 -10   2   1         34.46         -9.14        33.30 o                         
  -9   2   1         79.73         69.49        31.15 o                         
  -8   2   1        111.97        123.16        16.36 o                         
  -7   2   1        314.33        320.23        24.72 o                         
  -6   2   1          4.11         13.14         9.03 o                         
  -5   2   1        273.74        275.58        24.77 o                         
  -4   2   1        133.75        165.91        13.72 o                         
  -3   2   1        962.69        914.62        24.80 o                         
  -2   2   1        536.04        576.77        23.92 o                         
  -1   2   1          3.51         -2.27         4.25 o                         
   1   2   1       2367.87       2324.85        46.19 o                         
   2   2   1        180.17        194.26        10.73 o                         
   3   2   1       2563.38       2672.80        44.59 o                         
   4   2   1        208.86        265.40        15.38 o                         
   5   2   1        597.81        572.23        23.90 o                         
   6   2   1         11.85         13.89         9.40 o                         
   7   2   1          6.79          8.59        10.91 o                         
   8   2   1         60.63         69.22        16.76 o                         
   9   2   1         10.78         16.71        17.90 o                         
  10   2   1         18.92         17.80        44.31 o                         
 -10   3   1         45.41         35.84        25.74 o                         
  -9   3   1         34.53         48.34        22.16 o                         
  -8   3   1         45.20         47.32        16.24 o                         
  -7   3   1         14.23         21.55        11.11 o                         
  -6   3   1        432.00        463.33        29.16 o                         
  -5   3   1        163.78        156.43        16.12 o                         
  -4   3   1        176.54        250.13        25.27 o                         
  -3   3   1         72.37         60.87         9.38 o                         
  -2   3   1        291.57        258.48        16.59 o                         
  -1   3   1          6.58          5.67         5.43 o                         
   0   3   1       4524.64       4252.35       157.19 o                         
   1   3   1       3181.80       3260.29        52.43 o                         
   2   3   1        468.83        426.40        16.46 o                         
   3   3   1        940.84        856.66        26.25 o                         
   4   3   1         43.07         37.06         8.69 o                         
   5   3   1          1.91         13.43         7.99 o                         
   6   3   1        245.97        258.69        20.67 o                         
   7   3   1         10.40         -0.18        10.54 o                         
   8   3   1        138.31        150.80        22.07 o                         
   9   3   1         38.62         43.34        22.03 o                         
  10   3   1          0.04        -26.66        26.66 o                         
 -10   4   1         66.24         82.93        27.50 o                         
  -9   4   1          4.36          4.91        16.43 o                         
  -8   4   1        218.33        226.18        22.52 o                         
  -7   4   1         68.76         77.62        15.09 o                         
  -6   4   1         52.97         44.41        12.03 o                         
  -5   4   1       1431.78       1278.74        36.80 o                         
  -4   4   1         22.61         27.02         8.54 o                         
  -3   4   1       3189.79       3041.94        59.56 o                         
  -2   4   1        109.61        117.74        10.83 o                         
  -1   4   1        514.17        502.68        16.71 o                         
   0   4   1      13247.14      12577.80       226.36 o                         
   1   4   1       1413.23       1492.63        33.22 o                         
   2   4   1       3314.12       2967.40        59.72 o                         
   3   4   1       1178.33       1158.73        33.14 o                         
   4   4   1        162.35        184.22        14.88 o                         
   5   4   1       2921.28       2897.60        68.54 o                         
   6   4   1          1.77         18.11         9.86 o                         
   7   4   1        133.87        147.27        19.94 o                         
   8   4   1         24.90         59.16        15.73 o                         
   9   4   1         50.87         40.96        20.38 o                         
  10   4   1         29.35         13.12        26.97 o                         
 -10   5   1         39.25         16.01        25.35 o                         
  -9   5   1         86.17         94.77        22.69 o                         
  -8   5   1          9.68         17.02        13.03 o                         
  -7   5   1         23.30         16.65        11.62 o                         
  -6   5   1        513.36        518.67        37.09 o                         
  -5   5   1        207.68        201.64        17.12 o                         
  -4   5   1       3849.48       4025.46        78.42 o                         
  -3   5   1       5728.29       6096.70       131.02 o                         
  -2   5   1       1481.85       1443.17        34.67 o                         
  -1   5   1       3250.72       3016.13        61.55 o                         
   0   5   1         42.49         54.76         9.24 o                         
   1   5   1         52.42         60.91         8.29 o                         
   2   5   1       1903.68       1652.13        36.60 o                         
   3   5   1        759.99        613.21        23.44 o                         
   4   5   1        713.41        699.23        24.77 o                         
   5   5   1        154.64        152.06        14.88 o                         
   6   5   1       1469.03       1504.55        43.74 o                         
   7   5   1         57.47         66.83        13.76 o                         
   8   5   1        120.44        106.46        17.72 o                         
   9   5   1          2.99         12.32        16.02 o                         
  10   5   1          7.23        -11.51        26.26 o                         
 -10   6   1         34.72         18.68        23.19 o                         
  -9   6   1          9.85         26.40        18.38 o                         
  -8   6   1        341.07        347.20        29.08 o                         
  -7   6   1         54.45         57.81        14.50 o                         
  -6   6   1        131.31        156.40        16.93 o                         
  -5   6   1       2830.49       2823.03        60.64 o                         
  -4   6   1         10.15         27.44         9.42 o                         
  -3   6   1       6281.50       6376.62       109.78 o                         
  -2   6   1        689.30        610.81        24.45 o                         
  -1   6   1        652.62        671.97        24.09 o                         
   0   6   1       5608.83       5176.73       102.54 o                         
   1   6   1       1254.42       1287.82        37.77 o                         
   2   6   1       1388.95       1222.03        31.56 o                         
   3   6   1       1100.39       1017.52        59.65 o                         
   4   6   1        304.13        315.18        26.24 o                         
   5   6   1       2905.63       2930.14        61.21 o                         
   6   6   1         12.75         12.02        13.36 o                         
   7   6   1         63.00         78.90        14.72 o                         
   8   6   1         97.66        117.60        20.57 o                         
   9   6   1         44.48         82.36        28.76 o                         
  10   6   1         17.67          5.68        22.87 o                         
 -10   7   1         10.93         12.46        29.94 o                         
  -9   7   1         10.77         -6.54        17.20 o                         
  -8   7   1          8.85         29.94        15.39 o                         
  -7   7   1         85.57         87.78        15.79 o                         
  -6   7   1        955.50        993.61        37.33 o                         
  -5   7   1       1269.80       1391.60        49.74 o                         
  -4   7   1       4795.59       4913.35        93.61 o                         
  -3   7   1       1374.13       1264.45        40.66 o                         
  -2   7   1       1248.19       1191.40        36.16 o                         
  -1   7   1       2652.66       2267.37        52.09 o                         
   0   7   1        381.15        393.15        21.90 o                         
   1   7   1        820.71        712.82        25.85 o                         
   2   7   1          2.73         -0.44         7.37 o                         
   3   7   1       2501.84       2400.64        59.66 o                         
   4   7   1        132.70        105.33        13.85 o                         
   5   7   1         81.81        118.48        14.21 o                         
   6   7   1        762.03        804.53        35.19 o                         
   7   7   1        374.19        387.45        27.97 o                         
   8   7   1         62.12         50.32        17.70 o                         
   9   7   1         44.37         25.75        20.17 o                         
  10   7   1          0.39        -21.82        21.82 o                         
 -10   8   1         24.63         46.04        26.08 o                         
  -9   8   1          6.79         11.59        18.99 o                         
  -8   8   1         95.35        118.82        22.75 o                         
  -7   8   1        261.54        256.15        25.00 o                         
  -6   8   1        144.51        189.28        20.14 o                         
  -5   8   1       2453.88       2410.13        65.10 o                         
  -4   8   1          2.71         25.78        11.80 o                         
  -3   8   1       1792.71       1840.95        46.96 o                         
  -2   8   1       1722.37       1593.46        44.48 o                         
  -1   8   1        533.62        601.60        40.29 o                         
   0   8   1       4284.75       3965.20        89.28 o                         
   1   8   1         68.78         82.26        12.18 o                         
   2   8   1       1302.99       1199.18        37.19 o                         
   3   8   1        135.21        116.86        13.40 o                         
   4   8   1        804.02        781.05        31.37 o                         
   5   8   1       1067.63       1084.81        35.31 o                         
   6   8   1          1.22         16.61        11.27 o                         
   7   8   1         96.59         87.20        15.27 o                         
   8   8   1        213.87        207.00        24.46 o                         
   9   8   1         87.85         77.29        23.20 o                         
  -9   9   1          6.16        -19.54        19.54 o                         
  -8   9   1         48.01         78.86        22.08 o                         
  -7   9   1         16.01         36.80        15.38 o                         
  -6   9   1        807.84        848.78        52.41 o                         
  -5   9   1        128.46        126.19        17.78 o                         
  -4   9   1       1317.19       1249.65        45.92 o                         
  -3   9   1       1348.17       1426.98        47.03 o                         
  -2   9   1        529.41        472.32        28.41 o                         
  -1   9   1       3745.11       3554.70        76.24 o                         
   0   9   1        166.48        147.90        16.11 o                         
   1   9   1       2372.60       2245.46        55.57 o                         
   2   9   1       1001.81        962.90        34.60 o                         
   3   9   1       3224.54       3140.93        72.75 o                         
   4   9   1       1130.19       1124.30        38.98 o                         
   5   9   1        308.14        302.00        22.14 o                         
   6   9   1        590.55        661.36        34.49 o                         
   7   9   1        114.76        103.47        19.50 o                         
   8   9   1        146.94        124.90        21.61 o                         
   9   9   1         34.70         46.20        19.79 o                         
  -9  10   1         11.81         11.34        22.54 o                         
  -8  10   1         20.37         22.15        19.02 o                         
  -7  10   1        173.60        155.44        22.73 o                         
  -6  10   1          1.81         15.62        11.07 o                         
  -5  10   1        799.40        852.86        40.71 o                         
  -4  10   1        176.99        188.72        20.27 o                         
  -3  10   1       1011.73       1032.56        65.12 o                         
  -2  10   1       1432.58       1477.32        46.49 o                         
  -1  10   1        379.76        358.88        24.93 o                         
   0  10   1       4735.64       4636.13       105.33 o                         
   1  10   1          7.49          9.21         7.71 o                         
   2  10   1       2605.90       2679.25        65.98 o                         
   3  10   1       1237.22       1218.91        46.89 o                         
   4  10   1        738.20        776.22        44.21 o                         
   5  10   1        830.97        835.63        34.37 o                         
   6  10   1         73.48         98.26        31.28 o                         
   7  10   1        196.97        202.61        25.55 o                         
   8  10   1         66.55         63.79        18.38 o                         
   9  10   1        132.67        103.51        25.03 o                         
  -9  11   1         46.74         64.68        26.69 o                         
  -8  11   1         81.74         72.39        28.29 o                         
  -7  11   1         13.13         -5.93        16.49 o                         
  -6  11   1        556.34        582.00        34.45 o                         
  -5  11   1         13.01         19.84        12.99 o                         
  -4  11   1       1087.88       1081.04        54.13 o                         
  -3  11   1        869.91        880.86        38.30 o                         
  -2  11   1        512.06        561.05        33.05 o                         
  -1  11   1       5845.61       5972.50       117.90 o                         
   0  11   1         14.64          9.12        10.00 o                         
   1  11   1       3942.65       3850.75        85.76 o                         
   2  11   1        261.12        264.00        22.45 o                         
   3  11   1       1708.70       1708.01        53.26 o                         
   4  11   1        349.70        325.86        31.48 o                         
   5  11   1         98.34         76.89        17.20 o                         
   6  11   1        354.30        368.25        33.02 o                         
   7  11   1         32.28         64.60        18.44 o                         
   8  11   1         90.63         73.25        21.41 o                         
   9  11   1          4.93          2.72        22.77 o                         
  -8  12   1         48.48         46.11        22.18 o                         
  -7  12   1        166.83        129.63        22.91 o                         
  -6  12   1          0.19        -10.99        16.29 o                         
  -5  12   1        763.31        695.52        43.80 o                         
  -4  12   1         93.89        113.15        21.61 o                         
  -3  12   1        201.02        204.33        22.32 o                         
  -2  12   1        385.61        450.28        33.67 o                         
  -1  12   1         42.79         47.29        13.02 o                         
   0  12   1       6402.33       6152.83       122.50 o                         
   1  12   1         20.30         18.98        11.19 o                         
   2  12   1       4765.92       4955.35       135.39 o                         
   3  12   1        856.96        863.54        39.87 o                         
   4  12   1         44.54         62.73        18.68 o                         
   5  12   1        205.10        239.53        25.79 o                         
   6  12   1          0.64        -11.37        19.57 o                         
   7  12   1         92.71         97.27        20.63 o                         
   8  12   1         16.55         44.14        21.67 o                         
  -8  13   1         61.41         57.48        23.44 o                         
  -7  13   1          0.89         32.27        20.12 o                         
  -6  13   1        125.30        120.73        29.92 o                         
  -5  13   1         60.60         35.24        19.40 o                         
  -4  13   1        309.94        372.64        30.79 o                         
  -3  13   1          1.36          5.01        13.99 o                         
  -2  13   1         45.21         54.61        18.59 o                         
  -1  13   1       1589.98       1565.57        52.69 o                         
   0  13   1        420.57        396.43        29.49 o                         
   1  13   1        763.78        782.06        37.02 o                         
   2  13   1         57.33         61.85        14.97 o                         
   3  13   1        743.07        820.65        57.83 o                         
   4  13   1        132.81        170.43        26.26 o                         
   5  13   1         89.38         88.09        23.87 o                         
   6  13   1        134.44        142.68        24.35 o                         
   7  13   1         21.57          6.73        18.75 o                         
   8  13   1          8.09          9.77        23.47 o                         
  -7  14   1         86.04         95.66        28.39 o                         
  -6  14   1         74.40        104.38        26.51 o                         
  -5  14   1        172.09        217.77        42.51 o                         
  -4  14   1          1.33          7.15        16.36 o                         
  -3  14   1         21.20         19.98        15.05 o                         
  -2  14   1         21.65         11.60        19.93 o                         
  -1  14   1         84.42         67.36        16.41 o                         
   0  14   1         59.23         61.38        13.58 o                         
   1  14   1          6.81         29.31        13.01 o                         
   2  14   1        320.53        334.43        28.56 o                         
   3  14   1        254.13        194.96        23.91 o                         
   4  14   1         64.55         73.35        20.85 o                         
   5  14   1          3.49          2.31        28.89 o                         
   6  14   1         43.13         31.09        19.12 o                         
   7  14   1          7.42         29.79        22.08 o                         
  -7  15   1          6.51          3.16        23.22 o                         
  -6  15   1         59.80         81.99        28.93 o                         
  -5  15   1         88.98         89.81        31.21 o                         
  -4  15   1         92.32        137.54        37.48 o                         
  -3  15   1         25.82         -8.72        14.89 o                         
  -2  15   1        143.12        140.69        26.54 o                         
  -1  15   1         80.87         63.97        18.17 o                         
   0  15   1         14.99          8.14        12.28 o                         
   1  15   1         25.48         16.71        13.07 o                         
   2  15   1         12.72         24.63        14.69 o                         
   3  15   1        109.87        126.29        19.78 o                         
   4  15   1         51.63         36.15        21.30 o                         
   5  15   1         10.52         25.40        21.09 o                         
   6  15   1          9.77          4.93        23.94 o                         
   7  15   1         36.10         20.58        25.81 o                         
  -6  16   1         24.05         19.71        25.63 o                         
  -5  16   1        115.12        156.50        36.36 o                         
  -4  16   1          0.21          9.69        25.25 o                         
  -3  16   1         88.94        107.77        22.39 o                         
  -2  16   1         72.17         82.55        19.76 o                         
  -1  16   1          4.09         13.10        15.24 o                         
   0  16   1         76.09         84.15        18.56 o                         
   1  16   1          2.33         -4.72        15.76 o                         
   2  16   1         15.03         28.48        20.11 o                         
   3  16   1         11.33         13.38        21.97 o                         
   4  16   1          3.69         21.93        23.66 o                         
   5  16   1          4.52          1.78        23.84 o                         
   6  16   1          8.54         -4.10        23.64 o                         
  -5  17   1          5.99         26.74        33.87 o                         
  -4  17   1         45.70        -26.19        26.19 o                         
  -3  17   1          5.71         38.40        25.49 o                         
  -2  17   1          0.22         18.89        20.76 o                         
  -1  17   1         36.51         47.72        19.62 o                         
   0  17   1         10.80        -13.92        19.41 o                         
   1  17   1         12.97         23.95        24.56 o                         
   2  17   1         19.88         34.85        24.31 o                         
   3  17   1          1.84         -9.63        20.78 o                         
   4  17   1          0.59          8.81        25.19 o                         
   5  17   1          3.02         22.44        24.69 o                         
  -4  18   1          0.65        -25.99        25.99 o                         
  -3  18   1         22.95         49.93        30.24 o                         
  -2  18   1         27.72         47.44        28.08 o                         
  -1  18   1         69.35         72.11        62.59 o                         
   0  18   1          2.70          3.94        23.48 o                         
   1  18   1         29.35        -17.27        21.13 o                         
   2  18   1          2.32        -20.07        37.27 o                         
   3  18   1          9.13        -23.89        23.89 o                         
   4  18   1          0.11          1.87        31.34 o                         
  -3  19   1          0.97        -30.95        30.95 o                         
  -2  19   1          0.04         14.72        82.93 o                         
  -1  19   1          2.94        -19.44        57.04 o                         
   0  19   1          4.20         20.42        28.54 o                         
   1  19   1         69.28        151.04        33.48 o                         
   2  19   1          5.78         -3.45        24.83 o                         
   3  19   1         14.95        -26.93        26.93 o                         
 -11   0   2          3.06        -56.73        56.73 o                         
 -10   0   2         51.77         40.70        57.96 o                         
  -9   0   2          0.33          1.04        26.12 o                         
  -8   0   2        117.08        191.75        32.25 o                         
  -7   0   2        159.86        135.00        34.75 o                         
  -6   0   2        580.87        684.41        42.19 o                         
  -5   0   2      10739.63      10971.21       213.03 o                         
  -4   0   2        908.71        907.76        36.23 o                         
  -3   0   2       7130.95       6538.86       127.54 o                         
  -2   0   2       1400.45       1710.71        48.19 o                         
   1   0   2          0.77         13.54         5.33 o                         
   3   0   2      16267.67      16012.87       321.69 o                         
   4   0   2       6555.36       6634.78       134.10 o                         
   5   0   2       1876.09       1832.17        57.89 o                         
   6   0   2        626.70        691.39        41.37 o                         
   7   0   2        230.57        211.07        25.38 o                         
   8   0   2          7.79         62.13        20.67 o                         
   9   0   2        354.51        288.45        40.66 o                         
  10   0   2         81.73         23.43        56.11 o                         
 -11   1   2         53.38         38.19        45.03 o                         
 -10   1   2          2.19         -1.32        56.42 o                         
  -9   1   2        102.80         76.07        24.99 o                         
  -8   1   2         48.44         37.58        14.04 o                         
  -7   1   2         15.78         22.60        11.04 o                         
  -6   1   2       5600.87       5670.04       100.06 o                         
  -5   1   2        253.36        306.69        28.09 o                         
  -4   1   2        706.58        593.26        22.24 o                         
  -3   1   2       2405.67       2455.38        45.45 o                         
  -2   1   2         96.15         75.82         9.10 o                         
  -1   1   2       7170.10       7180.79       101.78 o                         
   0   1   2        446.53        296.17        14.28 o                         
   1   1   2      15163.78      14835.98       173.28 o                         
   2   1   2      62373.82      66037.62      1067.33 o                         
   3   1   2       5792.18       5386.59        98.04 o                         
   4   1   2        808.00        727.83        22.41 o                         
   5   1   2        984.46       1085.70        30.34 o                         
   6   1   2         76.41         55.59        10.70 o                         
   7   1   2         45.78         68.09        12.52 o                         
   8   1   2        535.50        542.04        30.93 o                         
   9   1   2         39.05         37.27        19.68 o                         
  10   1   2         12.82          5.66        33.16 o                         
 -11   2   2          8.58        -49.54        78.62 o                         
 -10   2   2         46.09         58.57        37.66 o                         
  -9   2   2          4.47        -19.00        19.00 o                         
  -8   2   2         39.60         49.09        15.22 o                         
  -7   2   2        138.10        109.14        15.19 o                         
  -6   2   2        775.70        840.63        32.10 o                         
  -5   2   2       5560.04       5713.44        96.11 o                         
  -4   2   2         20.75         15.33         7.31 o                         
  -3   2   2       4037.63       4004.55        70.90 o                         
  -2   2   2         34.23         12.69         7.20 o                         
  -1   2   2       8807.01       8593.80       130.83 o                         
   0   2   2       6863.06       6682.77       182.53 o                         
   1   2   2      13500.95      13535.96       198.78 o                         
   2   2   2      27143.46      27686.22       323.88 o                         
   3   2   2       6029.10       5927.12        82.46 o                         
   4   2   2       4109.53       4081.51        65.36 o                         
   5   2   2       1227.57       1233.55        32.56 o                         
   6   2   2        973.98        977.44        31.35 o                         
   7   2   2        211.24        231.93        21.40 o                         
   8   2   2         95.57        138.22        18.35 o                         
   9   2   2        259.06        196.91        29.69 o                         
  10   2   2        113.04        126.92        36.51 o                         
 -10   3   2          0.02         -9.18        20.60 o                         
  -9   3   2         92.53         71.64        24.63 o                         
  -8   3   2          0.84         -2.04        13.99 o                         
  -7   3   2        150.13        183.41        21.02 o                         
  -6   3   2       2563.48       2491.08        62.97 o                         
  -5   3   2       1159.21       1198.35        38.16 o                         
  -4   3   2       1373.12       1301.64        34.10 o                         
  -3   3   2        795.29        809.95        26.09 o                         
  -2   3   2        362.50        339.18        19.31 o                         
  -1   3   2       3668.72       3768.22        59.95 o                         
   0   3   2      12687.23      13126.41       220.28 o                         
   1   3   2        229.83        154.44         9.93 o                         
   2   3   2       2106.67       2182.50        40.50 o                         
   3   3   2       2593.97       2404.87        45.33 o                         
   4   3   2        116.44        111.83        11.80 o                         
   5   3   2        930.96        967.97        31.58 o                         
   6   3   2        115.71        169.50        16.84 o                         
   7   3   2        110.67        122.73        18.59 o                         
   8   3   2        397.48        369.96        36.28 o                         
   9   3   2         74.65         87.18        24.89 o                         
  10   3   2          0.62         10.72        65.02 o                         
 -10   4   2        111.32        152.04        48.59 o                         
  -9   4   2          6.81         21.04        17.39 o                         
  -8   4   2         93.26         89.89        16.82 o                         
  -7   4   2         86.88         87.38        14.59 o                         
  -6   4   2        634.73        635.44        31.71 o                         
  -5   4   2       2951.46       2905.96        60.84 o                         
  -4   4   2         87.30        109.70        13.61 o                         
  -3   4   2       2133.92       1964.57        44.52 o                         
  -2   4   2        247.68        243.51        14.72 o                         
  -1   4   2          4.77         19.60         5.76 o                         
   0   4   2       2893.67       2873.13        58.90 o                         
   1   4   2          3.38         11.39         4.87 o                         
   2   4   2       1236.73       1093.66        28.68 o                         
   3   4   2        593.51        599.52        20.26 o                         
   4   4   2         14.78         14.23         8.12 o                         
   5   4   2        123.10        138.84        15.76 o                         
   6   4   2          1.59          6.94         9.92 o                         
   7   4   2        127.47        114.86        20.71 o                         
   8   4   2        271.67        223.10        24.96 o                         
   9   4   2         80.43         70.86        26.24 o                         
  10   4   2         46.80         17.29        22.48 o                         
 -10   5   2         12.37         25.51        24.58 o                         
  -9   5   2        331.22        297.25        32.02 o                         
  -8   5   2          6.90         -8.82        12.73 o                         
  -7   5   2        179.35        163.32        28.09 o                         
  -6   5   2       1414.66       1386.96        44.80 o                         
  -5   5   2        807.72        775.56        29.85 o                         
  -4   5   2       7228.22       7517.16       126.29 o                         
  -3   5   2        471.03        495.03        23.40 o                         
  -2   5   2       6983.66       7086.73       111.14 o                         
  -1   5   2       5964.27       5846.18       100.22 o                         
   0   5   2       3835.62       3599.69        73.68 o                         
   1   5   2        702.82        615.18        19.93 o                         
   2   5   2        326.87        283.10        16.67 o                         
   3   5   2       1493.84       1401.72        32.58 o                         
   4   5   2         55.92         94.64        10.84 o                         
   5   5   2        351.47        375.11        27.85 o                         
   6   5   2         10.98         16.55         9.67 o                         
   7   5   2         45.50         43.06        16.12 o                         
   8   5   2        236.14        223.34        24.91 o                         
   9   5   2          9.42          2.61        18.29 o                         
  10   5   2          0.35         -8.46        21.62 o                         
 -10   6   2          0.28          4.57        33.20 o                         
  -9   6   2         23.31         10.79        18.41 o                         
  -8   6   2         27.23         13.96        16.27 o                         
  -7   6   2          2.07         -0.81        10.67 o                         
  -6   6   2          1.14         -0.15        10.01 o                         
  -5   6   2        794.98        820.85        30.92 o                         
  -4   6   2        593.82        731.02        30.19 o                         
  -3   6   2       1909.39       1887.92        45.12 o                         
  -2   6   2        296.73        261.42        17.07 o                         
  -1   6   2       2879.35       2951.26        60.19 o                         
   0   6   2        165.36        218.83        16.63 o                         
   1   6   2        298.74        368.16        26.64 o                         
   2   6   2        384.89        297.06        16.72 o                         
   3   6   2        231.19        246.72        17.30 o                         
   4   6   2        659.72        660.61        24.96 o                         
   5   6   2        334.58        366.30        22.21 o                         
   6   6   2         13.95         13.45         9.09 o                         
   7   6   2         92.78         82.00        15.32 o                         
   8   6   2         99.51        124.89        22.24 o                         
   9   6   2         21.40         25.75        17.98 o                         
  10   6   2          7.88         48.41        24.58 o                         
 -10   7   2          8.79          8.72        24.04 o                         
  -9   7   2        246.51        271.15        31.42 o                         
  -8   7   2         30.93         47.56        18.89 o                         
  -7   7   2         11.28         -7.79        10.84 o                         
  -6   7   2        302.62        337.09        24.27 o                         
  -5   7   2         14.27         30.07        10.13 o                         
  -4   7   2       1897.21       2160.43        59.22 o                         
  -3   7   2        242.84        258.69        18.96 o                         
  -2   7   2       4514.21       4953.79       167.26 o                         
  -1   7   2       1730.93       1577.94        41.40 o                         
   0   7   2       1069.97        911.51        61.82 o                         
   1   7   2          2.48          4.98         6.65 o                         
   2   7   2        353.56        341.31        19.13 o                         
   3   7   2        233.95        243.25        17.56 o                         
   4   7   2         30.26         26.30         8.65 o                         
   5   7   2        139.74        136.01        14.81 o                         
   6   7   2          4.26         -0.52         9.59 o                         
   7   7   2          1.92         -7.77        11.52 o                         
   8   7   2        174.28        162.19        28.49 o                         
   9   7   2          0.47         10.37        17.59 o                         
  10   7   2          2.12          4.89        23.58 o                         
 -10   8   2          3.74        -22.65        22.65 o                         
  -9   8   2          2.51        -10.56        20.69 o                         
  -8   8   2          5.34        -14.92        14.92 o                         
  -7   8   2         12.58         26.26        11.71 o                         
  -6   8   2         33.24         29.53        11.59 o                         
  -5   8   2          0.33          8.82        10.16 o                         
  -4   8   2        139.52        144.07        18.34 o                         
  -3   8   2        273.96        366.88        23.36 o                         
  -2   8   2        245.11        310.78        22.18 o                         
  -1   8   2         15.53         28.10         9.32 o                         
   0   8   2        369.09        422.82        28.49 o                         
   1   8   2        271.89        236.82        21.96 o                         
   2   8   2         63.46         64.39        10.52 o                         
   3   8   2        113.66        151.69        25.28 o                         
   4   8   2        102.40        132.78        13.68 o                         
   5   8   2        148.82        163.56        16.56 o                         
   6   8   2        197.24        185.73        18.50 o                         
   7   8   2         40.73         42.87        13.29 o                         
   8   8   2         25.70         10.84        15.04 o                         
   9   8   2         21.90         40.61        20.40 o                         
  -9   9   2        116.67         96.46        26.53 o                         
  -8   9   2         32.09         19.23        16.33 o                         
  -7   9   2         40.01         18.38        13.20 o                         
  -6   9   2          3.78          2.04        10.69 o                         
  -5   9   2          0.19         24.71        11.34 o                         
  -4   9   2          0.52         -7.87         7.87 o                         
  -3   9   2        297.39        329.89        28.05 o                         
  -2   9   2         57.11         57.17        11.43 o                         
  -1   9   2        129.07        120.61        15.02 o                         
   0   9   2         34.09         78.17        13.59 o                         
   1   9   2          1.59          2.30         7.40 o                         
   2   9   2          0.46          1.37         6.02 o                         
   3   9   2         71.15         78.78        12.54 o                         
   4   9   2         74.57         66.96        12.18 o                         
   5   9   2         24.30         58.89        14.76 o                         
   6   9   2         10.71         -1.87        10.17 o                         
   7   9   2          8.37        -13.16        13.16 o                         
   8   9   2         14.31          6.50        16.37 o                         
   9   9   2          0.69         27.72        19.37 o                         
  -9  10   2         14.22         20.72        23.45 o                         
  -8  10   2          0.23        -11.97        25.06 o                         
  -7  10   2         84.06         50.38        17.66 o                         
  -6  10   2         13.33         29.77        13.87 o                         
  -5  10   2         48.45         57.39        14.37 o                         
  -4  10   2         82.69         80.38        17.28 o                         
  -3  10   2        104.93        120.74        19.81 o                         
  -2  10   2          4.32          4.85         8.10 o                         
  -1  10   2        251.23        266.31        21.08 o                         
   0  10   2         26.20         34.01        13.08 o                         
   1  10   2        173.00        196.02        17.95 o                         
   2  10   2        122.86        154.45        17.47 o                         
   3  10   2          7.58          5.90         9.16 o                         
   4  10   2         48.78         51.07        20.11 o                         
   5  10   2          0.21         11.72        10.75 o                         
   6  10   2          9.82          6.89        11.08 o                         
   7  10   2         26.91         32.66        16.27 o                         
   8  10   2          0.17         27.05        19.24 o                         
   9  10   2          1.85         30.31        19.89 o                         
  -9  11   2          0.57        -24.15        24.15 o                         
  -8  11   2         12.38         24.82        20.76 o                         
  -7  11   2        202.31        154.76        25.77 o                         
  -6  11   2          6.31         14.70        13.54 o                         
  -5  11   2         17.25         33.49        12.50 o                         
  -4  11   2        129.90        137.45        19.86 o                         
  -3  11   2         17.21         20.31        12.25 o                         
  -2  11   2        737.65        721.65        34.43 o                         
  -1  11   2          3.84         15.89        10.20 o                         
   0  11   2        818.69        745.27        31.87 o                         
   1  11   2       1558.75       1523.27        47.28 o                         
   2  11   2         10.79         14.49         9.81 o                         
   3  11   2        130.44        147.44        18.37 o                         
   4  11   2        103.68        135.43        19.66 o                         
   5  11   2          4.85         -8.57         9.85 o                         
   6  11   2        142.84        175.78        21.61 o                         
   7  11   2          0.18         -3.75        15.27 o                         
   8  11   2        115.08         67.45        20.85 o                         
  -8  12   2         43.01         47.81        28.93 o                         
  -7  12   2          0.47          0.55        19.45 o                         
  -6  12   2         44.14         42.13        17.42 o                         
  -5  12   2        216.41        230.40        33.55 o                         
  -4  12   2        443.85        450.07        33.95 o                         
  -3  12   2         38.53         40.34        14.04 o                         
  -2  12   2        484.49        575.91        35.93 o                         
  -1  12   2          9.46         25.26        10.62 o                         
   0  12   2        503.96        543.36        31.22 o                         
   1  12   2        119.13        129.65        17.55 o                         
   2  12   2        119.83        122.36        17.04 o                         
   3  12   2        284.98        279.60        25.49 o                         
   4  12   2        599.15        570.94        39.94 o                         
   5  12   2         54.94         49.78        15.03 o                         
   6  12   2         40.63         28.52        16.02 o                         
   7  12   2         38.49          9.80        18.41 o                         
   8  12   2         16.15          2.60        19.40 o                         
  -8  13   2          4.93         66.20        26.31 o                         
  -7  13   2        224.79        239.28        45.39 o                         
  -6  13   2        151.28        114.04        31.03 o                         
  -5  13   2         35.55         52.09        19.66 o                         
  -4  13   2         96.19         83.78        19.54 o                         
  -3  13   2        225.52        257.40        26.67 o                         
  -2  13   2        368.66        338.40        31.12 o                         
  -1  13   2        123.56        143.01        20.51 o                         
   0  13   2       1999.22       1873.25        57.08 o                         
   1  13   2        710.40        728.11        37.62 o                         
   2  13   2         17.00         10.80        11.81 o                         
   3  13   2          8.11         -0.73        11.88 o                         
   4  13   2        420.99        331.67        57.40 o                         
   5  13   2          8.83         10.35        22.50 o                         
   6  13   2        212.35        179.33        24.83 o                         
   7  13   2          0.07        -16.94        16.94 o                         
   8  13   2         90.04         36.89        33.05 o                         
  -7  14   2        112.88        162.95        31.04 o                         
  -6  14   2         59.83         82.28        26.16 o                         
  -5  14   2        261.54        218.18        40.19 o                         
  -4  14   2         90.03         72.86        19.27 o                         
  -3  14   2          7.14          7.91        17.07 o                         
  -2  14   2        117.65        102.45        21.28 o                         
  -1  14   2        147.99        186.32        22.31 o                         
   0  14   2        536.56        560.60        33.38 o                         
   1  14   2          0.30        -17.08        18.91 o                         
   2  14   2         41.34         31.99        13.57 o                         
   3  14   2        651.57        597.55        36.32 o                         
   4  14   2        234.83        246.99        41.40 o                         
   5  14   2        129.47        114.62        28.32 o                         
   6  14   2          4.62          3.59        17.57 o                         
   7  14   2         67.31         63.51        24.77 o                         
  -7  15   2        103.85         94.31        31.20 o                         
  -6  15   2         71.57         67.94        29.98 o                         
  -5  15   2         65.69         54.13        66.29 o                         
  -4  15   2        271.86        304.06        31.29 o                         
  -3  15   2          7.18         -3.50        15.16 o                         
  -2  15   2        194.54        186.00        22.98 o                         
  -1  15   2         30.26         49.32        15.54 o                         
   0  15   2        550.95        472.56        31.26 o                         
   1  15   2       1023.94       1089.46        47.12 o                         
   2  15   2          7.79         11.81        13.54 o                         
   3  15   2        491.79        480.64        43.99 o                         
   4  15   2        284.15        184.84        71.23 o                         
   5  15   2         17.10         31.30        37.61 o                         
   6  15   2        135.89        134.42        32.67 o                         
  -6  16   2         33.41         33.26        29.22 o                         
  -5  16   2        235.61        295.03        50.69 o                         
  -4  16   2         60.59         69.30        24.90 o                         
  -3  16   2        192.40        164.48        26.44 o                         
  -2  16   2         19.21         55.28        18.38 o                         
  -1  16   2        297.68        319.85        30.88 o                         
   0  16   2        468.52        483.94        33.50 o                         
   1  16   2         19.95         16.24        20.66 o                         
   2  16   2        636.86        666.10        78.07 o                         
   3  16   2         66.35         81.85        23.44 o                         
   4  16   2         78.42         95.73        34.07 o                         
   5  16   2         77.46        105.66        27.39 o                         
   6  16   2         31.85         24.99        24.15 o                         
  -5  17   2          4.82         19.56        29.12 o                         
  -4  17   2        250.85        269.70        51.99 o                         
  -3  17   2        120.40        125.67        32.29 o                         
  -2  17   2        235.82        255.87        32.22 o                         
  -1  17   2        291.39        266.44        28.06 o                         
   0  17   2         20.66         12.50        17.93 o                         
   1  17   2        279.99        248.69        29.72 o                         
   2  17   2         98.53        146.58        28.72 o                         
   3  17   2         63.43         67.70        36.01 o                         
   4  17   2         99.65         98.80        32.39 o                         
   5  17   2          4.43        -15.22        22.53 o                         
  -4  18   2          3.94        -11.02        55.19 o                         
  -3  18   2        202.49        255.64       117.75 o                         
  -2  18   2        115.05        116.66        39.06 o                         
  -1  18   2        143.14        170.86        42.06 o                         
   0  18   2        190.81        210.46        62.44 o                         
   1  18   2         17.09         21.82        25.78 o                         
   2  18   2        164.53        209.37        34.56 o                         
   3  18   2         16.74         59.51        42.51 o                         
   4  18   2         67.07         85.68        36.42 o                         
  -3  19   2          0.52         -6.73        29.61 o                         
  -2  19   2         62.18         24.67        33.78 o                         
  -1  19   2        148.09        113.83        37.62 o                         
   0  19   2         11.55        -25.23        25.23 o                         
   1  19   2        183.96        205.57        45.19 o                         
   2  19   2          0.26        -21.90        21.90 o                         
 -11   1   3          0.57        -20.18        76.15 o                         
 -10   1   3          3.14         -5.08        29.31 o                         
  -9   1   3          6.23          6.58        22.12 o                         
  -8   1   3         65.04         83.18        17.41 o                         
  -7   1   3         62.84         39.10        11.54 o                         
  -6   1   3        421.13        423.65        25.77 o                         
  -5   1   3         37.82         55.66         9.87 o                         
  -4   1   3         78.40         79.19        10.27 o                         
  -3   1   3         38.26         40.57         7.43 o                         
  -2   1   3          0.70          8.32         5.42 o                         
  -1   1   3         36.55         42.77         6.45 o                         
   0   1   3        691.92        679.52        18.81 o                         
   1   1   3      10856.88      11135.85       132.49 o                         
   2   1   3        650.32        597.06        15.35 o                         
   3   1   3       3843.14       3768.61        57.16 o                         
   4   1   3        313.68        322.40        21.64 o                         
   5   1   3        281.35        290.00        18.16 o                         
   6   1   3        191.29        222.74        17.35 o                         
   7   1   3          7.03         26.92        10.37 o                         
   8   1   3          7.20          8.07        12.12 o                         
   9   1   3          3.43         14.16        20.17 o                         
  10   1   3          0.77         -5.29        26.30 o                         
 -11   2   3          0.50         46.03        33.43 o                         
 -10   2   3         16.00         20.79        33.74 o                         
  -9   2   3          0.32         23.03        23.60 o                         
  -8   2   3         97.42        104.07        22.04 o                         
  -7   2   3        144.72        100.03        16.19 o                         
  -6   2   3        153.73        157.01        17.33 o                         
  -5   2   3       1659.94       1749.30        48.10 o                         
  -4   2   3         52.19         50.95        10.78 o                         
  -3   2   3       1069.17       1016.80        28.94 o                         
  -2   2   3         64.61         56.83         9.08 o                         
  -1   2   3       1391.36       1395.80        28.76 o                         
   0   2   3        549.59        563.86        20.66 o                         
   1   2   3       2415.63       2508.16        43.46 o                         
   2   2   3        275.85        212.47        12.44 o                         
   3   2   3       2057.69       2145.66        38.05 o                         
   4   2   3       1499.58       1523.97        33.66 o                         
   5   2   3       1339.96       1407.69        35.27 o                         
   6   2   3         42.33         49.82        10.29 o                         
   7   2   3        159.34        182.34        17.68 o                         
   8   2   3          5.84         -0.03        14.17 o                         
   9   2   3         10.27         28.76        20.56 o                         
  10   2   3          6.76         -4.74        26.48 o                         
 -10   3   3         15.64         35.37        28.07 o                         
  -9   3   3        134.50        153.93        26.19 o                         
  -8   3   3        101.15        120.60        19.62 o                         
  -7   3   3         82.90         74.65        15.19 o                         
  -6   3   3        280.13        275.95        23.00 o                         
  -5   3   3        141.33        147.10        14.32 o                         
  -4   3   3          9.03          7.40         6.91 o                         
  -3   3   3         10.13         18.32         7.53 o                         
  -2   3   3       1357.53       1420.81        32.29 o                         
  -1   3   3        864.00        885.00        21.16 o                         
   0   3   3        280.12        236.47         9.57 o                         
   1   3   3        415.43        375.58        19.01 o                         
   2   3   3        359.14        373.76        17.28 o                         
   3   3   3       3016.14       2906.32        55.16 o                         
   4   3   3        613.90        613.23        23.07 o                         
   5   3   3          3.42          6.01         7.91 o                         
   6   3   3        416.80        484.50        27.72 o                         
   7   3   3         89.77         97.82        15.07 o                         
   8   3   3        174.83        205.39        21.15 o                         
   9   3   3          1.16          7.77        22.06 o                         
  10   3   3          6.98         12.32        37.64 o                         
 -10   4   3         61.30         14.34        22.26 o                         
  -9   4   3        210.95        225.11        33.30 o                         
  -8   4   3         74.03         61.84        15.40 o                         
  -7   4   3         70.29         62.54        18.80 o                         
  -6   4   3        362.76        322.11        22.69 o                         
  -5   4   3        505.18        496.74        43.69 o                         
  -4   4   3         24.12         21.02         8.43 o                         
  -3   4   3       4076.78       3983.51        88.53 o                         
  -2   4   3         50.51         57.53         8.31 o                         
  -1   4   3        951.83        852.76        23.46 o                         
   0   4   3        370.36        331.45        17.53 o                         
   1   4   3       1585.57       1624.76        32.54 o                         
   2   4   3       4437.69       4236.64        69.81 o                         
   3   4   3         41.18         29.11         6.58 o                         
   4   4   3       1045.41        966.04        31.23 o                         
   5   4   3        486.47        506.14        27.01 o                         
   6   4   3         81.18         75.74        13.24 o                         
   7   4   3        442.20        451.18        30.79 o                         
   8   4   3         91.59        137.84        20.01 o                         
   9   4   3         42.22         64.80        22.22 o                         
  10   4   3          9.01        -25.37        36.25 o                         
 -10   5   3         39.50         39.66        23.59 o                         
  -9   5   3        275.79        359.54        49.21 o                         
  -8   5   3        347.62        354.62        28.27 o                         
  -7   5   3        295.06        331.22        25.51 o                         
  -6   5   3       1088.24       1080.16        42.62 o                         
  -5   5   3        474.93        434.51        25.29 o                         
  -4   5   3        880.72        850.58        31.04 o                         
  -3   5   3        187.96        159.61        14.48 o                         
  -2   5   3      11250.17      11807.28       173.65 o                         
  -1   5   3       5162.40       4950.08        87.58 o                         
   0   5   3       4435.24       4422.81        87.17 o                         
   1   5   3        266.42        194.34        14.99 o                         
   2   5   3        853.63        826.50        21.73 o                         
   3   5   3       1743.91       1761.73        36.89 o                         
   4   5   3        131.11        137.49        14.56 o                         
   5   5   3         59.43         49.67        10.09 o                         
   6   5   3         38.78         68.74        11.48 o                         
   7   5   3         46.79         79.32        14.96 o                         
   8   5   3        213.38        213.94        23.54 o                         
   9   5   3          0.37         -6.80        19.98 o                         
  10   5   3          6.57         48.78        36.76 o                         
 -10   6   3        257.08        252.99        36.76 o                         
  -9   6   3        122.33        156.63        29.56 o                         
  -8   6   3        102.15        103.85        24.29 o                         
  -7   6   3         58.43         39.65        12.63 o                         
  -6   6   3        787.02        804.52        35.28 o                         
  -5   6   3        918.09        939.58        36.28 o                         
  -4   6   3        223.39        229.68        19.38 o                         
  -3   6   3      10837.50      10684.15       164.86 o                         
  -2   6   3       4403.82       4670.73       109.93 o                         
  -1   6   3       3018.40       2923.83        59.88 o                         
   0   6   3       3745.74       3476.39        74.34 o                         
   1   6   3        382.11        402.28        32.24 o                         
   2   6   3       1884.76       1737.63        48.11 o                         
   3   6   3        101.50        110.72        10.60 o                         
   4   6   3       1174.21       1145.16        31.28 o                         
   5   6   3        369.29        433.60        27.34 o                         
   6   6   3        320.70        373.79        24.51 o                         
   7   6   3        350.48        348.43        25.61 o                         
   8   6   3         58.64         59.58        18.61 o                         
   9   6   3         12.27         -4.86        16.81 o                         
  10   6   3          4.87        -22.15        22.15 o                         
 -10   7   3         79.64         19.58        24.68 o                         
  -9   7   3        577.86        544.89        50.61 o                         
  -8   7   3         72.11         42.89        19.58 o                         
  -7   7   3        318.93        264.05        23.13 o                         
  -6   7   3        337.55        301.72        23.11 o                         
  -5   7   3        701.42        779.26        36.83 o                         
  -4   7   3       1562.88       1553.64        48.53 o                         
  -3   7   3        122.44        129.21        14.44 o                         
  -2   7   3       8821.60       8863.24       138.91 o                         
  -1   7   3       8390.43       8453.20       165.18 o                         
   0   7   3        722.67        671.25        27.24 o                         
   1   7   3       1957.33       1811.02        43.24 o                         
   2   7   3        443.22        430.75        19.83 o                         
   3   7   3       3221.60       3189.38        69.43 o                         
   4   7   3         24.60         27.09         9.42 o                         
   5   7   3        744.41        734.37        41.40 o                         
   6   7   3        128.79        152.13        16.63 o                         
   7   7   3          0.02         20.43        14.49 o                         
   8   7   3        219.22        250.81        29.00 o                         
   9   7   3          4.79         21.81        19.58 o                         
 -10   8   3        214.06        167.06        38.56 o                         
  -9   8   3          9.59         53.58        42.01 o                         
  -8   8   3        136.97        169.71        25.86 o                         
  -7   8   3          3.81          4.52        12.79 o                         
  -6   8   3        383.58        410.65        27.66 o                         
  -5   8   3        418.56        439.09        28.83 o                         
  -4   8   3        168.80        188.28        18.44 o                         
  -3   8   3       4768.95       4793.12        89.90 o                         
  -2   8   3        930.99        848.96        35.86 o                         
  -1   8   3       1187.03       1155.28        35.48 o                         
   0   8   3       3083.08       2907.70        77.02 o                         
   1   8   3          6.46          9.66         8.78 o                         
   2   8   3       2689.67       2787.77        61.44 o                         
   3   8   3         11.16         10.80         7.51 o                         
   4   8   3        820.87        841.32        32.87 o                         
   5   8   3        427.22        479.05        25.36 o                         
   6   8   3        210.05        201.90        18.82 o                         
   7   8   3        208.70        226.05        22.32 o                         
   8   8   3         14.67         13.27        15.43 o                         
   9   8   3         10.11         -2.77        19.49 o                         
  -9   9   3        190.13        216.45        34.66 o                         
  -8   9   3         30.89         20.98        18.94 o                         
  -7   9   3         29.58         48.42        14.37 o                         
  -6   9   3        261.83        347.34        30.14 o                         
  -5   9   3        271.29        260.15        23.01 o                         
  -4   9   3       1276.13       1280.39        41.86 o                         
  -3   9   3          8.02         20.25         9.63 o                         
  -2   9   3       3428.64       3276.20        75.80 o                         
  -1   9   3       2421.96       2237.57        96.95 o                         
   0   9   3       1211.43       1009.50        33.25 o                         
   1   9   3        894.13        763.60        28.65 o                         
   2   9   3         35.59         28.36         8.32 o                         
   3   9   3       1852.61       1860.52        58.80 o                         
   4   9   3        348.68        384.58        22.41 o                         
   5   9   3        692.43        708.47        33.88 o                         
   6   9   3        336.63        359.32        31.78 o                         
   7   9   3          0.52         -8.12        13.99 o                         
   8   9   3        182.09        202.32        26.91 o                         
   9   9   3         28.78         -8.11        19.76 o                         
  -9  10   3         17.96          4.31        24.56 o                         
  -8  10   3         29.81          6.06        17.60 o                         
  -7  10   3        116.32        121.72        19.78 o                         
  -6  10   3         99.06        127.30        18.27 o                         
  -5  10   3        488.93        478.15        44.49 o                         
  -4  10   3          4.69         33.63        11.53 o                         
  -3  10   3       1401.95       1418.63        52.74 o                         
  -2  10   3        980.26       1020.73        38.24 o                         
  -1  10   3        762.96        749.51        31.15 o                         
   0  10   3       1657.60       1603.63        45.49 o                         
   1  10   3          2.51         -0.78         8.16 o                         
   2  10   3       2496.32       2535.26        62.02 o                         
   3  10   3        400.77        446.77        32.88 o                         
   4  10   3       1240.62       1257.05        48.22 o                         
   5  10   3        852.20        899.13        35.99 o                         
   6  10   3        129.92        137.93        16.96 o                         
   7  10   3        136.84        132.63        24.67 o                         
   8  10   3          3.51          8.79        17.87 o                         
   9  10   3         17.65        -12.97        26.64 o                         
  -9  11   3         81.88         98.61        29.30 o                         
  -8  11   3          6.39         63.36        25.76 o                         
  -7  11   3        154.89        129.82        22.70 o                         
  -6  11   3        392.15        397.30        30.88 o                         
  -5  11   3          1.15         16.95        13.02 o                         
  -4  11   3        756.51        833.95        40.77 o                         
  -3  11   3        284.89        246.82        25.72 o                         
  -2  11   3        858.49        914.84        37.29 o                         
  -1  11   3       1593.28       1692.25        50.65 o                         
   0  11   3        151.03        174.38        17.99 o                         
   1  11   3       3632.37       3677.64        82.57 o                         
   2  11   3       1767.48       1753.11        50.87 o                         
   3  11   3       2669.91       2588.11        77.54 o                         
   4  11   3        931.89        991.09        42.82 o                         
   5  11   3        327.87        380.01        26.78 o                         
   6  11   3         61.46         59.14        17.35 o                         
   7  11   3          0.29         12.96        14.07 o                         
   8  11   3         96.49        129.57        30.36 o                         
  -8  12   3         16.97         11.08        32.67 o                         
  -7  12   3        118.41        114.16        22.75 o                         
  -6  12   3         15.45        -13.53        19.73 o                         
  -5  12   3        144.60        133.36        23.35 o                         
  -4  12   3         83.60        103.29        18.11 o                         
  -3  12   3        656.31        735.70        42.22 o                         
  -2  12   3        385.37        413.80        40.15 o                         
  -1  12   3         32.72         39.10        12.81 o                         
   0  12   3         53.91         43.59        17.10 o                         
   1  12   3        404.50        436.53        29.91 o                         
   2  12   3       1105.93       1089.80        52.41 o                         
   3  12   3         81.30         94.30        16.58 o                         
   4  12   3       1409.87       1503.49        53.28 o                         
   5  12   3        275.75        310.12        28.29 o                         
   6  12   3         13.48         27.46        15.40 o                         
   7  12   3         43.01         77.19        19.73 o                         
   8  12   3          0.25        -20.83        20.83 o                         
  -8  13   3          6.52         45.06        22.70 o                         
  -7  13   3         98.33        108.96        27.83 o                         
  -6  13   3        350.48        399.37        57.07 o                         
  -5  13   3         19.05         -8.55        17.27 o                         
  -4  13   3        525.95        534.17        52.07 o                         
  -3  13   3         12.50         19.26        12.86 o                         
  -2  13   3        752.49        752.31        42.72 o                         
  -1  13   3          2.86         38.87        43.66 o                         
   0  13   3        806.74        786.52        36.24 o                         
   1  13   3        467.91        517.35        32.90 o                         
   2  13   3        365.75        392.70        29.58 o                         
   3  13   3        305.87        306.12        29.93 o                         
   4  13   3        283.08        303.91        28.08 o                         
   5  13   3         62.64        121.57        20.85 o                         
   6  13   3         33.00         36.93        22.25 o                         
   7  13   3          9.87         13.96        18.88 o                         
  -7  14   3         85.44        149.71        33.93 o                         
  -6  14   3         67.16        105.70        31.18 o                         
  -5  14   3        209.62        275.61        39.07 o                         
  -4  14   3         91.41         85.84        19.79 o                         
  -3  14   3       1160.48       1045.63        48.37 o                         
  -2  14   3         73.58         78.53        17.61 o                         
  -1  14   3       1172.20       1183.52        46.65 o                         
   0  14   3         14.69         21.05        13.79 o                         
   1  14   3        121.91        137.56        18.96 o                         
   2  14   3         23.55         18.51        12.90 o                         
   3  14   3          0.73        -14.69        14.69 o                         
   4  14   3        246.14        256.37        32.21 o                         
   5  14   3        407.64        396.30        32.81 o                         
   6  14   3          1.20         -2.22        22.70 o                         
   7  14   3         45.27         -4.83        20.66 o                         
  -7  15   3         18.37        -30.06        37.17 o                         
  -6  15   3         72.63         45.29        27.37 o                         
  -5  15   3          9.56         43.15        27.46 o                         
  -4  15   3        163.31        156.61        25.87 o                         
  -3  15   3          8.98         11.66        17.26 o                         
  -2  15   3        139.97        129.91        21.70 o                         
  -1  15   3         33.58         33.89        16.18 o                         
   0  15   3        278.15        270.48        29.40 o                         
   1  15   3         59.08         44.98        19.90 o                         
   2  15   3          0.02         10.43        14.58 o                         
   3  15   3          1.40          6.66        15.81 o                         
   4  15   3          7.69         28.43        18.35 o                         
   5  15   3         45.73         55.81        22.70 o                         
   6  15   3         15.51          4.34        18.86 o                         
  -6  16   3         24.79         30.86        29.51 o                         
  -5  16   3         31.65         48.28        34.18 o                         
  -4  16   3          1.27         10.48        27.18 o                         
  -3  16   3         89.93         87.12        33.03 o                         
  -2  16   3         30.67         21.63        21.95 o                         
  -1  16   3         54.69         57.99        17.77 o                         
   0  16   3         39.97         14.56        21.31 o                         
   1  16   3          1.49         18.39        16.66 o                         
   2  16   3         28.27         -4.59        42.07 o                         
   3  16   3         41.92         47.74        19.86 o                         
   4  16   3         44.77         45.12        25.85 o                         
   5  16   3          0.10        -26.79        26.79 o                         
   6  16   3          0.07          5.98        22.98 o                         
  -5  17   3          0.16         46.77        29.93 o                         
  -4  17   3         57.31         63.48        58.89 o                         
  -3  17   3         13.89         11.49        27.98 o                         
  -2  17   3         62.08         53.85        22.99 o                         
  -1  17   3         55.87         60.49        20.20 o                         
   0  17   3          7.25         47.36        26.61 o                         
   1  17   3         33.13          7.84        35.51 o                         
   2  17   3          3.36        -18.77        18.77 o                         
   3  17   3          0.17          8.99        20.00 o                         
   4  17   3         33.60         25.66        28.72 o                         
   5  17   3          1.01        -23.50        23.50 o                         
  -4  18   3         24.97         38.14        37.43 o                         
  -3  18   3          1.94        -25.68        25.68 o                         
  -2  18   3         21.47         57.93        31.82 o                         
  -1  18   3         57.90         38.48        27.03 o                         
   0  18   3          4.92        -11.31        21.46 o                         
   1  18   3         27.65          8.99        20.15 o                         
   2  18   3          0.14        -20.58        20.58 o                         
   3  18   3         26.72         12.11        27.09 o                         
   4  18   3         22.30         19.70        40.08 o                         
  -3  19   3         16.48         22.31        73.07 o                         
  -2  19   3          3.01         35.79        32.69 o                         
  -1  19   3          0.42          2.12        28.74 o                         
   0  19   3         24.30          5.95        44.42 o                         
   1  19   3          1.18         -3.56        26.80 o                         
   2  19   3         14.37         11.42        42.95 o                         
 -11   0   4        115.42        104.83        68.45 o                         
 -10   0   4        121.93         80.78        61.05 o                         
  -9   0   4         11.38         78.93        53.65 o                         
  -8   0   4        319.85        283.05        43.44 o                         
  -7   0   4          8.22         20.72        19.64 o                         
  -6   0   4        759.00        766.86        48.97 o                         
  -5   0   4         21.50         68.62        15.50 o                         
  -4   0   4       2088.52       2378.64        74.78 o                         
  -3   0   4       3600.30       3288.62       140.13 o                         
  -2   0   4       3678.10       3730.10       151.92 o                         
  -1   0   4       5483.60       5236.20       198.01 o                         
   0   0   4       1490.13       1828.30        57.81 o                         
   1   0   4        601.13        457.20        16.56 o                         
   2   0   4       1955.68       1774.02        42.86 o                         
   3   0   4        707.29        670.41        27.79 o                         
   4   0   4       2266.44       2260.79        61.25 o                         
   5   0   4        617.50        690.40        33.57 o                         
   6   0   4        732.10        843.34        62.05 o                         
   7   0   4        443.69        488.77        59.03 o                         
   8   0   4        122.00        101.39        38.88 o                         
   9   0   4         35.94         43.18        50.87 o                         
  10   0   4         13.54         60.43        57.35 o                         
 -11   1   4         10.52        -42.34        53.03 o                         
 -10   1   4        142.09        133.87        42.52 o                         
  -9   1   4        117.73        170.80        42.67 o                         
  -8   1   4          1.18         30.67        15.36 o                         
  -7   1   4        875.79        889.73        40.24 o                         
  -6   1   4        329.60        324.62        27.42 o                         
  -5   1   4       1146.00       1112.08        46.28 o                         
  -4   1   4       6557.11       6291.38       117.47 o                         
  -3   1   4      16460.45      17880.44       254.77 o                         
  -2   1   4       2960.56       2618.43        52.71 o                         
  -1   1   4       4521.66       4615.82        87.75 o                         
   0   1   4       5365.06       5200.99        94.52 o                         
   1   1   4       1290.04       1210.98        26.63 o                         
   2   1   4        790.44        755.81        17.61 o                         
   3   1   4      15748.42      15341.68       189.37 o                         
   4   1   4      11619.00      12056.31       156.92 o                         
   5   1   4          5.68         26.70         7.94 o                         
   6   1   4        571.96        642.73        36.87 o                         
   7   1   4          5.47         20.45        11.28 o                         
   8   1   4        367.14        350.86        24.83 o                         
   9   1   4          8.88          2.61        18.49 o                         
  10   1   4         19.61         52.55        30.89 o                         
 -11   2   4         45.32         50.59        53.06 o                         
 -10   2   4        171.81        175.72        48.99 o                         
  -9   2   4         15.54         21.55        29.85 o                         
  -8   2   4        217.84        232.34        27.51 o                         
  -7   2   4          6.62         11.47        11.41 o                         
  -6   2   4       1475.76       1526.09        47.82 o                         
  -5   2   4        735.90        703.34        30.62 o                         
  -4   2   4        262.36        281.28        18.09 o                         
  -3   2   4      12185.21      12464.97       184.29 o                         
  -2   2   4         39.40         32.35         7.32 o                         
  -1   2   4       7486.56       7120.67       128.47 o                         
   0   2   4        124.64        188.76        13.00 o                         
   1   2   4       1255.61       1074.09        19.03 o                         
   2   2   4       4744.34       4666.89        84.70 o                         
   3   2   4          6.09         32.41         6.44 o                         
   4   2   4       1207.49       1226.12        29.46 o                         
   5   2   4       3166.59       2980.86        55.89 o                         
   6   2   4        396.76        419.13        23.66 o                         
   7   2   4        804.88        826.46        33.63 o                         
   8   2   4        126.52        121.88        17.91 o                         
   9   2   4         13.83         55.46        23.26 o                         
  10   2   4         31.74         41.93        32.76 o                         
 -10   3   4         61.38        117.00        34.88 o                         
  -9   3   4        315.23        328.17       117.75 o                         
  -8   3   4         48.25         34.90        14.19 o                         
  -7   3   4        602.08        661.38        38.65 o                         
  -6   3   4        313.44        314.73        23.06 o                         
  -5   3   4       1666.06       1636.33        42.83 o                         
  -4   3   4       4723.42       4697.20        87.07 o                         
  -3   3   4        111.45        148.53        13.46 o                         
  -2   3   4       8432.36       8241.06       124.39 o                         
  -1   3   4        354.84        299.58        17.65 o                         
   0   3   4       3921.73       3821.53        87.08 o                         
   1   3   4       1377.09       1264.77        33.81 o                         
   2   3   4          0.20          8.99         4.83 o                         
   3   3   4       5028.69       4874.56        70.61 o                         
   4   3   4       1333.69       1462.73        32.75 o                         
   5   3   4        129.66        130.09        12.27 o                         
   6   3   4        198.77        218.78        19.13 o                         
   7   3   4        143.47        139.74        17.43 o                         
   8   3   4        223.25        195.07        21.33 o                         
   9   3   4          5.71          9.17        20.39 o                         
  10   3   4          0.27        -20.11        30.75 o                         
 -10   4   4        246.00        261.61        62.52 o                         
  -9   4   4        121.73        100.04        25.31 o                         
  -8   4   4        176.92        189.39        21.80 o                         
  -7   4   4        153.29        167.95        19.00 o                         
  -6   4   4        812.10        844.48        39.46 o                         
  -5   4   4        236.51        249.49        19.01 o                         
  -4   4   4          8.58         18.20         8.17 o                         
  -3   4   4       8066.74       7930.11       138.15 o                         
  -2   4   4       1409.99       1457.03        34.03 o                         
  -1   4   4       4895.10       4632.90        73.29 o                         
   0   4   4        312.25        331.12        12.35 o                         
   1   4   4         54.78         36.36         8.90 o                         
   2   4   4       6636.89       6525.93       124.41 o                         
   3   4   4        488.36        550.26        20.25 o                         
   4   4   4       1387.41       1339.99        38.74 o                         
   5   4   4        112.74        139.92        15.00 o                         
   6   4   4        232.19        244.57        20.44 o                         
   7   4   4        185.67        196.37        21.03 o                         
   8   4   4         81.59         55.16        19.26 o                         
   9   4   4          4.05         17.49        21.52 o                         
  10   4   4         36.38         28.74        23.24 o                         
 -10   5   4          0.10        -24.20        24.20 o                         
  -9   5   4        239.18        247.29        32.69 o                         
  -8   5   4         47.71         54.68        15.95 o                         
  -7   5   4       1304.45       1450.61        47.69 o                         
  -6   5   4         33.46         32.56        15.00 o                         
  -5   5   4       1293.56       1318.20        42.19 o                         
  -4   5   4       1554.51       1477.10        41.95 o                         
  -3   5   4         50.39         63.89        10.79 o                         
  -2   5   4       8880.72       9494.71       143.79 o                         
  -1   5   4       2403.47       2408.80        50.47 o                         
   0   5   4       4444.63       4459.41        77.09 o                         
   1   5   4       3235.30       3230.50       108.52 o                         
   2   5   4        147.34        169.85        17.44 o                         
   3   5   4       1797.83       1822.58        39.29 o                         
   4   5   4          7.75         19.34         6.64 o                         
   5   5   4        155.07        159.54        14.76 o                         
   6   5   4          7.03          4.28         9.20 o                         
   7   5   4         31.52         40.64        11.66 o                         
   8   5   4         37.02         38.62        15.75 o                         
   9   5   4          5.15        -16.96        22.04 o                         
 -10   6   4        225.33        188.79        34.68 o                         
  -9   6   4        229.94        176.78        31.41 o                         
  -8   6   4        108.64        123.30        27.51 o                         
  -7   6   4        689.45        710.62        37.73 o                         
  -6   6   4        224.48        239.07        20.98 o                         
  -5   6   4          9.23         14.06         9.39 o                         
  -4   6   4        234.47        259.27        21.50 o                         
  -3   6   4        958.25        943.77        30.47 o                         
  -2   6   4       7586.54       8068.61       131.52 o                         
  -1   6   4       1620.71       1477.89        37.64 o                         
   0   6   4       2569.37       2846.99        55.97 o                         
   1   6   4         84.67         88.93         8.05 o                         
   2   6   4        610.72        575.45        24.02 o                         
   3   6   4         12.88         36.67         6.83 o                         
   4   6   4         58.57         50.20         8.55 o                         
   5   6   4         44.85         64.77        10.73 o                         
   6   6   4         63.08         58.79        12.32 o                         
   7   6   4        230.17        260.93        21.50 o                         
   8   6   4          9.75         25.12        16.41 o                         
   9   6   4         19.16          6.83        19.31 o                         
 -10   7   4          2.69        -14.12        27.68 o                         
  -9   7   4         10.25         -2.97        19.80 o                         
  -8   7   4         71.02         84.86        19.96 o                         
  -7   7   4        853.37        876.46        40.03 o                         
  -6   7   4          2.53         -7.50        10.55 o                         
  -5   7   4        518.97        551.50        32.47 o                         
  -4   7   4         13.83         26.78        10.74 o                         
  -3   7   4          7.30         11.94         7.19 o                         
  -2   7   4       1106.82       1218.52        33.81 o                         
  -1   7   4         79.46         65.47        10.37 o                         
   0   7   4       6363.36       7179.11       122.11 o                         
   1   7   4        957.44        973.95        27.95 o                         
   2   7   4       1226.20       1237.42        42.88 o                         
   3   7   4        254.60        277.43        21.74 o                         
   4   7   4          7.70          9.72         7.10 o                         
   5   7   4         16.68         22.21         8.54 o                         
   6   7   4         40.86         44.73        12.15 o                         
   7   7   4         23.80         20.51        12.79 o                         
   8   7   4          0.45         22.84        24.05 o                         
   9   7   4          0.17         -1.51        21.34 o                         
 -10   8   4          8.78         -5.60        24.11 o                         
  -9   8   4         62.21         61.85        24.85 o                         
  -8   8   4         10.30          2.54        15.93 o                         
  -7   8   4        215.62        232.85        23.30 o                         
  -6   8   4          0.29         -9.31        11.77 o                         
  -5   8   4        111.64        111.68        16.77 o                         
  -4   8   4        129.14        113.80        16.68 o                         
  -3   8   4          6.29          9.91         9.05 o                         
  -2   8   4        746.33        784.39        30.67 o                         
  -1   8   4        456.76        370.01        34.47 o                         
   0   8   4        151.73        136.05        12.93 o                         
   1   8   4          0.45         -3.54         5.01 o                         
   2   8   4         22.35         28.74         7.26 o                         
   3   8   4         60.60         87.04         9.71 o                         
   4   8   4         31.57         17.66         8.21 o                         
   5   8   4          5.90         -1.45         8.35 o                         
   6   8   4          3.52         -1.60        10.80 o                         
   7   8   4         59.47         49.94        18.01 o                         
   8   8   4          5.46         11.27        16.79 o                         
   9   8   4          0.77         -2.30        18.33 o                         
  -9   9   4         12.31        -10.28        21.77 o                         
  -8   9   4         30.59         38.82        18.33 o                         
  -7   9   4        264.28        339.72        30.60 o                         
  -6   9   4         77.23         51.82        15.26 o                         
  -5   9   4        160.73        163.23        19.65 o                         
  -4   9   4          7.25         27.64        11.03 o                         
  -3   9   4          0.47         11.10         8.02 o                         
  -2   9   4          0.05          0.10         7.77 o                         
  -1   9   4        394.43        482.83        24.19 o                         
   0   9   4          0.04         -5.04         6.28 o                         
   1   9   4         15.61         13.70         7.32 o                         
   2   9   4        119.28        148.87        13.65 o                         
   3   9   4        147.36        178.35        24.90 o                         
   4   9   4          0.16          7.37         9.10 o                         
   5   9   4          9.92          7.91         8.59 o                         
   6   9   4         36.46         29.85        14.00 o                         
   7   9   4         62.64         90.43        17.59 o                         
   8   9   4         11.21         13.16        16.50 o                         
   9   9   4          0.06         24.90        20.79 o                         
  -9  10   4          5.55         -3.31        22.10 o                         
  -8  10   4         18.24         38.95        20.51 o                         
  -7  10   4          7.54          7.56        15.20 o                         
  -6  10   4          1.60         -5.69        12.22 o                         
  -5  10   4          9.04         -8.37        12.28 o                         
  -4  10   4         52.33         58.50        12.71 o                         
  -3  10   4        192.94        178.59        19.15 o                         
  -2  10   4         68.01         71.98        17.01 o                         
  -1  10   4         23.72         40.12        11.22 o                         
   0  10   4       1536.86       1507.87        45.25 o                         
   1  10   4         88.88        113.16        13.97 o                         
   2  10   4        425.48        417.87        22.81 o                         
   3  10   4          0.04         -0.22         8.35 o                         
   4  10   4        172.40        206.45        17.47 o                         
   5  10   4          4.19          9.79         9.51 o                         
   6  10   4         43.36         46.83        12.99 o                         
   7  10   4         11.38          2.55        14.47 o                         
   8  10   4          8.05         17.67        17.89 o                         
  -9  11   4          9.65         73.54        31.68 o                         
  -8  11   4         18.51         44.08        20.56 o                         
  -7  11   4         11.06          8.68        18.79 o                         
  -6  11   4         13.99         -1.29        14.72 o                         
  -5  11   4        677.46        636.41        40.80 o                         
  -4  11   4        156.28        169.85        21.79 o                         
  -3  11   4          5.58         -9.72         9.72 o                         
  -2  11   4         50.49         63.00        12.50 o                         
  -1  11   4         26.34         33.41        10.21 o                         
   0  11   4         84.55         90.82        18.70 o                         
   1  11   4         36.79         45.75        13.27 o                         
   2  11   4        116.00        133.31        19.35 o                         
   3  11   4       1304.78       1276.36        55.31 o                         
   4  11   4         34.35         39.43        10.80 o                         
   5  11   4         10.84         23.12        10.48 o                         
   6  11   4         83.39         64.64        16.80 o                         
   7  11   4          0.05         16.07        14.51 o                         
   8  11   4          7.90         16.44        22.18 o                         
  -8  12   4         46.79         69.39        25.60 o                         
  -7  12   4         12.49          0.95        18.14 o                         
  -6  12   4        117.98         91.28        18.60 o                         
  -5  12   4        389.74        360.79        35.35 o                         
  -4  12   4         94.47        114.35        19.65 o                         
  -3  12   4        452.33        451.98        32.79 o                         
  -2  12   4         48.63         76.64        15.54 o                         
  -1  12   4         53.41         46.60        13.17 o                         
   0  12   4        441.69        483.42        29.00 o                         
   1  12   4          8.00          7.14         9.91 o                         
   2  12   4        504.51        508.78        39.35 o                         
   3  12   4        213.90        263.88        26.74 o                         
   4  12   4         13.69         20.34        14.20 o                         
   5  12   4        148.30        163.02        20.03 o                         
   6  12   4         52.95          9.35        13.31 o                         
   7  12   4          0.92          8.25        15.83 o                         
   8  12   4         30.26          5.03        20.57 o                         
  -8  13   4         11.60        -21.23        21.23 o                         
  -7  13   4         11.67         19.61        21.57 o                         
  -6  13   4         79.68         90.00        38.67 o                         
  -5  13   4        259.27        255.39        38.02 o                         
  -4  13   4        375.76        404.32        32.53 o                         
  -3  13   4         38.31         43.71        15.71 o                         
  -2  13   4          3.60          8.63        11.34 o                         
  -1  13   4         80.79         58.43        14.58 o                         
   0  13   4         63.17         57.38        13.13 o                         
   1  13   4         40.57         51.17        15.42 o                         
   2  13   4        455.56        494.50        28.25 o                         
   3  13   4        103.63         90.88        18.41 o                         
   4  13   4          0.86          0.02        16.42 o                         
   5  13   4         29.43         51.86        14.87 o                         
   6  13   4          1.97          0.49        16.16 o                         
   7  13   4          0.08         -6.17        16.16 o                         
  -7  14   4          1.39        -10.01        35.50 o                         
  -6  14   4        129.29        159.83        41.74 o                         
  -5  14   4        600.96        676.63        47.69 o                         
  -4  14   4         18.53         -8.54        15.28 o                         
  -3  14   4        633.93        586.49        39.00 o                         
  -2  14   4        104.99        100.92        18.49 o                         
  -1  14   4         10.18         17.97        13.30 o                         
   0  14   4        188.66        196.42        20.27 o                         
   1  14   4        475.31        480.23        30.18 o                         
   2  14   4        909.50        928.06        41.13 o                         
   3  14   4          1.77          9.56        17.27 o                         
   4  14   4         39.12         47.05        26.06 o                         
   5  14   4        202.33        220.97        22.92 o                         
   6  14   4        100.31         80.10        18.89 o                         
   7  14   4         11.95         -0.45        28.84 o                         
  -7  15   4         79.81         84.96        30.60 o                         
  -6  15   4         40.94         48.80        27.41 o                         
  -5  15   4         86.58        131.00        57.66 o                         
  -4  15   4        285.59        299.36        32.01 o                         
  -3  15   4          4.93        -14.62        14.62 o                         
  -2  15   4        320.82        337.17        29.14 o                         
  -1  15   4        116.52        130.92        20.92 o                         
   0  15   4        316.28        328.75        26.91 o                         
   1  15   4        499.61        571.89        38.97 o                         
   2  15   4        110.57        160.68        33.51 o                         
   3  15   4        599.95        657.07        66.93 o                         
   4  15   4         16.45         34.62        16.96 o                         
   5  15   4         18.26         15.02        15.05 o                         
   6  15   4         28.49         35.26        19.02 o                         
  -6  16   4        136.85        154.01        37.48 o                         
  -5  16   4        134.70        182.62        48.74 o                         
  -4  16   4         30.47         25.16        30.63 o                         
  -3  16   4        483.73        460.28        42.11 o                         
  -2  16   4        205.84        228.61        28.09 o                         
  -1  16   4        151.89        173.67        23.82 o                         
   0  16   4        143.16        182.99        26.41 o                         
   1  16   4        139.74        176.49        37.74 o                         
   2  16   4        462.52        514.49        43.23 o                         
   3  16   4          7.42         22.12        17.86 o                         
   4  16   4        125.44        138.88        43.49 o                         
   5  16   4         47.92         25.20        16.75 o                         
  -5  17   4         28.48         11.76        27.02 o                         
  -4  17   4        251.34        240.58        52.50 o                         
  -3  17   4         13.62         -4.65        24.75 o                         
  -2  17   4        240.26        187.16        29.92 o                         
  -1  17   4         98.59        145.17        24.85 o                         
   0  17   4        287.83        288.93        33.07 o                         
   1  17   4        230.92        313.89        32.33 o                         
   2  17   4         19.37         30.51        18.31 o                         
   3  17   4        214.05        258.38        36.03 o                         
   4  17   4         50.90         43.72        38.50 o                         
  -4  18   4        130.92        159.09        44.60 o                         
  -3  18   4        456.32        459.79        65.14 o                         
  -2  18   4         34.47         17.39        62.03 o                         
  -1  18   4        247.25        248.38        32.74 o                         
   0  18   4        170.67        189.12        29.72 o                         
   1  18   4         37.81         35.11        22.16 o                         
   2  18   4        144.72        141.40        26.79 o                         
   3  18   4          0.33         -1.19        27.72 o                         
  -2  19   4         78.29        119.26        38.54 o                         
  -1  19   4         50.68         72.25        31.66 o                         
   0  19   4         10.91         -8.04        23.72 o                         
   1  19   4        226.26        176.24        42.62 o                         
   2  19   4         19.20         27.96        27.43 o                         
 -11   1   5          2.21         12.21        30.20 o                         
 -10   1   5          6.17         49.27        34.24 o                         
  -9   1   5          3.03         19.22        29.58 o                         
  -8   1   5         19.68         11.28        15.53 o                         
  -7   1   5         50.57         32.85        15.34 o                         
  -6   1   5         89.93         85.12        15.88 o                         
  -5   1   5         46.26         52.15        16.31 o                         
  -4   1   5        162.07        194.62        18.62 o                         
  -3   1   5        174.84        202.47        18.95 o                         
  -2   1   5        431.93        526.97        23.33 o                         
  -1   1   5        206.41        236.15        16.56 o                         
   0   1   5        111.64        116.85        10.57 o                         
   1   1   5         66.13         70.10         6.13 o                         
   2   1   5        273.92        309.36        12.04 o                         
   3   1   5          1.09          7.28         4.96 o                         
   4   1   5        353.16        393.18        17.90 o                         
   5   1   5        202.04        198.95        15.38 o                         
   6   1   5         29.19         27.16         9.19 o                         
   7   1   5         27.64         35.19        10.80 o                         
   8   1   5          9.51         -3.98        12.32 o                         
   9   1   5          2.69          7.29        15.90 o                         
  10   1   5          0.63        -14.94        36.88 o                         
 -10   2   5          7.45        -19.95        37.84 o                         
  -9   2   5          7.39         -6.81        20.36 o                         
  -8   2   5        209.16        181.43        23.81 o                         
  -7   2   5          0.27         15.41        17.02 o                         
  -6   2   5        155.60        187.66        19.58 o                         
  -5   2   5         38.51         39.47        10.46 o                         
  -4   2   5        360.76        416.65        23.73 o                         
  -3   2   5       1595.92       1552.92        41.51 o                         
  -2   2   5        531.90        572.59        21.37 o                         
  -1   2   5         10.17          0.52         4.86 o                         
   0   2   5         34.33         33.11         8.32 o                         
   1   2   5        238.69        233.79         8.35 o                         
   2   2   5         79.67         80.24         6.72 o                         
   3   2   5       3280.26       3499.09        57.72 o                         
   4   2   5        144.01        157.78        12.41 o                         
   5   2   5          3.59         16.59         7.58 o                         
   6   2   5        196.57        166.68        16.32 o                         
   7   2   5         35.10         28.56        11.67 o                         
   8   2   5         59.57         37.37        14.98 o                         
   9   2   5          8.03         11.90        23.59 o                         
  10   2   5         17.42         35.21        42.82 o                         
 -10   3   5          9.66         -0.48        26.41 o                         
  -9   3   5          0.68          5.84        24.30 o                         
  -8   3   5          1.80          9.35        14.42 o                         
  -7   3   5        547.73        606.60        44.05 o                         
  -6   3   5        604.04        622.22        32.17 o                         
  -5   3   5        399.53        396.35        23.88 o                         
  -4   3   5       1067.70       1016.12        33.11 o                         
  -3   3   5        513.95        659.19        26.37 o                         
  -2   3   5        941.37        858.07        24.46 o                         
  -1   3   5        120.79        101.50        11.73 o                         
   0   3   5       1199.31       1142.38        69.52 o                         
   1   3   5        185.96        144.31        11.12 o                         
   2   3   5          6.59          7.63         2.95 o                         
   3   3   5        538.34        499.42        16.14 o                         
   4   3   5          1.11          4.50         6.86 o                         
   5   3   5         20.27         29.80         7.67 o                         
   6   3   5          1.41         12.67         9.55 o                         
   7   3   5        186.77        163.59        19.81 o                         
   8   3   5         40.63         40.37        16.77 o                         
   9   3   5         55.06         41.32        30.88 o                         
 -10   4   5         19.88         21.07        25.70 o                         
  -9   4   5        107.20         91.25        30.44 o                         
  -8   4   5        698.60        650.73        38.07 o                         
  -7   4   5        300.62        343.17        27.01 o                         
  -6   4   5        219.42        228.84        20.40 o                         
  -5   4   5        306.40        337.15        22.23 o                         
  -4   4   5        273.82        272.20        19.38 o                         
  -3   4   5       3696.31       3755.43        70.98 o                         
  -2   4   5        253.57        276.96        15.69 o                         
  -1   4   5       7259.69       7349.72       109.53 o                         
   0   4   5       3089.56       3083.39       103.48 o                         
   1   4   5       1462.74       1477.58        39.35 o                         
   2   4   5       1578.47       1511.71        44.25 o                         
   3   4   5        805.00        916.35        26.21 o                         
   4   4   5        525.21        507.40        23.70 o                         
   5   4   5        232.02        236.48        25.08 o                         
   6   4   5         29.29         16.02        10.18 o                         
   7   4   5         61.11         77.27        14.93 o                         
   8   4   5          0.20         -3.37        16.10 o                         
   9   4   5         31.34         -9.30        23.31 o                         
 -10   5   5         29.10        -30.96        32.09 o                         
  -9   5   5          1.40         28.70        20.45 o                         
  -8   5   5          1.34          4.37        16.43 o                         
  -7   5   5        112.22        141.37        18.22 o                         
  -6   5   5        310.29        325.03        27.94 o                         
  -5   5   5        526.91        522.43        30.80 o                         
  -4   5   5       1125.47       1103.99        35.90 o                         
  -3   5   5          1.08         21.73         8.19 o                         
  -2   5   5       4771.65       4600.23        95.06 o                         
  -1   5   5       2790.40       2789.08        76.31 o                         
   0   5   5       6541.26       7201.14       189.82 o                         
   1   5   5       3548.22       3545.53        78.08 o                         
   2   5   5       1158.11       1143.94        38.51 o                         
   3   5   5       1928.41       1947.26        36.86 o                         
   4   5   5         40.71         46.69         8.20 o                         
   5   5   5        782.81        792.34        28.14 o                         
   6   5   5        275.70        268.11        19.88 o                         
   7   5   5         21.46         14.05        15.72 o                         
   8   5   5         99.94        113.22        20.73 o                         
   9   5   5          3.31          4.69        18.25 o                         
 -10   6   5         17.88         35.79        24.19 o                         
  -9   6   5         24.96         56.90        21.72 o                         
  -8   6   5       1157.14       1236.42        62.68 o                         
  -7   6   5       1139.56       1132.32        45.00 o                         
  -6   6   5         10.90         24.77        10.87 o                         
  -5   6   5        660.67        721.97        33.88 o                         
  -4   6   5        129.20        144.06        17.81 o                         
  -3   6   5       3000.38       3018.87        62.53 o                         
  -2   6   5         44.71         39.31         7.72 o                         
  -1   6   5       6531.96       6641.97       114.84 o                         
   0   6   5       9767.91      10502.86       167.16 o                         
   1   6   5         96.97         76.67        17.32 o                         
   2   6   5       2576.23       2455.24        64.53 o                         
   3   6   5        187.17        171.22        21.81 o                         
   4   6   5        264.72        254.68        16.97 o                         
   5   6   5        126.81        158.48        20.57 o                         
   6   6   5        320.00        336.22        22.23 o                         
   7   6   5        114.36        134.11        17.78 o                         
   8   6   5        122.93        100.38        19.99 o                         
   9   6   5         47.94         70.05        20.00 o                         
 -10   7   5          4.12          1.75        24.97 o                         
  -9   7   5        278.30        216.75        45.03 o                         
  -8   7   5        165.13        158.64        23.34 o                         
  -7   7   5       1417.34       1522.76        50.10 o                         
  -6   7   5        725.32        699.98        48.00 o                         
  -5   7   5       1188.55       1167.77        48.43 o                         
  -4   7   5       1181.24       1161.24        38.27 o                         
  -3   7   5        394.42        442.21        27.35 o                         
  -2   7   5       4321.96       4098.42        82.57 o                         
  -1   7   5        774.01        776.20        26.81 o                         
   0   7   5       1591.52       1549.52        41.33 o                         
   1   7   5       3570.06       3421.71        65.66 o                         
   2   7   5         73.10         82.55        14.50 o                         
   3   7   5       1687.41       1587.72        53.90 o                         
   4   7   5         70.38         86.54        11.28 o                         
   5   7   5        618.30        616.31        24.98 o                         
   6   7   5        112.23         91.00        13.80 o                         
   7   7   5         57.83         60.84        14.00 o                         
   8   7   5        111.86        130.86        20.16 o                         
   9   7   5          1.61         16.71        20.25 o                         
 -10   8   5         32.75         20.35        26.31 o                         
  -9   8   5          1.51        -14.03        30.26 o                         
  -8   8   5        976.38        960.49        66.77 o                         
  -7   8   5        223.66        252.74        22.87 o                         
  -6   8   5        489.25        565.30        35.68 o                         
  -5   8   5         14.51         17.84        11.10 o                         
  -4   8   5       1063.16       1102.95        43.52 o                         
  -3   8   5       2387.59       2349.49        55.30 o                         
  -2   8   5        589.18        663.58        28.03 o                         
  -1   8   5       4264.70       4162.14        82.89 o                         
   0   8   5       2444.09       2436.97        53.73 o                         
   1   8   5         16.20         36.01         6.50 o                         
   2   8   5       3391.97       3378.83        69.48 o                         
   3   8   5         26.78         57.96        10.11 o                         
   4   8   5       1208.84       1250.10        41.72 o                         
   5   8   5        188.53        197.06        17.20 o                         
   6   8   5        268.12        273.95        24.55 o                         
   7   8   5        258.40        280.58        26.01 o                         
   8   8   5         51.98         46.50        26.42 o                         
   9   8   5         25.33         -5.04        37.11 o                         
  -9   9   5        183.88        138.20        30.15 o                         
  -8   9   5         27.09         59.51        26.43 o                         
  -7   9   5       1259.03       1323.09        47.89 o                         
  -6   9   5         42.46         16.59        15.02 o                         
  -5   9   5        514.40        537.20        36.05 o                         
  -4   9   5        634.05        655.77        31.83 o                         
  -3   9   5        411.27        497.72        39.90 o                         
  -2   9   5       3515.17       3466.01        77.93 o                         
  -1   9   5        162.11        178.78        16.66 o                         
   0   9   5       1837.78       1801.24        45.50 o                         
   1   9   5       3146.14       3051.89        65.53 o                         
   2   9   5         25.10         28.73         8.17 o                         
   3   9   5       1860.78       1915.02        41.49 o                         
   4   9   5        229.14        283.76        15.60 o                         
   5   9   5        507.77        502.39        26.33 o                         
   6   9   5        354.77        377.67        23.14 o                         
   7   9   5         60.82         60.37        19.79 o                         
   8   9   5        108.75        118.34        21.52 o                         
  -9  10   5         52.94         25.00        36.94 o                         
  -8  10   5        293.65        304.57        40.39 o                         
  -7  10   5          3.20         19.30        16.61 o                         
  -6  10   5        125.51        111.98        19.68 o                         
  -5  10   5        218.37        216.51        28.06 o                         
  -4  10   5          6.70          1.66        10.06 o                         
  -3  10   5       1414.95       1366.27        46.78 o                         
  -2  10   5        201.82        235.58        21.28 o                         
  -1  10   5       1276.92       1351.68        42.13 o                         
   0  10   5       1160.63       1155.60        36.64 o                         
   1  10   5          3.23          7.06        11.74 o                         
   2  10   5        931.34        924.97        32.05 o                         
   3  10   5         33.86         41.73         8.14 o                         
   4  10   5        162.33        188.61        16.01 o                         
   5  10   5        409.53        378.17        20.25 o                         
   6  10   5         98.12         72.39        15.64 o                         
   7  10   5        294.76        260.44        27.59 o                         
   8  10   5         42.54         33.04        17.42 o                         
  -9  11   5         23.36         38.88        27.88 o                         
  -8  11   5         29.54         21.84        24.69 o                         
  -7  11   5        408.98        385.47        40.33 o                         
  -6  11   5          7.24         33.23        15.43 o                         
  -5  11   5        136.56        142.93        20.72 o                         
  -4  11   5        613.27        707.76        48.88 o                         
  -3  11   5          7.76         -9.35         9.35 o                         
  -2  11   5       1180.07       1201.82        43.57 o                         
  -1  11   5        144.90        127.15        15.88 o                         
   0  11   5        586.19        536.43        26.89 o                         
   1  11   5        182.56        219.90        31.49 o                         
   2  11   5        306.47        308.48        19.04 o                         
   3  11   5        425.22        496.05        22.08 o                         
   4  11   5        322.64        319.86        17.96 o                         
   5  11   5        330.39        329.40        21.36 o                         
   6  11   5        445.39        462.94        27.52 o                         
   7  11   5         11.67         13.79        14.60 o                         
   8  11   5         26.83         32.58        19.60 o                         
  -8  12   5        165.05        139.97        29.17 o                         
  -7  12   5         30.92         44.81        21.58 o                         
  -6  12   5        251.51        300.66        29.81 o                         
  -5  12   5        193.33        186.07        28.35 o                         
  -4  12   5         25.90         40.89        15.34 o                         
  -3  12   5        194.26        226.81        22.40 o                         
  -2  12   5        209.91        233.67        23.18 o                         
  -1  12   5       1012.86       1072.97        40.39 o                         
   0  12   5        201.77        219.21        20.43 o                         
   1  12   5        150.55        126.22        16.02 o                         
   2  12   5        288.92        312.78        27.69 o                         
   3  12   5         41.12         69.72        13.38 o                         
   4  12   5         40.91         55.76         9.40 o                         
   5  12   5         31.15         19.18        10.92 o                         
   6  12   5        119.28        135.50        17.83 o                         
   7  12   5        109.90        123.57        18.88 o                         
  -8  13   5          5.99        -23.47        23.47 o                         
  -7  13   5        170.35        225.10        51.34 o                         
  -6  13   5          2.45         -3.91        20.34 o                         
  -5  13   5        119.61        133.33        23.08 o                         
  -4  13   5        381.79        513.40        37.25 o                         
  -3  13   5         26.81         20.37        14.51 o                         
  -2  13   5        705.82        681.64        38.82 o                         
  -1  13   5        385.41        345.50        26.97 o                         
   0  13   5        389.11        424.79        29.20 o                         
   1  13   5        273.13        324.97        23.41 o                         
   2  13   5        610.97        608.73        30.22 o                         
   3  13   5        414.52        379.36        26.80 o                         
   4  13   5         49.04         51.35        12.46 o                         
   5  13   5        167.93        177.03        17.45 o                         
   6  13   5        208.29        214.68        20.42 o                         
   7  13   5          2.27         -3.09        15.40 o                         
  -7  14   5         14.36        -34.21        38.00 o                         
  -6  14   5        103.61         67.32        28.96 o                         
  -5  14   5        171.91        149.14        29.55 o                         
  -4  14   5          9.68         18.48        31.94 o                         
  -3  14   5        230.60        242.50        29.91 o                         
  -2  14   5          2.98        -10.83        10.83 o                         
  -1  14   5        791.23        751.05        40.47 o                         
   0  14   5        252.86        254.10        22.71 o                         
   1  14   5        265.78        255.95        20.79 o                         
   2  14   5        438.52        463.37        42.96 o                         
   3  14   5          8.74         10.25        22.51 o                         
   4  14   5          1.19         10.11        10.95 o                         
   5  14   5          0.99        -10.72        10.72 o                         
   6  14   5         14.98         -6.88        11.95 o                         
  -7  15   5         90.55         69.43        33.70 o                         
  -6  15   5         35.65         26.23        28.60 o                         
  -5  15   5          8.28         15.11        27.03 o                         
  -4  15   5        342.31        267.52        38.32 o                         
  -3  15   5          4.49         -3.19        14.80 o                         
  -2  15   5        346.65        342.91        30.78 o                         
  -1  15   5         36.25         44.68        15.94 o                         
   0  15   5         55.47         48.10        15.96 o                         
   1  15   5        201.12        251.25        26.25 o                         
   2  15   5        114.58        100.81        20.95 o                         
   3  15   5         36.10         58.59        20.84 o                         
   4  15   5          0.62         -7.43        11.81 o                         
   5  15   5          0.70         25.56        20.38 o                         
   6  15   5         14.27         -0.32        13.15 o                         
  -6  16   5         42.71         54.67        31.59 o                         
  -5  16   5         15.43         13.67        31.17 o                         
  -4  16   5         15.12        -20.93        20.93 o                         
  -3  16   5         81.27         45.24        21.00 o                         
  -2  16   5          0.05         -0.22        17.46 o                         
  -1  16   5        241.52        202.06        27.12 o                         
   0  16   5          7.48         34.48        17.44 o                         
   1  16   5         44.25         43.90        15.48 o                         
   2  16   5         93.98         76.80        27.15 o                         
   3  16   5         28.00         -5.17        21.58 o                         
   4  16   5         15.08          4.18        14.72 o                         
   5  16   5         46.14         63.61        16.79 o                         
  -5  17   5          0.04        -18.83        33.19 o                         
  -4  17   5          7.57         34.35        31.76 o                         
  -3  17   5         20.32        -18.87        20.89 o                         
  -2  17   5          8.50        -13.24        17.48 o                         
  -1  17   5         20.05         33.98        18.53 o                         
   0  17   5         24.90         39.43        20.36 o                         
   1  17   5         77.60         85.32        23.41 o                         
   2  17   5         14.24         13.73        17.23 o                         
   3  17   5         33.04        144.91        51.80 o                         
   4  17   5          1.10        -15.71        15.71 o                         
  -4  18   5          1.98        -42.55        42.55 o                         
  -3  18   5          2.99        -10.03        30.87 o                         
  -2  18   5         53.08         40.19        24.61 o                         
  -1  18   5          0.00         44.21        42.28 o                         
   0  18   5         28.70         -2.44        25.90 o                         
   1  18   5          0.10         10.79        20.62 o                         
   2  18   5          1.36         20.44        23.23 o                         
   3  18   5          0.41        -33.60        34.84 o                         
  -2  19   5         37.23         58.72        33.48 o                         
  -1  19   5          3.95         52.33        59.90 o                         
   0  19   5          1.76         18.89        24.40 o                         
   1  19   5          2.27        -22.06        22.06 o                         
 -10   0   6         17.71         61.04        55.50 o                         
  -9   0   6        193.24        139.37        54.88 o                         
  -8   0   6       1190.42       1047.65        86.08 o                         
  -7   0   6        263.69        293.43        64.41 o                         
  -6   0   6       2273.87       2413.51        88.49 o                         
  -5   0   6         52.00         55.29        24.05 o                         
  -4   0   6       3360.65       3606.33       187.09 o                         
  -3   0   6       2294.11       1968.82        64.33 o                         
  -2   0   6        127.90        119.80        18.81 o                         
  -1   0   6       1777.09       2271.08        77.56 o                         
   0   0   6       1550.43       1466.66       110.55 o                         
   1   0   6       1231.40       1177.74        37.17 o                         
   2   0   6       1997.18       1856.02        46.01 o                         
   3   0   6       1247.12       1244.84        38.82 o                         
   4   0   6        720.76        675.08        30.49 o                         
   5   0   6       1090.14       1054.82        48.71 o                         
   6   0   6         31.19         71.67        15.64 o                         
   7   0   6         36.60         37.38        20.92 o                         
   8   0   6        177.91        124.44        22.64 o                         
   9   0   6         22.30        -21.50        21.50 o                         
 -10   1   6         60.33         62.63        30.11 o                         
  -9   1   6        200.84        191.45        46.86 o                         
  -8   1   6          9.96         43.38        17.73 o                         
  -7   1   6       1233.09       1278.07        51.95 o                         
  -6   1   6          2.87         22.11        12.18 o                         
  -5   1   6       2819.90       2817.36        65.26 o                         
  -4   1   6       1581.97       1408.01        39.58 o                         
  -3   1   6       1770.27       1858.15        56.08 o                         
  -2   1   6       8250.45       8004.03       150.84 o                         
  -1   1   6       6179.88       6510.43       122.33 o                         
   0   1   6        335.36        270.18        12.66 o                         
   1   1   6       4042.92       3961.78        63.76 o                         
   2   1   6       4439.25       4464.21        62.86 o                         
   3   1   6       1794.63       1686.54        33.03 o                         
   4   1   6         55.48         81.97         8.91 o                         
   5   1   6       2715.08       2622.84        56.23 o                         
   6   1   6       1717.92       1721.74        42.94 o                         
   7   1   6          3.88         -5.99        10.27 o                         
   8   1   6         79.09         66.22        15.06 o                         
   9   1   6          0.46         10.35        17.03 o                         
 -10   2   6         44.23         30.00        28.82 o                         
  -9   2   6         50.18         78.81        26.19 o                         
  -8   2   6       1324.75       1303.23        52.48 o                         
  -7   2   6         22.65         33.16        12.48 o                         
  -6   2   6        478.73        475.54        33.43 o                         
  -5   2   6        273.86        262.18        20.30 o                         
  -4   2   6        533.15        466.14        27.71 o                         
  -3   2   6       7225.31       7510.20       132.13 o                         
  -2   2   6          3.03         21.10        10.41 o                         
  -1   2   6       1182.14       1006.92        26.99 o                         
   0   2   6       2278.33       2124.54        58.65 o                         
   1   2   6       2300.34       2185.57        38.94 o                         
   2   2   6       1938.18       1760.97        32.32 o                         
   3   2   6       2146.27       2109.36        37.90 o                         
   4   2   6        102.17        128.36        11.12 o                         
   5   2   6        386.96        409.72        21.26 o                         
   6   2   6         10.22         19.55         8.84 o                         
   7   2   6        157.55        126.20        19.08 o                         
   8   2   6         87.03         68.14        16.71 o                         
   9   2   6         52.14         20.84        22.91 o                         
 -10   3   6         13.60         -8.83        31.20 o                         
  -9   3   6        106.63         57.25        29.48 o                         
  -8   3   6          0.10         11.77        14.67 o                         
  -7   3   6       1593.44       1727.27        56.33 o                         
  -6   3   6          1.38         -5.95        10.11 o                         
  -5   3   6       1719.27       1653.81        47.39 o                         
  -4   3   6       2541.97       2612.75        63.93 o                         
  -3   3   6       1176.31       1202.08        40.17 o                         
  -2   3   6      11222.36      11435.22       184.19 o                         
  -1   3   6       1352.36       1479.78        34.68 o                         
   0   3   6       2883.89       2836.63        61.06 o                         
   1   3   6       5030.58       4824.74        95.22 o                         
   2   3   6       2705.72       2723.01        43.40 o                         
   3   3   6       2194.68       2093.89        37.37 o                         
   4   3   6         74.56         81.60         9.64 o                         
   5   3   6        632.24        717.65        25.82 o                         
   6   3   6        900.96        869.25        40.33 o                         
   7   3   6         10.63         17.46        11.27 o                         
   8   3   6         70.91         83.28        18.75 o                         
   9   3   6          0.95         18.94        23.25 o                         
 -10   4   6         30.00         30.35        29.89 o                         
  -9   4   6         26.78         40.71        28.19 o                         
  -8   4   6       1185.42       1226.59        50.33 o                         
  -7   4   6        618.41        582.39        40.01 o                         
  -6   4   6        620.61        623.83        32.93 o                         
  -5   4   6        468.35        526.29        30.93 o                         
  -4   4   6       1192.11       1183.83        36.64 o                         
  -3   4   6       2694.95       2885.44        59.28 o                         
  -2   4   6        223.59        233.48        16.26 o                         
  -1   4   6       3722.74       3605.86        65.60 o                         
   0   4   6       4018.53       4117.18        82.58 o                         
   1   4   6        554.83        462.88        35.53 o                         
   2   4   6       3724.27       3714.42        82.71 o                         
   3   4   6         73.48         81.55         8.76 o                         
   4   4   6        938.93        881.33        39.77 o                         
   5   4   6        142.61        141.76        13.43 o                         
   6   4   6        204.33        222.82        19.41 o                         
   7   4   6        157.55        169.08        19.11 o                         
   8   4   6        103.43         60.52        21.68 o                         
   9   4   6         70.12         54.73        25.89 o                         
 -10   5   6          0.69        -24.44        27.85 o                         
  -9   5   6          5.60        -23.64        23.64 o                         
  -8   5   6        397.91        390.55        32.29 o                         
  -7   5   6         76.64        114.41        17.11 o                         
  -6   5   6        101.00        112.16        15.74 o                         
  -5   5   6        265.61        334.15        25.26 o                         
  -4   5   6        411.76        424.24        26.03 o                         
  -3   5   6       1435.54       1351.63        39.80 o                         
  -2   5   6       1011.10        896.42        29.11 o                         
  -1   5   6         65.09         81.46        11.04 o                         
   0   5   6        138.98        128.60        14.43 o                         
   1   5   6       1625.93       1513.18        56.85 o                         
   2   5   6       1105.96       1122.23        37.90 o                         
   3   5   6        725.65        740.35        33.72 o                         
   4   5   6          0.61          8.25         5.90 o                         
   5   5   6        533.90        550.85        28.05 o                         
   6   5   6         89.31        118.61        14.84 o                         
   7   5   6         71.64         67.37        14.22 o                         
   8   5   6          7.94         23.15        16.21 o                         
   9   5   6          0.05         -8.46        18.73 o                         
 -10   6   6          0.41        -14.24        26.47 o                         
  -9   6   6          0.08         23.38        20.65 o                         
  -8   6   6        148.02        201.27        26.95 o                         
  -7   6   6        814.46        802.43        39.65 o                         
  -6   6   6         86.88        100.11        16.99 o                         
  -5   6   6       3996.85       4035.80        86.21 o                         
  -4   6   6         34.86         42.68        13.80 o                         
  -3   6   6       2570.83       2566.40        56.38 o                         
  -2   6   6          2.03          3.37         5.27 o                         
  -1   6   6       1264.50       1215.53        32.85 o                         
   0   6   6       3411.24       3386.81        98.80 o                         
   1   6   6        408.13        426.44        47.19 o                         
   2   6   6       3133.07       3272.72        78.88 o                         
   3   6   6         41.19         32.46        10.30 o                         
   4   6   6        172.44        182.00        11.39 o                         
   5   6   6          3.52          5.21         6.78 o                         
   6   6   6         46.19         51.54        11.12 o                         
   7   6   6          5.34        -12.55        14.97 o                         
   8   6   6         51.70         46.06        22.83 o                         
   9   6   6          1.88          0.84        29.17 o                         
 -10   7   6          5.29          2.28        28.18 o                         
  -9   7   6         35.68         26.87        30.26 o                         
  -8   7   6         97.42         39.94        18.57 o                         
  -7   7   6        108.12         91.84        17.47 o                         
  -6   7   6         58.01         54.49        15.21 o                         
  -5   7   6        106.18        140.62        17.85 o                         
  -4   7   6        527.36        521.60        29.56 o                         
  -3   7   6       1788.38       1800.41        50.98 o                         
  -2   7   6        368.40        345.43        20.17 o                         
  -1   7   6        195.13        177.20        17.06 o                         
   0   7   6          1.46          3.81         5.01 o                         
   1   7   6        913.61        897.15        37.84 o                         
   2   7   6       1867.90       1968.51        58.01 o                         
   3   7   6        166.70        190.59        20.62 o                         
   4   7   6         72.61         76.15        16.47 o                         
   5   7   6         91.71        120.48        11.33 o                         
   6   7   6         19.51         15.85         9.66 o                         
   7   7   6         29.29         34.95        14.29 o                         
   8   7   6          0.24         -3.46        13.87 o                         
   9   7   6         29.42         16.66        34.41 o                         
  -9   8   6         15.10         43.24        23.55 o                         
  -8   8   6         41.64          8.47        29.46 o                         
  -7   8   6         14.09         16.82        14.66 o                         
  -6   8   6        651.58        598.73        40.16 o                         
  -5   8   6        909.57        948.60        40.08 o                         
  -4   8   6        105.94        115.24        14.47 o                         
  -3   8   6         21.49         33.99         9.42 o                         
  -2   8   6          4.32          0.39        11.00 o                         
  -1   8   6         24.15         23.81        11.63 o                         
   0   8   6        438.79        458.24        22.88 o                         
   1   8   6         49.80         71.45        22.84 o                         
   2   8   6        564.38        649.27        37.57 o                         
   3   8   6          1.70         12.55        13.32 o                         
   4   8   6          6.41         13.22        11.91 o                         
   5   8   6         12.80         -4.69        11.68 o                         
   6   8   6          0.32          1.18        11.62 o                         
   7   8   6          0.18         -0.77        13.21 o                         
   8   8   6          1.66        -14.11        14.11 o                         
  -9   9   6         11.46        -20.32        20.32 o                         
  -8   9   6         23.28         25.52        20.58 o                         
  -7   9   6         18.50          3.09        14.66 o                         
  -6   9   6        365.16        338.87        29.90 o                         
  -5   9   6        189.14        179.95        21.95 o                         
  -4   9   6         15.55         20.43        11.02 o                         
  -3   9   6          2.21         12.69        10.08 o                         
  -2   9   6        130.28        134.40        15.44 o                         
  -1   9   6        120.97        112.87        14.11 o                         
   0   9   6        226.64        210.09        26.06 o                         
   1   9   6         15.30         20.78         6.02 o                         
   2   9   6        502.03        538.18        35.06 o                         
   3   9   6         27.01         19.72        14.95 o                         
   4   9   6         24.94         25.25        14.90 o                         
   5   9   6         56.34         47.37        20.50 o                         
   6   9   6         31.21         28.72        13.97 o                         
   7   9   6          2.20          8.65        18.01 o                         
   8   9   6          2.27        -14.16        14.16 o                         
  -9  10   6          6.00         25.65        24.82 o                         
  -8  10   6          5.09        -17.98        19.80 o                         
  -7  10   6          0.09         -3.10        18.87 o                         
  -6  10   6          0.46         -0.48        13.26 o                         
  -5  10   6          0.69        -11.64        14.62 o                         
  -4  10   6        321.88        294.01        24.20 o                         
  -3  10   6        632.94        651.36        52.12 o                         
  -2  10   6         27.80         38.00        11.69 o                         
  -1  10   6        167.63        173.03        17.10 o                         
   0  10   6        202.58        208.06        17.50 o                         
   1  10   6          5.84          5.23        10.25 o                         
   2  10   6        483.45        446.95        31.88 o                         
   3  10   6        141.42        113.20        23.14 o                         
   4  10   6        374.02        359.94        38.62 o                         
   5  10   6        463.28        539.97        44.22 o                         
   6  10   6         23.34          8.26        13.08 o                         
   7  10   6          3.01         -1.81        11.32 o                         
   8  10   6         15.13         -8.49        15.90 o                         
  -9  11   6          3.59        -24.88        24.88 o                         
  -8  11   6          0.05         61.85        23.78 o                         
  -7  11   6          0.99          2.06        19.87 o                         
  -6  11   6        134.21        112.77        19.35 o                         
  -5  11   6         47.26         65.36        16.53 o                         
  -4  11   6         41.60         16.27        13.80 o                         
  -3  11   6        192.23        181.36        21.05 o                         
  -2  11   6        209.20        242.93        22.96 o                         
  -1  11   6        103.13         76.62        13.37 o                         
   0  11   6         20.69         34.74        10.44 o                         
   1  11   6         72.23         63.44         9.18 o                         
   2  11   6        210.08        214.47        22.43 o                         
   3  11   6          2.90         -7.62        11.72 o                         
   4  11   6          1.96         21.98        25.63 o                         
   5  11   6         99.68        113.59        62.28 o                         
   6  11   6         15.18         46.56        24.88 o                         
   7  11   6          2.19         -8.95         8.95 o                         
  -8  12   6         34.82         59.90        26.85 o                         
  -7  12   6          8.46         37.75        21.90 o                         
  -6  12   6         13.42         -7.67        17.47 o                         
  -5  12   6         68.29         51.16        23.31 o                         
  -4  12   6        144.85        135.69        20.30 o                         
  -3  12   6       1109.28       1010.36        48.60 o                         
  -2  12   6          0.01         -3.39        10.64 o                         
  -1  12   6        456.87        390.53        38.65 o                         
   0  12   6          1.20          4.65         8.52 o                         
   1  12   6        284.00        342.43        21.41 o                         
   2  12   6         16.44         31.94        12.28 o                         
   3  12   6        162.93        192.62        26.45 o                         
   4  12   6        236.65        263.36        40.48 o                         
   5  12   6         53.24        135.21        33.64 o                         
   6  12   6          2.00         -3.33        29.91 o                         
   7  12   6          1.30         -0.88        30.48 o                         
  -8  13   6         51.42         44.70        41.21 o                         
  -7  13   6         54.81        102.56        27.70 o                         
  -6  13   6          3.25        -21.00        21.00 o                         
  -5  13   6        146.24        175.69        34.46 o                         
  -4  13   6        240.82        244.60        30.19 o                         
  -3  13   6         46.36         30.15        16.21 o                         
  -2  13   6        785.23        764.62        38.95 o                         
  -1  13   6          6.23         14.32        10.86 o                         
   0  13   6        118.30        170.15        18.14 o                         
   1  13   6         91.81         85.33        12.35 o                         
   2  13   6        101.91         91.53        16.91 o                         
   3  13   6         43.27         71.67        24.59 o                         
   4  13   6         64.71         82.15        32.99 o                         
   5  13   6         25.57         29.65        28.67 o                         
   6  13   6          0.68         -7.19        23.49 o                         
  -7  14   6          1.62        -26.16        26.16 o                         
  -6  14   6         73.23        122.44        32.39 o                         
  -5  14   6         13.52         19.34        22.70 o                         
  -4  14   6        292.81        293.78        32.17 o                         
  -3  14   6        845.80        711.76        43.50 o                         
  -2  14   6         11.06         11.71        21.03 o                         
  -1  14   6        456.24        482.66        32.55 o                         
   0  14   6         55.67         37.27        13.15 o                         
   1  14   6         36.42         38.91        12.35 o                         
   2  14   6        156.70        174.51        28.92 o                         
   3  14   6        112.80        100.44        10.49 o                         
   4  14   6        482.16        539.23        63.85 o                         
   5  14   6         12.61         17.82        28.57 o                         
   6  14   6         18.86        -17.79        28.67 o                         
  -6  15   6         21.91         42.58        31.39 o                         
  -5  15   6        264.81        202.01        45.13 o                         
  -4  15   6        247.56        290.89        33.72 o                         
  -3  15   6          3.97         26.00        17.19 o                         
  -2  15   6        318.65        362.98        33.56 o                         
  -1  15   6        102.89        145.70        21.94 o                         
   0  15   6         28.27         59.00        15.58 o                         
   1  15   6         23.15         -6.04        13.02 o                         
   2  15   6         37.59         22.80        12.00 o                         
   3  15   6        366.15        390.92        21.69 o                         
   4  15   6          0.91         14.95        26.81 o                         
   5  15   6        136.42        113.67        35.93 o                         
  -6  16   6         56.05        126.31        51.49 o                         
  -5  16   6        121.12        151.87        45.73 o                         
  -4  16   6        104.00         59.22        25.70 o                         
  -3  16   6        386.67        361.34        56.86 o                         
  -2  16   6          8.06         37.23        18.47 o                         
  -1  16   6        508.40        576.56        57.24 o                         
   0  16   6        306.54        335.97        39.68 o                         
   1  16   6        105.34        138.29        23.85 o                         
   2  16   6        262.78        269.24        24.61 o                         
   3  16   6         13.69         26.93        15.17 o                         
   4  16   6        271.41        283.45        49.19 o                         
  -5  17   6         37.88          7.79        34.31 o                         
  -4  17   6        242.43        353.41        83.22 o                         
  -3  17   6         10.64        -21.02        21.02 o                         
  -2  17   6        517.34        479.43        41.23 o                         
  -1  17   6        161.61        184.72        26.97 o                         
   0  17   6        201.90        203.12        26.73 o                         
   1  17   6        200.79        219.37        25.21 o                         
   2  17   6        148.52        117.90        27.32 o                         
   3  17   6        227.28        237.69        25.33 o                         
  -3  18   6         47.41        -27.14        31.69 o                         
  -2  18   6         13.80         -3.87        22.48 o                         
  -1  18   6        179.95        154.88        27.76 o                         
   0  18   6         46.06         30.65        21.32 o                         
   1  18   6         85.50         66.69        24.56 o                         
   2  18   6        145.06        119.74        24.39 o                         
 -10   1   7          0.06        -21.01        26.69 o                         
  -9   1   7          0.59          6.65        21.88 o                         
  -8   1   7         21.50         31.42        16.06 o                         
  -7   1   7         37.76         32.00        15.04 o                         
  -6   1   7          4.14         16.57        10.06 o                         
  -5   1   7        408.79        383.90        28.11 o                         
  -4   1   7        627.25        654.93        29.29 o                         
  -3   1   7        231.96        298.44        20.83 o                         
  -2   1   7       3052.25       3431.98        89.44 o                         
  -1   1   7         29.54         32.46         7.77 o                         
   0   1   7        397.04        449.14        16.52 o                         
   1   1   7        441.84        456.83        19.30 o                         
   2   1   7         21.28         19.80         5.47 o                         
   3   1   7          1.79          4.31         4.40 o                         
   4   1   7         21.68         23.77         6.48 o                         
   5   1   7        100.98        102.53        11.95 o                         
   6   1   7          2.12         21.36         9.76 o                         
   7   1   7         12.13          4.97        10.47 o                         
   8   1   7          5.34          8.77        12.76 o                         
   9   1   7          4.12        -14.26        20.09 o                         
 -10   2   7          1.88         -1.10        35.28 o                         
  -9   2   7         13.57         42.87        26.81 o                         
  -8   2   7         29.81         23.17        15.92 o                         
  -7   2   7        151.27        169.23        31.26 o                         
  -6   2   7        400.99        375.61        27.36 o                         
  -5   2   7        102.64         94.23        15.86 o                         
  -4   2   7         58.78         70.78        12.12 o                         
  -3   2   7        237.49        273.88        23.57 o                         
  -2   2   7       1192.92       1327.92        36.94 o                         
  -1   2   7        273.59        263.46        23.48 o                         
   0   2   7        944.00       1102.63        39.51 o                         
   1   2   7        653.20        609.61        17.19 o                         
   2   2   7         46.47         46.38         6.05 o                         
   3   2   7        209.36        219.21        15.35 o                         
   4   2   7         18.85         19.56         7.66 o                         
   5   2   7        351.09        376.33        20.20 o                         
   6   2   7        228.01        250.23        18.89 o                         
   7   2   7         35.33         16.44        12.93 o                         
   8   2   7          0.44         33.30        14.19 o                         
   9   2   7          5.60        -26.24        32.76 o                         
 -10   3   7         19.70         22.67        24.92 o                         
  -9   3   7          0.56        -19.49        19.49 o                         
  -8   3   7         63.65         48.10        17.37 o                         
  -7   3   7        172.06        203.09        22.86 o                         
  -6   3   7        276.69        309.26        26.00 o                         
  -5   3   7       1143.85       1173.57        39.92 o                         
  -4   3   7        564.88        613.16        29.67 o                         
  -3   3   7        363.22        336.76        31.16 o                         
  -2   3   7       1383.77       1350.68        43.49 o                         
  -1   3   7       1334.39       1495.63        35.30 o                         
   0   3   7        812.57        795.95        26.85 o                         
   1   3   7        578.67        549.85        31.88 o                         
   2   3   7        205.97        226.90         9.56 o                         
   3   3   7        507.77        502.86        20.45 o                         
   4   3   7        145.19        139.80        11.41 o                         
   5   3   7        810.34        832.13        26.94 o                         
   6   3   7         13.34          7.36         8.37 o                         
   7   3   7          1.42         -6.47        11.45 o                         
   8   3   7         49.84         -5.68        17.90 o                         
   9   3   7          9.17        -20.90        20.90 o                         
 -10   4   7          0.54        -15.80        27.88 o                         
  -9   4   7         44.51         71.92        29.27 o                         
  -8   4   7         60.93         59.91        19.60 o                         
  -7   4   7        522.18        556.55        37.70 o                         
  -6   4   7       1529.58       1563.03        50.59 o                         
  -5   4   7       1149.65       1203.74        44.56 o                         
  -4   4   7        649.28        619.32        30.10 o                         
  -3   4   7       1815.81       1735.81        48.73 o                         
  -2   4   7        637.59        638.27        23.76 o                         
  -1   4   7        987.21        935.74        25.70 o                         
   0   4   7       1362.27       1427.89        38.74 o                         
   1   4   7       2062.95       2163.97        72.01 o                         
   2   4   7       3793.84       3970.32        86.93 o                         
   3   4   7        199.06        190.65        18.94 o                         
   4   4   7        581.60        598.14        24.39 o                         
   5   4   7         20.94         31.75         9.50 o                         
   6   4   7        236.95        254.97        19.68 o                         
   7   4   7          2.39         13.53        12.81 o                         
   8   4   7          0.08         14.17        18.39 o                         
   9   4   7          6.08          2.94        21.45 o                         
 -10   5   7         33.94          3.51        36.96 o                         
  -9   5   7         77.44         83.57        27.43 o                         
  -8   5   7        104.15        111.23        36.31 o                         
  -7   5   7        446.09        426.24        35.79 o                         
  -6   5   7       1219.57       1271.85        42.50 o                         
  -5   5   7         39.02         26.95        12.25 o                         
  -4   5   7       1089.61       1110.70        39.52 o                         
  -3   5   7        532.44        496.70        23.25 o                         
  -2   5   7       2335.03       2220.12        50.59 o                         
  -1   5   7        121.40        181.34        26.78 o                         
   0   5   7       2672.75       2505.88        56.90 o                         
   1   5   7       4123.16       4306.23       116.43 o                         
   2   5   7        128.45        134.70        13.84 o                         
   3   5   7       1227.32       1216.50        49.37 o                         
   4   5   7         58.15         53.02        14.48 o                         
   5   5   7        481.99        499.15        27.06 o                         
   6   5   7         31.47         40.36         9.82 o                         
   7   5   7         38.59         54.57        16.63 o                         
   8   5   7         24.32         13.16        15.77 o                         
   9   5   7          0.21        -18.83        18.83 o                         
 -10   6   7          1.01         47.00        27.44 o                         
  -9   6   7          6.05         14.97        20.24 o                         
  -8   6   7        117.83         99.77        28.26 o                         
  -7   6   7        205.44        244.82        23.60 o                         
  -6   6   7        526.38        551.69        34.27 o                         
  -5   6   7       2119.38       2230.40        59.38 o                         
  -4   6   7          8.76          3.14         8.02 o                         
  -3   6   7       1804.86       1823.70        45.18 o                         
  -2   6   7       1158.60       1283.38        33.25 o                         
  -1   6   7       1232.20       1191.41        40.34 o                         
   0   6   7        208.71        191.98        19.90 o                         
   1   6   7       2695.13       2625.74        92.54 o                         
   2   6   7       3452.76       3533.86        83.55 o                         
   3   6   7         76.16         70.46        13.81 o                         
   4   6   7        521.11        542.20        35.64 o                         
   5   6   7         22.73         31.29         6.99 o                         
   6   6   7        197.77        228.52        17.48 o                         
   7   6   7        112.56        113.64        17.05 o                         
   8   6   7         15.45          2.99        16.33 o                         
 -10   7   7         73.63         61.03        37.94 o                         
  -9   7   7         10.34         45.65        25.10 o                         
  -8   7   7         67.68         62.26        23.62 o                         
  -7   7   7        372.27        383.22        28.82 o                         
  -6   7   7        699.05        671.71        38.84 o                         
  -5   7   7        187.55        201.39        20.32 o                         
  -4   7   7        263.72        251.48        20.74 o                         
  -3   7   7        864.38        854.23        46.30 o                         
  -2   7   7       1560.85       1639.00        44.98 o                         
  -1   7   7        128.95        138.68        12.52 o                         
   0   7   7       4233.90       4153.55        86.06 o                         
   1   7   7       1404.92       1294.33        47.28 o                         
   2   7   7        230.18        238.65        31.24 o                         
   3   7   7        719.75        693.90        41.05 o                         
   4   7   7         29.12         16.63        14.12 o                         
   5   7   7        709.18        681.87        42.34 o                         
   6   7   7        120.79        118.21        12.47 o                         
   7   7   7        119.66        154.96        18.74 o                         
   8   7   7         69.50         46.52        29.63 o                         
  -9   8   7         45.75         52.99        23.47 o                         
  -8   8   7        470.99        386.75        53.17 o                         
  -7   8   7         10.72         12.70        14.35 o                         
  -6   8   7       1254.01       1264.62        48.02 o                         
  -5   8   7       2339.96       2380.70        68.91 o                         
  -4   8   7        140.93        161.86        16.97 o                         
  -3   8   7       1055.16       1044.91        34.64 o                         
  -2   8   7        571.40        565.52        39.36 o                         
  -1   8   7       2973.22       3086.75        66.14 o                         
   0   8   7        313.31        333.23        23.22 o                         
   1   8   7       2150.37       2182.88        50.98 o                         
   2   8   7       1497.09       1457.31        50.07 o                         
   3   8   7        216.78        261.86        24.70 o                         
   4   8   7        302.08        318.16        29.10 o                         
   5   8   7        210.94        227.29        27.12 o                         
   6   8   7        148.61        107.21        26.16 o                         
   7   8   7        134.15        128.99        15.25 o                         
   8   8   7         14.24         21.06        14.65 o                         
  -9   9   7         54.53         61.58        31.86 o                         
  -8   9   7        143.61        179.84        28.29 o                         
  -7   9   7        820.62        782.82        51.20 o                         
  -6   9   7          9.31         21.86        13.47 o                         
  -5   9   7       1872.20       1893.59        61.07 o                         
  -4   9   7        637.33        685.88        39.77 o                         
  -3   9   7       1247.24       1152.96        41.88 o                         
  -2   9   7       2415.14       2342.65        59.58 o                         
  -1   9   7         70.07         80.87        11.85 o                         
   0   9   7       2595.45       2613.82        56.34 o                         
   1   9   7        523.28        540.43        66.51 o                         
   2   9   7        315.34        324.53        25.49 o                         
   3   9   7        255.74        255.46        25.33 o                         
   4   9   7         48.76         46.80        16.53 o                         
   5   9   7        271.18        235.22        28.24 o                         
   6   9   7        200.64        197.18        36.79 o                         
   7   9   7         25.02          2.85        57.96 o                         
   8   9   7         88.22         81.19        16.56 o                         
  -9  10   7         60.41        -11.88        41.48 o                         
  -8  10   7        428.03        384.73        58.47 o                         
  -7  10   7         98.32        119.63        23.84 o                         
  -6  10   7        790.80        815.29        45.09 o                         
  -5  10   7        487.19        557.33        41.86 o                         
  -4  10   7        398.14        357.17        26.50 o                         
  -3  10   7        700.97        727.59        35.54 o                         
  -2  10   7        174.44        221.11        20.10 o                         
  -1  10   7       1181.66       1212.80        38.83 o                         
   0  10   7        422.13        414.33        20.44 o                         
   1  10   7        975.89       1009.27        42.14 o                         
   2  10   7        696.39        706.66        46.30 o                         
   3  10   7         40.99         46.07        15.61 o                         
   4  10   7        189.76        187.76        24.73 o                         
   5  10   7         22.74          1.36        18.57 o                         
   6  10   7         12.66         25.97        27.14 o                         
   7  10   7         82.55         84.45        35.47 o                         
  -8  11   7         20.95         22.84        23.10 o                         
  -7  11   7        254.21        228.71        30.51 o                         
  -6  11   7         20.15         17.87        16.97 o                         
  -5  11   7        525.15        509.25        37.58 o                         
  -4  11   7         62.91         94.13        18.59 o                         
  -3  11   7        369.33        393.24        30.26 o                         
  -2  11   7        191.26        232.15        22.22 o                         
  -1  11   7          0.09         -6.19         8.44 o                         
   0  11   7        410.46        408.85        21.69 o                         
   1  11   7        643.88        683.53        25.61 o                         
   2  11   7        694.33        699.91        39.90 o                         
   3  11   7        153.29        166.79        23.14 o                         
   4  11   7        247.90        265.47        30.04 o                         
   5  11   7        230.41        258.55        41.18 o                         
   6  11   7          5.45          0.62        23.60 o                         
   7  11   7        107.40         64.69        37.92 o                         
  -8  12   7        160.37        132.56        29.09 o                         
  -7  12   7         90.14        116.35        30.53 o                         
  -6  12   7        616.06        555.89        42.14 o                         
  -5  12   7        204.32        191.90        48.85 o                         
  -4  12   7        997.79        977.73        49.41 o                         
  -3  12   7        439.05        460.78        36.74 o                         
  -2  12   7          5.17          6.57        10.41 o                         
  -1  12   7        162.38        208.34        30.10 o                         
   0  12   7        604.19        551.85        26.25 o                         
   1  12   7        404.63        446.50        19.97 o                         
   2  12   7        531.33        534.93        37.31 o                         
   3  12   7        147.16        215.86        30.34 o                         
   4  12   7        493.33        511.77        70.93 o                         
   5  12   7         33.62          3.06        44.71 o                         
   6  12   7         16.80         17.08        26.60 o                         
   7  12   7         23.79         27.63        30.91 o                         
  -7  13   7        140.74        105.92        26.90 o                         
  -6  13   7          3.14         -8.13        20.59 o                         
  -5  13   7        268.13        287.45        45.11 o                         
  -4  13   7        244.83        268.20        31.54 o                         
  -3  13   7        268.80        226.41        24.85 o                         
  -2  13   7        360.93        405.20        30.13 o                         
  -1  13   7          3.67          5.68        18.08 o                         
   0  13   7        292.68        307.48        24.67 o                         
   1  13   7        563.19        568.51        23.85 o                         
   2  13   7        111.68        127.16        21.63 o                         
   3  13   7         71.31         80.11        27.80 o                         
   4  13   7         16.22          4.88        22.85 o                         
   5  13   7         60.97         44.26        26.96 o                         
   6  13   7          2.66         -8.17        29.19 o                         
  -7  14   7          3.62        -11.37        51.53 o                         
  -6  14   7         55.25        145.68        64.13 o                         
  -5  14   7        131.80         98.12        24.89 o                         
  -4  14   7        110.41        117.93        24.34 o                         
  -3  14   7        348.88        332.30        32.62 o                         
  -2  14   7          0.39          1.86        12.50 o                         
  -1  14   7        164.35        165.75        23.37 o                         
   0  14   7          9.48         21.27        11.84 o                         
   1  14   7        139.80        168.86        17.90 o                         
   2  14   7         48.74         80.48        27.05 o                         
   3  14   7         36.12         33.00        20.54 o                         
   4  14   7        150.83        186.41        36.48 o                         
   5  14   7          1.61        -52.06        56.42 o                         
  -6  15   7          2.29        -24.78        32.38 o                         
  -5  15   7         18.81         35.43        32.62 o                         
  -4  15   7        162.52        174.83        29.11 o                         
  -3  15   7          2.39        -16.55        16.55 o                         
  -2  15   7        303.06        295.49        33.10 o                         
  -1  15   7          4.26         10.34        14.44 o                         
   0  15   7        146.23        152.99        20.56 o                         
   1  15   7        236.70        224.66        20.88 o                         
   2  15   7         39.33         73.42        25.19 o                         
   3  15   7        123.99        108.31        30.35 o                         
   4  15   7          1.54        -18.11        20.78 o                         
   5  15   7         49.97         50.72        33.48 o                         
  -5  16   7         51.23         92.22        84.17 o                         
  -4  16   7         28.44         13.22        24.36 o                         
  -3  16   7          1.14        -20.35        20.35 o                         
  -2  16   7          0.01         19.52        16.58 o                         
  -1  16   7         29.85         60.44        19.96 o                         
   0  16   7         20.92         48.00        16.33 o                         
   1  16   7         72.85         36.62        19.65 o                         
   2  16   7         82.72         53.54        30.61 o                         
   3  16   7          0.07        -18.32        18.32 o                         
   4  16   7         96.51        -15.09        63.51 o                         
  -4  17   7         26.77         78.39        38.22 o                         
  -3  17   7          7.27         34.99        29.00 o                         
  -2  17   7          1.28        -19.54        19.54 o                         
  -1  17   7          3.13          9.17        28.21 o                         
   0  17   7          5.38         74.71        18.64 o                         
   1  17   7         22.28         27.73        16.30 o                         
   2  17   7         14.49         16.99        14.82 o                         
   3  17   7         11.20        -19.84        36.60 o                         
  -3  18   7         44.97         44.85        29.74 o                         
  -2  18   7          1.30        -21.04        21.04 o                         
  -1  18   7          0.35         28.29        67.82 o                         
   0  18   7          1.17          2.89        19.84 o                         
   1  18   7          7.72          8.64        17.95 o                         
 -10   0   8         79.86         59.91        36.00 o                         
  -9   0   8          2.19        -26.74        29.58 o                         
  -8   0   8        490.59        539.67       102.08 o                         
  -7   0   8        495.89        470.58        48.07 o                         
  -6   0   8        769.78        779.60        65.61 o                         
  -5   0   8        156.42        164.84        24.88 o                         
  -4   0   8       5946.63       6158.58       156.40 o                         
  -3   0   8       2937.78       3129.40       110.34 o                         
  -2   0   8       4729.55       5285.38       219.81 o                         
  -1   0   8       3733.14       3567.28       114.20 o                         
   0   0   8       4697.31       4843.42       111.33 o                         
   1   0   8        335.18        284.00        21.97 o                         
   2   0   8        277.88        262.05        21.68 o                         
   3   0   8        458.92        503.02        24.57 o                         
   4   0   8       1262.19       1257.65        43.45 o                         
   5   0   8         26.03         28.21        11.75 o                         
   6   0   8        634.73        639.08        39.11 o                         
   7   0   8        324.57        270.19        29.30 o                         
   8   0   8         66.66         48.99        33.64 o                         
   9   0   8          3.71        -13.50        26.14 o                         
 -10   1   8        223.67        169.15        35.92 o                         
  -9   1   8        740.47        592.94        59.21 o                         
  -8   1   8        279.27        372.46        45.94 o                         
  -7   1   8        946.01       1000.68        47.92 o                         
  -6   1   8        159.38        140.21        22.12 o                         
  -5   1   8       4053.67       3973.66        92.38 o                         
  -4   1   8        438.48        465.45        27.15 o                         
  -3   1   8       5894.83       6150.52       115.94 o                         
  -2   1   8       3041.60       2857.35       125.42 o                         
  -1   1   8         89.05        120.97        13.15 o                         
   0   1   8       5541.29       5241.78       107.42 o                         
   1   1   8        568.70        602.41        18.99 o                         
   2   1   8        824.31        817.79        23.65 o                         
   3   1   8        964.43        996.49        24.57 o                         
   4   1   8        327.00        369.81        18.78 o                         
   5   1   8       1156.83       1188.91        36.24 o                         
   6   1   8         25.87         31.81        10.01 o                         
   7   1   8        285.33        258.31        20.09 o                         
   8   1   8         89.11         74.71        21.72 o                         
   9   1   8          0.26        -20.21        20.21 o                         
 -10   2   8         24.80         -6.48        26.97 o                         
  -9   2   8        105.69        129.02        65.37 o                         
  -8   2   8        646.33        727.40        53.84 o                         
  -7   2   8        520.93        561.65        42.08 o                         
  -6   2   8       1348.30       1368.91        48.53 o                         
  -5   2   8        487.63        558.73        35.43 o                         
  -4   2   8       2694.36       2813.32        77.65 o                         
  -3   2   8       1965.38       2033.78        54.97 o                         
  -2   2   8       1982.55       2064.21        57.13 o                         
  -1   2   8       2632.37       2516.82        59.19 o                         
   0   2   8       1599.15       1665.36        53.65 o                         
   1   2   8        509.57        507.13        16.32 o                         
   2   2   8        330.21        341.72        14.87 o                         
   3   2   8         21.31         33.96         8.02 o                         
   4   2   8       1402.68       1400.71        32.30 o                         
   5   2   8          1.10         19.55         7.53 o                         
   6   2   8        357.51        377.26        22.58 o                         
   7   2   8         93.56         56.55        13.13 o                         
   8   2   8         56.74         20.73        16.41 o                         
   9   2   8          4.10        -20.35        23.73 o                         
 -10   3   8        227.08        224.47        41.31 o                         
  -9   3   8        204.04        211.93        65.49 o                         
  -8   3   8         71.44        153.47        27.28 o                         
  -7   3   8        249.34        246.19        24.70 o                         
  -6   3   8        600.92        590.70        35.54 o                         
  -5   3   8       1517.09       1635.91        49.41 o                         
  -4   3   8        293.93        295.40        22.76 o                         
  -3   3   8       2971.78       3014.93        88.10 o                         
  -2   3   8       2339.55       2322.03        54.17 o                         
  -1   3   8         10.10          7.33         4.91 o                         
   0   3   8       4536.96       4439.95        91.98 o                         
   1   3   8        728.33        752.03        32.42 o                         
   2   3   8        126.63        139.05        10.94 o                         
   3   3   8        638.94        654.50        19.39 o                         
   4   3   8          0.65         17.50         5.93 o                         
   5   3   8        918.10        881.64        31.29 o                         
   6   3   8          0.47         -8.38         8.38 o                         
   7   3   8        107.09        119.77        16.45 o                         
   8   3   8         45.46         47.02        17.23 o                         
 -10   4   8          0.29         13.16        74.36 o                         
  -9   4   8        241.60        239.16        40.18 o                         
  -8   4   8        153.35        144.50        27.42 o                         
  -7   4   8         33.77         48.21        15.18 o                         
  -6   4   8        668.60        814.82        41.31 o                         
  -5   4   8       3252.09       3371.26        82.91 o                         
  -4   4   8       1392.17       1350.10        43.93 o                         
  -3   4   8       2163.10       2269.17        55.81 o                         
  -2   4   8        594.41        531.30        26.46 o                         
  -1   4   8       1971.87       2025.74        54.94 o                         
   0   4   8        615.84        615.08        23.90 o                         
   1   4   8       2741.72       2711.21       116.30 o                         
   2   4   8        431.62        425.77        23.33 o                         
   3   4   8          2.13         12.63         9.09 o                         
   4   4   8        996.01       1013.54        32.38 o                         
   5   4   8         52.40         51.39        10.97 o                         
   6   4   8        145.57        177.39        22.71 o                         
   7   4   8          7.68         10.88        12.31 o                         
   8   4   8         19.16        -17.17        17.17 o                         
 -10   5   8         81.64         14.97        32.02 o                         
  -9   5   8          5.11          1.34        24.20 o                         
  -8   5   8         69.34         59.98        23.65 o                         
  -7   5   8         57.83         87.22        17.91 o                         
  -6   5   8        508.00        554.85        34.72 o                         
  -5   5   8        262.67        260.11        25.11 o                         
  -4   5   8        147.69        140.58        19.19 o                         
  -3   5   8         70.48         76.14        11.76 o                         
  -2   5   8        265.93        333.76        17.91 o                         
  -1   5   8        133.23        141.49        15.59 o                         
   0   5   8       1796.32       1669.14        43.29 o                         
   1   5   8         87.91         91.18        18.84 o                         
   2   5   8        310.36        327.25        17.79 o                         
   3   5   8        180.52        155.65        18.57 o                         
   4   5   8          2.91         13.32        12.25 o                         
   5   5   8        389.57        412.29        23.42 o                         
   6   5   8          4.76         14.55         8.97 o                         
   7   5   8         84.43         69.69        13.40 o                         
   8   5   8         22.31         13.87        16.36 o                         
 -10   6   8         15.89        105.06        68.94 o                         
  -9   6   8        228.24        214.38        39.00 o                         
  -8   6   8         35.49         42.03        22.04 o                         
  -7   6   8        606.05        598.38        39.35 o                         
  -6   6   8         49.67         46.40        16.31 o                         
  -5   6   8        106.35        102.88        15.94 o                         
  -4   6   8        230.26        249.63        24.20 o                         
  -3   6   8       2018.45       2118.14       127.59 o                         
  -2   6   8         87.93        105.18        16.45 o                         
  -1   6   8       2680.23       2798.52       158.22 o                         
   0   6   8         62.65         66.43         9.30 o                         
   1   6   8       2337.47       2378.08        82.13 o                         
   2   6   8        353.63        350.56        18.82 o                         
   3   6   8        101.77        137.03        17.11 o                         
   4   6   8       1149.45       1080.59        46.85 o                         
   5   6   8          0.11          0.43        13.08 o                         
   6   6   8         89.09        113.61        12.70 o                         
   7   6   8          4.77         -0.54        10.48 o                         
   8   6   8          0.08        -14.38        14.38 o                         
  -9   7   8         12.32        -25.04        25.04 o                         
  -8   7   8         84.90        104.35        27.64 o                         
  -7   7   8          5.12          3.81        17.88 o                         
  -6   7   8        100.13         99.29        17.44 o                         
  -5   7   8        812.04        762.50        37.98 o                         
  -4   7   8        569.88        590.67        32.51 o                         
  -3   7   8        500.80        515.75        35.03 o                         
  -2   7   8        550.82        539.92        28.52 o                         
  -1   7   8         20.00         16.48         7.36 o                         
   0   7   8        187.03        191.47        13.35 o                         
   1   7   8        109.57         99.41        19.70 o                         
   2   7   8          0.71         -8.78         8.78 o                         
   3   7   8         69.55         58.58        14.24 o                         
   4   7   8          4.21          2.32        13.17 o                         
   5   7   8         31.98         17.86        15.51 o                         
   6   7   8         13.90        -17.80        17.80 o                         
   7   7   8         18.19         13.33        10.58 o                         
   8   7   8          1.58         -6.54        13.75 o                         
  -9   8   8         37.49         -4.35        28.98 o                         
  -8   8   8         11.11         24.34        19.32 o                         
  -7   8   8         17.01          4.14        14.52 o                         
  -6   8   8          0.84        -10.35        12.78 o                         
  -5   8   8        312.19        305.92        27.17 o                         
  -4   8   8       1499.67       1514.27        45.92 o                         
  -3   8   8       2288.47       2309.96        54.96 o                         
  -2   8   8          1.32          4.24         7.72 o                         
  -1   8   8        533.80        545.26        25.14 o                         
   0   8   8         39.33         38.27         7.19 o                         
   1   8   8        144.18        124.64        25.21 o                         
   2   8   8          2.20         22.55         9.79 o                         
   3   8   8          2.64          9.70        10.19 o                         
   4   8   8        267.25        330.13        30.12 o                         
   5   8   8          5.07          4.29        14.65 o                         
   6   8   8          2.44         11.10        29.60 o                         
   7   8   8         57.58         59.81        28.99 o                         
   8   8   8          0.07        -30.08        30.08 o                         
  -9   9   8         11.12         45.88        28.93 o                         
  -8   9   8          8.25         39.98        24.06 o                         
  -7   9   8         26.94         19.35        21.62 o                         
  -6   9   8         27.36         31.97        15.09 o                         
  -5   9   8         12.72         34.53        12.67 o                         
  -4   9   8          2.47          7.21         9.84 o                         
  -3   9   8        606.96        554.86        31.65 o                         
  -2   9   8          3.96         -3.36         8.98 o                         
  -1   9   8        442.44        417.64        24.29 o                         
   0   9   8         23.89         21.72         9.12 o                         
   1   9   8        102.51         88.61        10.30 o                         
   2   9   8          3.71          7.41         8.22 o                         
   3   9   8         35.78         14.55        12.28 o                         
   4   9   8         64.83         79.08        19.78 o                         
   5   9   8         75.23         57.39        24.58 o                         
   6   9   8         59.64         47.25        27.26 o                         
   7   9   8         43.76         14.90        29.67 o                         
  -9  10   8          0.09         -7.70        32.92 o                         
  -8  10   8         11.99         28.86        24.21 o                         
  -7  10   8          0.48          9.93        17.60 o                         
  -6  10   8          6.54          6.67        13.83 o                         
  -5  10   8          3.94         -7.83        11.72 o                         
  -4  10   8        392.56        353.55        26.34 o                         
  -3  10   8          2.08         -9.53         9.53 o                         
  -2  10   8         74.81         87.25        14.73 o                         
  -1  10   8        505.13        517.08        24.60 o                         
   0  10   8        122.88        129.86        14.00 o                         
   1  10   8         14.84         26.20         8.62 o                         
   2  10   8         90.88         87.89        16.30 o                         
   3  10   8         91.02        113.35        23.41 o                         
   4  10   8         56.16         29.18        20.29 o                         
   5  10   8          0.12         -4.21        21.19 o                         
   6  10   8          2.33         51.95        25.61 o                         
   7  10   8        110.67         81.02        34.21 o                         
  -8  11   8         14.40         46.63        29.90 o                         
  -7  11   8          7.36         -0.91        17.58 o                         
  -6  11   8         26.01         16.36        15.15 o                         
  -5  11   8         36.59         21.96        14.51 o                         
  -4  11   8         45.59         36.02        14.25 o                         
  -3  11   8          0.89         -4.33        11.33 o                         
  -2  11   8         46.56         55.12        13.61 o                         
  -1  11   8         28.90         28.87        10.74 o                         
   0  11   8        223.54        259.84        26.10 o                         
   1  11   8         70.67         51.96        11.89 o                         
   2  11   8         31.43         15.27         9.90 o                         
   3  11   8         29.46         32.27        26.97 o                         
   4  11   8          1.70         -5.07        25.28 o                         
   5  11   8          3.01        -18.16        20.66 o                         
   6  11   8          8.60         38.90        25.37 o                         
   7  11   8          2.49        -35.33        54.88 o                         
  -8  12   8         42.19         54.30        26.53 o                         
  -7  12   8          1.57          1.30        23.12 o                         
  -6  12   8        134.42        156.74        23.87 o                         
  -5  12   8          1.38        -18.42        18.42 o                         
  -4  12   8         89.23        100.69        22.40 o                         
  -3  12   8         91.64         90.56        18.05 o                         
  -2  12   8        417.80        350.33        26.60 o                         
  -1  12   8        798.38        816.14        71.80 o                         
   0  12   8         20.01         21.14        10.57 o                         
   1  12   8        167.53        183.03        22.86 o                         
   2  12   8         14.16         21.10        12.23 o                         
   3  12   8        293.23        283.75        38.74 o                         
   4  12   8         22.07         53.22        22.87 o                         
   5  12   8         50.78         23.11        40.08 o                         
   6  12   8        134.74        103.74        35.00 o                         
  -7  13   8         12.83         15.20        21.33 o                         
  -6  13   8          4.08        -17.97        40.58 o                         
  -5  13   8        176.94        170.41        31.33 o                         
  -4  13   8          4.57        -12.81        15.21 o                         
  -3  13   8        213.69        207.76        28.12 o                         
  -2  13   8        700.99        644.72        36.84 o                         
  -1  13   8          2.50         19.63        10.99 o                         
   0  13   8        569.28        582.72        25.98 o                         
   1  13   8         31.58         30.15        24.66 o                         
   2  13   8         27.31         12.28        13.93 o                         
   3  13   8         13.55        -10.49        21.89 o                         
   4  13   8         19.46         52.82        25.50 o                         
   5  13   8         91.02         37.50        42.55 o                         
   6  13   8          3.70         -7.58        28.29 o                         
  -7  14   8          0.28        -55.01       110.68 o                         
  -6  14   8        253.36        290.85        72.74 o                         
  -5  14   8         51.81         32.75        21.32 o                         
  -4  14   8        167.54        177.69        26.61 o                         
  -3  14   8        363.91        327.10        31.84 o                         
  -2  14   8         83.67         74.21        18.57 o                         
  -1  14   8        811.30        777.53        42.74 o                         
   0  14   8          9.78         -0.30        11.21 o                         
   1  14   8        257.83        308.24        80.14 o                         
   2  14   8          9.66         25.12        15.12 o                         
   3  14   8         98.47         94.72        34.22 o                         
   4  14   8         48.66        -10.14        81.09 o                         
   5  14   8         11.08         37.20        31.59 o                         
  -6  15   8          1.88        -30.73        30.73 o                         
  -5  15   8        208.61        228.93        71.46 o                         
  -4  15   8         29.29         11.55        23.14 o                         
  -3  15   8        241.14        220.00        28.79 o                         
  -2  15   8        510.42        467.88        37.34 o                         
  -1  15   8         38.14         56.83        25.60 o                         
   0  15   8        361.43        352.54        40.32 o                         
   1  15   8        169.15        180.87        21.03 o                         
   2  15   8         17.03         18.64        20.96 o                         
   3  15   8         18.26         41.81        20.42 o                         
   4  15   8         17.91         30.65        25.84 o                         
  -5  16   8          0.73         -0.77        49.64 o                         
  -4  16   8         98.70        146.23        33.71 o                         
  -3  16   8        128.20        121.48        30.62 o                         
  -2  16   8          7.00          4.52        24.21 o                         
  -1  16   8        186.42        203.06        26.44 o                         
   0  16   8         92.64         77.80        18.79 o                         
   1  16   8        107.77         91.61        26.08 o                         
   2  16   8        166.49        123.73        27.20 o                         
   3  16   8         25.13         40.73        21.66 o                         
  -4  17   8         43.61         15.67        36.86 o                         
  -3  17   8         21.83        -23.54        23.54 o                         
  -2  17   8        208.33        225.57        34.17 o                         
  -1  17   8          0.52        -18.84        18.84 o                         
   0  17   8        199.71        246.32        40.21 o                         
   1  17   8        174.97        170.80        21.27 o                         
   2  17   8         10.21         21.75        25.04 o                         
  -1  18   8         81.44         74.15        25.91 o                         
 -10   1   9          0.06        -19.84        19.84 o                         
  -9   1   9         42.66         44.91        30.97 o                         
  -8   1   9          2.99        -10.56        17.17 o                         
  -7   1   9          0.22         -5.31        13.39 o                         
  -6   1   9          0.49         -6.96        10.20 o                         
  -5   1   9        119.21        165.15        18.72 o                         
  -4   1   9          1.88         -3.91         7.95 o                         
  -3   1   9         32.48         32.64         9.23 o                         
  -2   1   9        286.30        335.94        29.45 o                         
  -1   1   9          0.24         -6.21         6.35 o                         
   0   1   9       2016.19       2077.94        42.11 o                         
   1   1   9         20.41         14.11         5.91 o                         
   2   1   9        316.08        345.94        16.88 o                         
   3   1   9          8.74          8.63         7.03 o                         
   4   1   9         46.43         50.55         8.96 o                         
   5   1   9         21.76         25.43         7.89 o                         
   6   1   9         25.76         19.87         9.58 o                         
   7   1   9         56.24         53.27        12.79 o                         
   8   1   9          2.93          9.80        14.42 o                         
 -10   2   9         11.49        -44.05        49.48 o                         
  -9   2   9          0.34         10.04        21.96 o                         
  -8   2   9          2.14         43.68        21.30 o                         
  -7   2   9         68.93         70.64        18.84 o                         
  -6   2   9        135.45        143.81        22.16 o                         
  -5   2   9         79.83         75.98        14.51 o                         
  -4   2   9       1016.86       1062.41        39.50 o                         
  -3   2   9        834.68        829.22        32.26 o                         
  -2   2   9        156.57        153.30        14.55 o                         
  -1   2   9        767.20        806.72        28.54 o                         
   0   2   9         18.21         20.84         8.85 o                         
   1   2   9        521.09        546.61        17.32 o                         
   2   2   9          9.47         38.94         8.03 o                         
   3   2   9        348.38        364.56        17.37 o                         
   4   2   9         53.33         45.55         8.70 o                         
   5   2   9          2.87         -1.08         6.95 o                         
   6   2   9         94.62         91.70        12.68 o                         
   7   2   9          1.93         -1.82        11.16 o                         
   8   2   9         30.38          3.22        16.68 o                         
 -10   3   9         29.14          1.46        33.37 o                         
  -9   3   9        131.02         60.07        28.72 o                         
  -8   3   9         53.44         78.42        23.44 o                         
  -7   3   9         39.50         26.03        15.11 o                         
  -6   3   9         34.02         28.78        12.62 o                         
  -5   3   9       2490.10       2556.57        79.16 o                         
  -4   3   9       1293.27       1286.62        62.98 o                         
  -3   3   9       1345.58       1398.32        47.83 o                         
  -2   3   9       1097.19       1152.15        35.31 o                         
  -1   3   9        373.03        385.30        24.15 o                         
   0   3   9       3395.43       3411.02        77.20 o                         
   1   3   9         92.64        104.96        15.49 o                         
   2   3   9        237.66        243.47        13.69 o                         
   3   3   9        393.59        422.34        15.64 o                         
   4   3   9         14.58         17.81         6.24 o                         
   5   3   9        174.19        174.60        13.65 o                         
   6   3   9          7.03         22.04        12.35 o                         
   7   3   9        262.30        207.14        20.16 o                         
   8   3   9         14.27         -7.51        19.19 o                         
 -10   4   9          0.29        -11.86        33.61 o                         
  -9   4   9         19.89         24.40        23.47 o                         
  -8   4   9         14.42         35.11        21.20 o                         
  -7   4   9         87.29         91.07        17.79 o                         
  -6   4   9         40.04         43.34        14.63 o                         
  -5   4   9          0.29         -1.21         9.34 o                         
  -4   4   9        202.19        248.14        38.50 o                         
  -3   4   9       1971.17       1953.18        68.06 o                         
  -2   4   9        301.44        295.10        18.48 o                         
  -1   4   9       1068.59       1070.78        37.79 o                         
   0   4   9         17.30         30.34         8.69 o                         
   1   4   9        361.35        356.07        20.50 o                         
   2   4   9         93.71         90.08        18.83 o                         
   3   4   9         37.27         44.32        11.66 o                         
   4   4   9        336.95        336.79        17.81 o                         
   5   4   9          1.10         -1.51         8.67 o                         
   6   4   9        238.35        247.79        23.11 o                         
   7   4   9          0.23        -13.67        13.67 o                         
   8   4   9         56.09         31.45        19.89 o                         
 -10   5   9         36.82        -12.65        31.63 o                         
  -9   5   9         10.26          8.88        25.49 o                         
  -8   5   9        320.99        373.44        42.58 o                         
  -7   5   9         36.13         42.66        19.21 o                         
  -6   5   9         80.31         65.12        15.66 o                         
  -5   5   9       1468.03       1517.53        52.03 o                         
  -4   5   9       2277.29       2338.85        68.50 o                         
  -3   5   9        869.15        822.17        31.09 o                         
  -2   5   9       1566.00       1549.72        51.69 o                         
  -1   5   9         42.63         67.26        15.31 o                         
   0   5   9       3624.16       3493.25       104.31 o                         
   1   5   9          2.04         12.33        11.10 o                         
   2   5   9        320.03        322.78        31.98 o                         
   3   5   9       1360.02       1400.42        46.28 o                         
   4   5   9         61.43         69.37        16.51 o                         
   5   5   9        265.53        229.29        25.54 o                         
   6   5   9          8.08         16.47         8.22 o                         
   7   5   9        103.63         77.09        15.72 o                         
   8   5   9         17.89         -0.99        15.52 o                         
  -9   6   9         58.24         -7.73        26.49 o                         
  -8   6   9         66.10         63.80        24.45 o                         
  -7   6   9        413.33        413.66        36.33 o                         
  -6   6   9        382.51        425.50        34.53 o                         
  -5   6   9        139.31        124.48        17.83 o                         
  -4   6   9        137.29        142.94        20.20 o                         
  -3   6   9        954.11        954.12        33.87 o                         
  -2   6   9        180.23        173.24        17.10 o                         
  -1   6   9       1805.26       1865.15        53.86 o                         
   0   6   9        127.16        155.75        18.78 o                         
   1   6   9       2188.67       2156.65        79.11 o                         
   2   6   9        361.43        387.58        40.62 o                         
   3   6   9        254.07        319.53        36.93 o                         
   4   6   9        771.01        858.48        41.61 o                         
   5   6   9          0.46        -22.52        23.32 o                         
   6   6   9        194.12        142.51        26.06 o                         
   7   6   9         24.30         21.23         9.42 o                         
   8   6   9          5.34        -14.30        14.30 o                         
  -9   7   9         15.26        -14.73        23.67 o                         
  -8   7   9        383.18        402.88        53.70 o                         
  -7   7   9        125.99        132.55        24.56 o                         
  -6   7   9         42.86         52.81        15.82 o                         
  -5   7   9       2647.46       2686.80        74.02 o                         
  -4   7   9        416.49        439.17        29.13 o                         
  -3   7   9         86.27        110.04        14.84 o                         
  -2   7   9         10.02         25.36         9.06 o                         
  -1   7   9        482.75        479.85        26.67 o                         
   0   7   9       2426.70       2293.35        53.37 o                         
   1   7   9         10.57         18.11        15.08 o                         
   2   7   9       1140.45       1124.77        58.70 o                         
   3   7   9        998.59       1017.51        39.48 o                         
   4   7   9          5.05         14.53        11.85 o                         
   5   7   9        115.29         90.21        21.98 o                         
   6   7   9          1.08        -19.80        19.80 o                         
   7   7   9         43.46        -17.98        26.92 o                         
  -9   8   9         78.74         57.60        65.05 o                         
  -8   8   9        243.68        254.14        38.84 o                         
  -7   8   9        229.74        311.93        36.28 o                         
  -6   8   9       1658.44       1676.54        56.13 o                         
  -5   8   9        278.56        286.60        26.41 o                         
  -4   8   9       2137.15       2173.96        65.09 o                         
  -3   8   9       1651.32       1714.14        49.58 o                         
  -2   8   9        139.76        146.04        21.90 o                         
  -1   8   9        482.04        481.09        59.16 o                         
   0   8   9         39.05         40.56         6.09 o                         
   1   8   9       1669.46       1710.99        73.72 o                         
   2   8   9        362.52        371.83        39.54 o                         
   3   8   9        248.84        284.38        30.99 o                         
   4   8   9        313.25        293.06        31.44 o                         
   5   8   9         12.98         10.00        16.29 o                         
   6   8   9         33.97         31.10        25.33 o                         
   7   8   9         25.83         33.56        28.87 o                         
  -9   9   9         73.77         59.34        30.08 o                         
  -8   9   9        225.14        260.69        40.68 o                         
  -7   9   9        239.56        235.50        29.22 o                         
  -6   9   9          8.15         22.15        14.42 o                         
  -5   9   9       1130.94       1173.23        48.23 o                         
  -4   9   9        160.55        179.01        18.66 o                         
  -3   9   9        129.46        135.83        17.31 o                         
  -2   9   9        148.72        249.91        30.34 o                         
  -1   9   9        105.93        119.02        15.84 o                         
   0   9   9       1837.13       1912.17        75.69 o                         
   1   9   9         33.46         26.00        18.18 o                         
   2   9   9        628.00        643.76       111.99 o                         
   3   9   9        315.65        329.78        24.80 o                         
   4   9   9         44.06        108.84        18.50 o                         
   5   9   9         24.54         24.17        21.67 o                         
   6   9   9         23.76         38.88        24.75 o                         
   7   9   9         27.23         50.74        32.43 o                         
  -8  10   9        159.46        167.05        57.14 o                         
  -7  10   9        191.67        185.17        35.00 o                         
  -6  10   9        916.59        930.53        46.00 o                         
  -5  10   9          3.19         31.33        13.32 o                         
  -4  10   9       1657.58       1715.47        57.48 o                         
  -3  10   9       1377.56       1475.12        69.25 o                         
  -2  10   9        275.77        266.77        37.52 o                         
  -1  10   9       1588.78       1579.93        48.45 o                         
   0  10   9          0.87         -0.13         7.48 o                         
   1  10   9       1440.36       1556.11        75.91 o                         
   2  10   9        232.16        242.20        15.31 o                         
   3  10   9        174.64        166.91        20.52 o                         
   4  10   9        484.88        515.69        46.04 o                         
   5  10   9         19.92         13.01        21.90 o                         
   6  10   9        144.64        148.58        36.69 o                         
   7  10   9         11.40         -6.26        30.94 o                         
  -8  11   9         79.55         37.42        24.48 o                         
  -7  11   9        235.76        259.33        33.07 o                         
  -6  11   9          0.52          0.62        13.04 o                         
  -5  11   9       1108.65       1244.25        58.12 o                         
  -4  11   9         85.49         80.09        18.78 o                         
  -3  11   9        842.74        833.45        48.80 o                         
  -2  11   9        705.80        767.18        33.63 o                         
  -1  11   9        382.77        381.29        25.14 o                         
   0  11   9        742.06        804.00        31.92 o                         
   1  11   9          2.65          1.49         5.89 o                         
   2  11   9        130.76        148.17        13.95 o                         
   3  11   9        363.44        308.13        31.42 o                         
   4  11   9         16.99        -10.19        27.13 o                         
   5  11   9        150.49        122.23        34.53 o                         
   6  11   9          1.68          7.76        35.15 o                         
  -7  12   9          4.43        -16.42        25.75 o                         
  -6  12   9        170.81        205.99        26.46 o                         
  -5  12   9         10.65         -3.99        17.52 o                         
  -4  12   9       1001.89        906.53        48.54 o                         
  -3  12   9        362.55        382.61        32.14 o                         
  -2  12   9        686.51        611.20        31.47 o                         
  -1  12   9        712.78        708.04        39.73 o                         
   0  12   9          1.05          7.13        10.70 o                         
   1  12   9        327.41        321.22        20.53 o                         
   2  12   9        128.15        157.67        21.76 o                         
   3  12   9          3.79         -5.76        14.65 o                         
   4  12   9        225.20        174.46        30.05 o                         
   5  12   9         27.33         10.74        23.82 o                         
   6  12   9        155.09        165.41        41.09 o                         
  -7  13   9        173.53        125.79        27.56 o                         
  -6  13   9         23.65         21.67        26.26 o                         
  -5  13   9        302.33        285.63        31.91 o                         
  -4  13   9        110.59         69.74        30.17 o                         
  -3  13   9        119.09        109.91        21.66 o                         
  -2  13   9        482.64        499.11        34.16 o                         
  -1  13   9          6.45         22.01        11.53 o                         
   0  13   9        204.55        256.16        26.83 o                         
   1  13   9          0.33          8.05        11.39 o                         
   2  13   9        102.67        112.83        17.21 o                         
   3  13   9        154.66        134.38        20.79 o                         
   4  13   9         16.63         34.31        25.28 o                         
   5  13   9         55.19         -4.02        44.40 o                         
  -6  14   9        108.46         80.26        37.13 o                         
  -5  14   9          0.11        -20.02        20.02 o                         
  -4  14   9        193.58        211.76        28.84 o                         
  -3  14   9         97.44         73.53        25.99 o                         
  -2  14   9         12.93         24.45        14.41 o                         
  -1  14   9        337.71        337.23        27.00 o                         
   0  14   9         21.36         18.87        12.81 o                         
   1  14   9        163.19        163.92        21.12 o                         
   2  14   9         11.80         13.31        12.82 o                         
   3  14   9          0.45         -3.02        21.06 o                         
   4  14   9         47.12         51.03        51.49 o                         
  -5  15   9         17.44        -32.18        32.18 o                         
  -4  15   9          0.86        -22.25        22.25 o                         
  -3  15   9         39.77         51.25        20.00 o                         
  -2  15   9         79.45         70.13        19.18 o                         
  -1  15   9         16.36         -5.80        13.67 o                         
   0  15   9         98.68         97.70        26.37 o                         
   1  15   9          1.77         13.17        16.11 o                         
   2  15   9         29.64         56.97        32.90 o                         
   3  15   9         40.60          9.86        37.21 o                         
   4  15   9          1.46         16.28        24.04 o                         
  -4  16   9         10.28         45.42        24.93 o                         
  -3  16   9         18.86         36.33        22.51 o                         
  -2  16   9          0.77        -16.71        22.52 o                         
  -1  16   9          1.96         15.65        18.94 o                         
   0  16   9          0.04        -15.31        15.31 o                         
   1  16   9          7.51         -6.62        16.80 o                         
   2  16   9          9.47        -14.39        17.50 o                         
   3  16   9          0.11         -8.34        69.99 o                         
  -3  17   9         14.38        -31.82        31.82 o                         
  -2  17   9         60.12         44.46        22.93 o                         
  -1  17   9          0.03        -22.57        22.57 o                         
   0  17   9         34.35         34.80        26.97 o                         
   1  17   9          2.56        -20.08        20.08 o                         
 -10   0  10          3.60         31.13        53.65 o                         
  -9   0  10         35.40         18.51        28.10 o                         
  -8   0  10        329.02        339.20        55.38 o                         
  -7   0  10        148.95         92.70        25.73 o                         
  -6   0  10       1085.89       1199.49        69.48 o                         
  -5   0  10         38.75         47.60        18.36 o                         
  -4   0  10       1358.56       1386.14        85.25 o                         
  -3   0  10        693.57        823.32        50.24 o                         
  -2   0  10       3775.22       3923.04       126.95 o                         
  -1   0  10       3690.13       3903.29       181.80 o                         
   0   0  10        760.72        805.66        34.65 o                         
   1   0  10       2281.54       2188.77        64.82 o                         
   2   0  10       1513.81       1460.67        50.62 o                         
   3   0  10         35.87         51.34        12.69 o                         
   4   0  10        694.65        693.19        37.73 o                         
   5   0  10         52.17         51.32        13.45 o                         
   6   0  10        447.92        422.12        32.80 o                         
   7   0  10          2.16        -15.31        15.31 o                         
   8   0  10        116.32         59.25        25.01 o                         
 -10   1  10        147.52        117.75        39.16 o                         
  -9   1  10         30.46         34.90        21.59 o                         
  -8   1  10        480.11        477.62        44.60 o                         
  -7   1  10        595.71        549.47        36.61 o                         
  -6   1  10         27.14         19.53        13.45 o                         
  -5   1  10       5136.76       5144.94       103.97 o                         
  -4   1  10          7.31          0.81         8.46 o                         
  -3   1  10       3027.22       3066.40        71.73 o                         
  -2   1  10       2243.07       2311.92        71.92 o                         
  -1   1  10       1050.54       1026.62        35.60 o                         
   0   1  10       7381.77       7487.46       117.14 o                         
   1   1  10        110.81        155.01        12.43 o                         
   2   1  10        141.94        145.10        12.12 o                         
   3   1  10        505.67        523.58        22.37 o                         
   4   1  10        212.95        206.52        14.85 o                         
   5   1  10        339.62        356.96        20.02 o                         
   6   1  10         13.50         17.16         9.96 o                         
   7   1  10         90.62         94.45        14.94 o                         
   8   1  10         28.76          5.68        23.37 o                         
 -10   2  10          2.86        -24.15        24.21 o                         
  -9   2  10        112.05        154.76        29.26 o                         
  -8   2  10        484.55        395.14        41.48 o                         
  -7   2  10          7.56         -8.60        13.15 o                         
  -6   2  10       1531.61       1580.32        53.00 o                         
  -5   2  10        100.51         63.56        13.32 o                         
  -4   2  10       1498.65       1596.43        50.91 o                         
  -3   2  10       1625.22       1664.66        48.24 o                         
  -2   2  10       1587.96       1657.00        45.63 o                         
  -1   2  10       6278.24       6358.23       126.81 o                         
   0   2  10        286.55        333.77        24.35 o                         
   1   2  10       3342.32       3429.02        69.87 o                         
   2   2  10        362.66        357.68        16.61 o                         
   3   2  10         99.61        136.85        12.14 o                         
   4   2  10        148.66        160.63        13.23 o                         
   5   2  10         11.53          8.68         8.45 o                         
   6   2  10        189.70        203.67        16.43 o                         
   7   2  10         16.70          5.34        17.87 o                         
   8   2  10         43.83         12.20        21.00 o                         
 -10   3  10         73.02         -1.63        32.66 o                         
  -9   3  10        108.81         73.00        31.75 o                         
  -8   3  10        745.42        717.62        65.06 o                         
  -7   3  10        655.39        640.40        45.31 o                         
  -6   3  10         25.83         39.85        15.67 o                         
  -5   3  10       1958.54       1991.49        62.08 o                         
  -4   3  10        233.05        250.84        22.58 o                         
  -3   3  10         10.10         27.26        10.20 o                         
  -2   3  10        386.71        401.99        28.57 o                         
  -1   3  10        160.39        190.18        28.48 o                         
   0   3  10       2995.13       2999.19        79.29 o                         
   1   3  10        385.79        431.44        25.58 o                         
   2   3  10        391.80        411.12        22.85 o                         
   3   3  10        152.85        180.84        12.31 o                         
   4   3  10        107.71        133.12        11.05 o                         
   5   3  10         20.77         40.61         9.40 o                         
   6   3  10          0.07         21.53         9.90 o                         
   7   3  10         33.66         27.79        13.55 o                         
   8   3  10         10.46        -20.84        20.84 o                         
  -9   4  10        235.45        209.28        40.63 o                         
  -8   4  10         96.91        100.95        27.67 o                         
  -7   4  10        659.11        686.44        52.93 o                         
  -6   4  10        416.84        407.14        33.32 o                         
  -5   4  10        544.74        560.13        40.49 o                         
  -4   4  10        756.64        759.28        36.61 o                         
  -3   4  10        193.52        240.64        21.14 o                         
  -2   4  10        863.59        874.38        30.43 o                         
  -1   4  10       1055.38       1035.36        38.85 o                         
   0   4  10         96.68        110.56        13.71 o                         
   1   4  10        982.40       1038.90        28.83 o                         
   2   4  10        142.73        126.17        22.36 o                         
   3   4  10        293.90        293.33        32.50 o                         
   4   4  10        148.60        154.46        19.24 o                         
   5   4  10         20.37         17.61         9.60 o                         
   6   4  10        142.50        182.14        20.43 o                         
   7   4  10         26.75         25.60        15.21 o                         
   8   4  10         13.91         19.26        24.43 o                         
  -9   5  10         22.51        -15.40        22.95 o                         
  -8   5  10        360.24        383.51        67.28 o                         
  -7   5  10        245.24        311.15        34.17 o                         
  -6   5  10         53.67         78.77        18.24 o                         
  -5   5  10       1003.94       1145.21        50.33 o                         
  -4   5  10         52.45         47.17        17.22 o                         
  -3   5  10        101.77         81.66        18.35 o                         
  -2   5  10        252.18        277.52        29.59 o                         
  -1   5  10         46.39         68.28        14.95 o                         
   0   5  10        966.64        924.69        32.76 o                         
   1   5  10          0.13         10.21        13.52 o                         
   2   5  10        300.78        338.27        34.47 o                         
   3   5  10        735.88        653.54        49.87 o                         
   4   5  10         45.80         63.75        15.15 o                         
   5   5  10        104.06         66.79        23.32 o                         
   6   5  10          7.03         22.61        17.33 o                         
   7   5  10         18.35         20.24        10.71 o                         
  -9   6  10         73.64         80.96        33.98 o                         
  -8   6  10         37.34         21.37        38.63 o                         
  -7   6  10        245.84        241.71        35.32 o                         
  -6   6  10        463.24        467.33        39.71 o                         
  -5   6  10        444.07        483.29        33.71 o                         
  -4   6  10         36.29         38.85        12.93 o                         
  -3   6  10        100.62        107.52        19.76 o                         
  -2   6  10         20.43         31.66        11.87 o                         
  -1   6  10       1398.50       1355.04        44.68 o                         
   0   6  10         31.73         45.98         7.79 o                         
   1   6  10       1428.54       1480.88        65.67 o                         
   2   6  10         22.74         44.66        17.88 o                         
   3   6  10        182.24        171.24        27.57 o                         
   4   6  10        211.46        214.26        24.30 o                         
   5   6  10         51.68         10.43        23.42 o                         
   6   6  10        125.33         75.94        30.06 o                         
   7   6  10          0.39        -11.48        22.47 o                         
  -9   7  10         56.36         -0.29        26.34 o                         
  -8   7  10         12.43         16.92        23.11 o                         
  -7   7  10         85.95         69.13        26.70 o                         
  -6   7  10          1.12         28.50        15.78 o                         
  -5   7  10        167.11        221.71        26.91 o                         
  -4   7  10          9.11         -3.83         9.73 o                         
  -3   7  10        808.38        804.28        40.95 o                         
  -2   7  10        804.06        769.86        37.99 o                         
  -1   7  10       1212.52       1225.96        42.34 o                         
   0   7  10        399.48        392.72        22.95 o                         
   1   7  10          0.04         21.60        15.43 o                         
   2   7  10         21.64         19.55        18.01 o                         
   3   7  10        117.72        161.23        43.67 o                         
   4   7  10         15.91          2.39        12.40 o                         
   5   7  10         32.17          5.67        28.48 o                         
   6   7  10          0.18          9.00        23.03 o                         
   7   7  10          8.95        -26.99        26.99 o                         
  -9   8  10         25.73          2.29        29.55 o                         
  -8   8  10         18.06         22.99        24.82 o                         
  -7   8  10         18.53         54.64        19.93 o                         
  -6   8  10          9.45         22.23        15.99 o                         
  -5   8  10         11.60         19.10        14.96 o                         
  -4   8  10         34.88         25.71        11.31 o                         
  -3   8  10         97.76         95.03        15.68 o                         
  -2   8  10         16.58          0.51        14.07 o                         
  -1   8  10        739.25        699.00        32.28 o                         
   0   8  10         12.39          8.47        20.74 o                         
   1   8  10        292.79        316.31        36.62 o                         
   2   8  10          7.83          7.52        16.51 o                         
   3   8  10          8.33        -14.44        25.95 o                         
   4   8  10          7.22         22.98        13.39 o                         
   5   8  10         21.21         -0.04        17.15 o                         
   6   8  10         62.83         52.66        23.96 o                         
   7   8  10          0.77         -1.95        28.00 o                         
  -8   9  10         22.61         37.51        39.56 o                         
  -7   9  10          0.82        -10.41        19.17 o                         
  -6   9  10         12.48          9.16        15.67 o                         
  -5   9  10          3.53        -11.17        11.17 o                         
  -4   9  10         33.38         49.63        13.18 o                         
  -3   9  10          5.76        -14.97        16.82 o                         
  -2   9  10        427.87        440.15        45.57 o                         
  -1   9  10          7.36          9.19         8.69 o                         
   0   9  10         21.00         26.42        20.17 o                         
   1   9  10         78.37         55.71        23.60 o                         
   2   9  10         21.21         27.22        20.67 o                         
   3   9  10          4.45         20.66        19.14 o                         
   4   9  10          2.82         14.10        22.40 o                         
   5   9  10         15.70         15.27        18.91 o                         
   6   9  10          8.83         18.29        27.22 o                         
  -8  10  10          0.03         44.92        29.25 o                         
  -7  10  10          0.11        -11.37        25.18 o                         
  -6  10  10         32.56         28.21        34.11 o                         
  -5  10  10          2.59          6.58        13.69 o                         
  -4  10  10         39.02         34.24        17.28 o                         
  -3  10  10         13.79         17.00        11.18 o                         
  -2  10  10        158.69        120.93        15.79 o                         
  -1  10  10        779.61        697.22        40.51 o                         
   0  10  10         22.63         16.91        32.18 o                         
   1  10  10         42.25         50.18        21.42 o                         
   2  10  10        100.84        128.41        28.58 o                         
   3  10  10          0.13         50.01        68.14 o                         
   4  10  10         14.21         20.55        20.04 o                         
   5  10  10         10.62         13.61        19.67 o                         
   6  10  10          2.48        -23.77        23.77 o                         
  -7  11  10         13.01         18.28        23.21 o                         
  -6  11  10          0.38        -16.37        16.37 o                         
  -5  11  10         65.73         59.07        23.14 o                         
  -4  11  10         44.15         44.75        17.96 o                         
  -3  11  10        149.36        132.88        26.38 o                         
  -2  11  10         20.82         21.36        17.35 o                         
  -1  11  10          0.40        -13.35        15.73 o                         
   0  11  10        138.35         75.87        50.29 o                         
   1  11  10        241.61        278.64        39.26 o                         
   2  11  10         14.48         46.86        42.55 o                         
   3  11  10         82.48        151.08        58.58 o                         
   4  11  10          8.33         13.10        15.73 o                         
   5  11  10         92.10        112.44        31.76 o                         
   6  11  10          2.30         -1.97        26.00 o                         
  -7  12  10         77.01         76.13        27.27 o                         
  -6  12  10        114.54        144.39        27.51 o                         
  -5  12  10          7.51         16.03        18.47 o                         
  -4  12  10        139.74        136.55        32.05 o                         
  -3  12  10        145.09        115.54        23.74 o                         
  -2  12  10        174.90        197.17        23.59 o                         
  -1  12  10        232.12        253.35        27.93 o                         
   0  12  10         36.88        151.07        52.41 o                         
   1  12  10        476.07        452.64        92.51 o                         
   2  12  10        106.18         83.25        47.48 o                         
   3  12  10         73.45         20.97        41.31 o                         
   4  12  10          2.26        -15.34        21.27 o                         
   5  12  10         17.00         21.38        22.41 o                         
  -6  13  10          0.23         -8.81        21.63 o                         
  -5  13  10          9.59         -7.66        18.96 o                         
  -4  13  10          7.68         14.50        17.21 o                         
  -3  13  10         56.55         52.07        16.73 o                         
  -2  13  10        107.39         88.00        19.20 o                         
  -1  13  10         35.26         17.89        19.47 o                         
   0  13  10        824.91        717.53        26.26 o                         
   1  13  10         61.41         81.40        48.71 o                         
   2  13  10        298.40        178.23        65.37 o                         
   3  13  10         33.63         54.16        10.87 o                         
   4  13  10         27.42         23.11        14.60 o                         
  -6  14  10         66.25         13.91        25.67 o                         
  -5  14  10          6.60        -27.50        27.50 o                         
  -4  14  10        192.33        159.79        26.53 o                         
  -3  14  10        115.81        145.04        34.39 o                         
  -2  14  10        175.98        182.77        38.72 o                         
  -1  14  10        381.96        368.43        42.08 o                         
   0  14  10         20.40         28.02        11.41 o                         
   1  14  10        263.14        250.99        71.54 o                         
   2  14  10         96.92         88.18        48.71 o                         
   3  14  10         55.17         40.46        12.87 o                         
   4  14  10          7.00         29.46        17.05 o                         
  -5  15  10        112.37         56.65        32.43 o                         
  -4  15  10         54.41         27.36        23.83 o                         
  -3  15  10        216.73        234.91        46.09 o                         
  -2  15  10         94.40         93.22        19.22 o                         
  -1  15  10         85.82        103.30        49.93 o                         
   0  15  10        261.35        174.62        31.27 o                         
   1  15  10         66.51         65.21        31.14 o                         
   2  15  10         98.07         79.65        20.32 o                         
   3  15  10        128.36        103.88        18.49 o                         
  -3  16  10         75.04          2.49        28.92 o                         
  -2  16  10        115.47         73.80        22.14 o                         
  -1  16  10        176.18        164.25        26.55 o                         
   0  16  10          0.04        -11.85        22.93 o                         
   1  16  10         65.26         56.30        18.57 o                         
  -9   1  11         16.05         22.74        21.04 o                         
  -8   1  11         28.08          8.11        29.64 o                         
  -7   1  11         19.74         27.43        16.37 o                         
  -6   1  11         29.14         36.25        16.11 o                         
  -5   1  11         91.36         88.16        15.08 o                         
  -4   1  11         12.98         18.70         9.71 o                         
  -3   1  11        309.95        322.02        24.06 o                         
  -2   1  11        129.93        138.94        17.22 o                         
  -1   1  11         26.68         22.38         7.95 o                         
   0   1  11        230.98        236.92        15.96 o                         
   1   1  11         45.92         61.10         9.17 o                         
   2   1  11        238.82        285.51        17.94 o                         
   3   1  11         17.55         20.97         8.25 o                         
   4   1  11         26.12         30.70         8.77 o                         
   5   1  11         20.52         26.46        12.28 o                         
   6   1  11          4.22          7.33         9.88 o                         
   7   1  11          2.06         23.88        12.07 o                         
  -9   2  11          2.46        -18.77        18.77 o                         
  -8   2  11         25.05         37.70        20.56 o                         
  -7   2  11         13.56         19.77        16.15 o                         
  -6   2  11          6.46        -10.12        11.69 o                         
  -5   2  11         67.07         54.94        13.13 o                         
  -4   2  11          1.88         -5.18         8.41 o                         
  -3   2  11        313.64        337.34        24.79 o                         
  -2   2  11        379.63        432.91        26.05 o                         
  -1   2  11       1164.21       1210.41        32.25 o                         
   0   2  11          7.08         -1.85         8.00 o                         
   1   2  11        711.96        747.71        34.64 o                         
   2   2  11        432.36        402.26        17.73 o                         
   3   2  11         83.17         82.60        10.60 o                         
   4   2  11          7.52         10.67         7.89 o                         
   5   2  11          2.77          3.51         8.02 o                         
   6   2  11          6.52         10.22        10.39 o                         
   7   2  11          6.11         -5.09        11.68 o                         
  -9   3  11        116.17         92.19        28.64 o                         
  -8   3  11         98.53         78.26        41.49 o                         
  -7   3  11         48.79         27.75        17.53 o                         
  -6   3  11         13.51         20.14        13.28 o                         
  -5   3  11        157.76        146.07        20.19 o                         
  -4   3  11         40.41         40.61        13.52 o                         
  -3   3  11        806.05        881.15        40.59 o                         
  -2   3  11       1960.77       1893.63        49.53 o                         
  -1   3  11         38.36         42.52        14.60 o                         
   0   3  11       1311.36       1333.10        39.17 o                         
   1   3  11          0.61         -3.59         8.33 o                         
   2   3  11        884.90        882.13        34.27 o                         
   3   3  11        218.66        226.13        15.19 o                         
   4   3  11        179.13        212.06        14.61 o                         
   5   3  11         81.54         82.47        11.19 o                         
   6   3  11          3.84        -11.96        11.96 o                         
   7   3  11          4.34         -6.91        16.34 o                         
  -9   4  11          7.28          8.58        26.56 o                         
  -8   4  11         32.67          3.53        32.08 o                         
  -7   4  11          2.85         22.47        21.62 o                         
  -6   4  11        108.51         83.76        17.36 o                         
  -5   4  11        301.22        267.54        29.98 o                         
  -4   4  11          7.47         13.32        11.38 o                         
  -3   4  11        275.76        296.08        26.11 o                         
  -2   4  11        149.23        185.06        15.38 o                         
  -1   4  11        227.37        215.65        21.20 o                         
   0   4  11          0.80         12.79         7.48 o                         
   1   4  11        641.00        667.10        37.41 o                         
   2   4  11        174.87        216.76        43.24 o                         
   3   4  11        397.83        377.22        37.77 o                         
   4   4  11         10.81         -5.61        15.83 o                         
   5   4  11         10.43         -5.74        23.85 o                         
   6   4  11         10.04         11.73        15.63 o                         
   7   4  11          0.08         13.90        24.48 o                         
  -9   5  11         55.52         43.00        27.23 o                         
  -8   5  11        166.02        132.78        31.63 o                         
  -7   5  11         59.29         40.13        38.09 o                         
  -6   5  11        454.60        449.95        40.81 o                         
  -5   5  11       1131.23       1093.42        60.20 o                         
  -4   5  11       1090.53       1023.45        41.46 o                         
  -3   5  11       1518.33       1600.13        48.60 o                         
  -2   5  11        452.62        508.37        35.22 o                         
  -1   5  11        387.24        420.14        28.71 o                         
   0   5  11       1274.97       1299.71        37.39 o                         
   1   5  11         37.90         46.71        21.55 o                         
   2   5  11       1109.06       1153.59        58.04 o                         
   3   5  11        111.29        126.01        25.21 o                         
   4   5  11        173.98        116.60        26.96 o                         
   5   5  11        195.31        207.33        29.11 o                         
   6   5  11          9.55         -1.09        17.34 o                         
   7   5  11         11.66         34.25        26.06 o                         
  -9   6  11         52.36         21.83        28.49 o                         
  -8   6  11          9.30         44.85        34.22 o                         
  -7   6  11        229.86        224.59        38.98 o                         
  -6   6  11       1067.20       1164.56        51.21 o                         
  -5   6  11        804.75        807.44        48.96 o                         
  -4   6  11       1457.23       1512.15        65.02 o                         
  -3   6  11        353.22        377.02        24.03 o                         
  -2   6  11         29.32         36.45        12.59 o                         
  -1   6  11        233.66        265.87        22.19 o                         
   0   6  11        137.38        151.50        15.79 o                         
   1   6  11        908.19        982.50        55.10 o                         
   2   6  11         90.91         95.15        23.17 o                         
   3   6  11        576.85        580.09        52.84 o                         
   4   6  11        156.62        176.42        35.45 o                         
   5   6  11          1.29          9.92        14.87 o                         
   6   6  11         38.99         36.83        23.14 o                         
   7   6  11          0.40        -24.67        24.67 o                         
  -9   7  11         41.89         16.66        51.16 o                         
  -8   7  11        117.95        116.95        40.75 o                         
  -7   7  11         52.01         45.79        21.76 o                         
  -6   7  11        178.77        179.92        25.82 o                         
  -5   7  11       1632.11       1673.02        56.45 o                         
  -4   7  11         50.21         64.03        18.22 o                         
  -3   7  11       2187.61       2221.34        59.71 o                         
  -2   7  11       1425.66       1582.82        55.50 o                         
  -1   7  11          3.32          1.57         9.27 o                         
   0   7  11        233.44        193.13        29.75 o                         
   1   7  11        226.17        257.35        33.94 o                         
   2   7  11        439.90        479.87        43.51 o                         
   3   7  11        200.29        193.07        36.62 o                         
   4   7  11        154.10        214.67        54.80 o                         
   5   7  11        188.17        172.86        24.88 o                         
   6   7  11          5.66          9.09        22.41 o                         
  -8   8  11        133.82        133.07        35.97 o                         
  -7   8  11        174.19        155.16        30.18 o                         
  -6   8  11        712.28        764.85        53.48 o                         
  -5   8  11        331.03        359.82        29.92 o                         
  -4   8  11       1780.41       1813.83        55.05 o                         
  -3   8  11        691.19        699.62        51.26 o                         
  -2   8  11       2294.04       2295.65        90.73 o                         
  -1   8  11        421.28        451.97        25.16 o                         
   0   8  11       1017.41       1027.02        78.25 o                         
   1   8  11        321.07        357.48        68.69 o                         
   2   8  11         55.29         63.31        23.57 o                         
   3   8  11        446.59        444.84        47.78 o                         
   4   8  11        166.53        168.11        32.34 o                         
   5   8  11         24.52         72.38        43.16 o                         
   6   8  11         60.45         25.80        32.99 o                         
  -8   9  11         11.23         54.33        31.31 o                         
  -7   9  11        146.20        133.18        26.50 o                         
  -6   9  11         90.99        116.71        24.59 o                         
  -5   9  11       1250.76       1217.00        65.74 o                         
  -4   9  11         54.08         51.50        14.54 o                         
  -3   9  11        834.05        915.77        41.31 o                         
  -2   9  11        476.60        567.63        34.68 o                         
  -1   9  11         48.17         62.91        14.41 o                         
   0   9  11         42.26         34.85        20.99 o                         
   1   9  11        316.95        291.30        40.30 o                         
   2   9  11        245.28        243.64        49.56 o                         
   3   9  11        128.38         88.01        27.30 o                         
   4   9  11        124.17         66.60        42.55 o                         
   5   9  11        111.75        119.86        42.24 o                         
   6   9  11          0.03         -7.62        29.91 o                         
  -7  10  11         10.16         25.25        22.98 o                         
  -6  10  11        833.78        777.42        45.58 o                         
  -5  10  11         99.39         60.93        26.82 o                         
  -4  10  11       1034.92       1042.78        55.47 o                         
  -3  10  11        180.45        157.04        29.46 o                         
  -2  10  11        862.71        718.12        48.47 o                         
  -1  10  11       1137.69       1125.62        54.95 o                         
   0  10  11         89.90         49.19        23.74 o                         
   1  10  11        851.56        814.68        63.55 o                         
   2  10  11         92.29        129.35        41.75 o                         
   3  10  11        327.87        328.65        74.01 o                         
   4  10  11        139.28        119.01        53.65 o                         
   5  10  11         11.87        -11.20        27.44 o                         
  -7  11  11         27.96         -7.38        24.12 o                         
  -6  11  11         26.94         53.79        21.93 o                         
  -5  11  11        623.84        574.51        49.97 o                         
  -4  11  11          7.35         -6.69        17.30 o                         
  -3  11  11        565.70        509.62        36.74 o                         
  -2  11  11        683.80        658.53        52.38 o                         
  -1  11  11         41.53         57.85        12.65 o                         
   0  11  11       1003.84        963.72        88.94 o                         
   1  11  11          0.43         29.38        33.18 o                         
   2  11  11        336.75        299.72        75.86 o                         
   3  11  11        165.91        181.92        51.80 o                         
   4  11  11         51.60         60.43        54.88 o                         
   5  11  11         73.26         40.77        24.36 o                         
  -6  12  11        154.04        132.50        73.42 o                         
  -5  12  11          0.56         -6.71        56.81 o                         
  -4  12  11        235.85        244.31        30.79 o                         
  -3  12  11         97.39        105.75        34.23 o                         
  -2  12  11        426.87        447.31        81.03 o                         
  -1  12  11        508.89        459.87        38.42 o                         
   0  12  11         93.51        141.21        59.20 o                         
   1  12  11        455.58        532.20        98.68 o                         
   2  12  11         18.18         28.98        46.25 o                         
   3  12  11        190.70        177.60        68.45 o                         
   4  12  11         85.49        178.21        69.68 o                         
  -6  13  11         21.11         55.74        29.16 o                         
  -5  13  11        283.81        213.31        37.52 o                         
  -4  13  11          1.35        -23.40        23.40 o                         
  -3  13  11        257.05        291.29        65.62 o                         
  -2  13  11        186.23        188.53        32.96 o                         
  -1  13  11        143.86        146.31        17.35 o                         
   0  13  11        364.06        509.97        97.44 o                         
   1  13  11          5.51         25.90        42.55 o                         
   2  13  11         53.44         52.41        53.03 o                         
   3  13  11         10.81         73.38        56.11 o                         
   4  13  11         26.15         33.91        54.88 o                         
  -5  14  11          0.05          0.66        48.10 o                         
  -4  14  11         39.74         -0.20        22.09 o                         
  -3  14  11          9.97         21.41        18.20 o                         
  -2  14  11         88.40         87.71        18.77 o                         
  -1  14  11        167.23        139.69        19.84 o                         
   0  14  11         16.88        -12.95        41.31 o                         
   1  14  11        134.64        220.76        71.53 o                         
   2  14  11          1.16         13.57        42.55 o                         
   3  14  11         48.87         17.88        56.11 o                         
  -4  15  11         31.71          4.31        33.72 o                         
  -3  15  11          5.04         13.65        20.44 o                         
  -2  15  11         54.14         87.39        25.25 o                         
  -1  15  11         10.71        -11.41        11.41 o                         
   0  15  11         64.92        146.76        65.98 o                         
   1  15  11         10.29         54.26        62.89 o                         
   2  15  11         37.16         68.44        51.80 o                         
  -2  16  11         21.98          0.21        20.40 o                         
  -1  16  11         12.20         23.66        15.12 o                         
   0  16  11          0.04         -4.93        57.34 o                         
  -9   0  12        302.31        301.81        55.15 o                         
  -8   0  12         43.89         -3.60        31.17 o                         
  -7   0  12        223.60        211.66        46.33 o                         
  -6   0  12       1741.50       1931.03        86.46 o                         
  -5   0  12          1.70         18.04        15.63 o                         
  -4   0  12        464.86        549.17        46.28 o                         
  -3   0  12       1409.41       1526.47        75.42 o                         
  -2   0  12       2584.89       2618.98        98.54 o                         
  -1   0  12       2254.11       2293.15        85.76 o                         
   0   0  12       1235.46       1193.77        46.22 o                         
   1   0  12       1728.06       1775.06        59.03 o                         
   2   0  12        234.79        279.53        26.77 o                         
   3   0  12       1456.20       1532.93        56.05 o                         
   4   0  12         72.98         61.36        16.76 o                         
   5   0  12          0.83          4.14        23.07 o                         
   6   0  12         90.21         51.21        28.92 o                         
   7   0  12          6.13        -14.07        23.72 o                         
  -9   1  12          0.64        -19.19        19.19 o                         
  -8   1  12        493.52        403.45        41.17 o                         
  -7   1  12         82.77         95.55        23.88 o                         
  -6   1  12        196.05        230.65        26.38 o                         
  -5   1  12        721.20        826.84        65.55 o                         
  -4   1  12          2.50          9.24         9.65 o                         
  -3   1  12       2495.50       2643.96        83.71 o                         
  -2   1  12        480.48        526.94        29.38 o                         
  -1   1  12        841.24        840.69        28.22 o                         
   0   1  12       2195.34       2269.95        46.27 o                         
   1   1  12         41.04         45.29         9.03 o                         
   2   1  12       1599.53       1604.85        39.20 o                         
   3   1  12        274.59        316.18        19.38 o                         
   4   1  12         52.14         69.09        13.19 o                         
   5   1  12         24.53          9.70        10.46 o                         
   6   1  12          2.81         -9.87        21.00 o                         
   7   1  12         26.49          5.13        16.33 o                         
  -9   2  12         94.70         26.36        29.82 o                         
  -8   2  12         55.50         59.43        22.28 o                         
  -7   2  12         78.59        107.22        24.28 o                         
  -6   2  12       1841.63       1920.18        61.20 o                         
  -5   2  12         64.83        110.17        17.11 o                         
  -4   2  12        247.86        350.05        35.93 o                         
  -3   2  12        147.79        165.58        17.91 o                         
  -2   2  12       1045.40       1076.07        39.77 o                         
  -1   2  12        360.63        374.56        21.25 o                         
   0   2  12        606.71        624.47        42.56 o                         
   1   2  12        958.43        990.09        38.87 o                         
   2   2  12        243.19        253.34        14.50 o                         
   3   2  12       1491.26       1448.23        36.31 o                         
   4   2  12         36.53         26.96         8.96 o                         
   5   2  12         35.53         41.17        13.30 o                         
   6   2  12         39.27         52.62        13.02 o                         
   7   2  12          1.64          6.66        14.33 o                         
  -9   3  12         16.28         -1.07        23.87 o                         
  -8   3  12         97.42         69.44        24.12 o                         
  -7   3  12        345.24        284.46        34.35 o                         
  -6   3  12        376.19        377.33        31.25 o                         
  -5   3  12       2088.46       2010.38        64.22 o                         
  -4   3  12         14.51          9.85        12.01 o                         
  -3   3  12       2989.82       2926.72        71.18 o                         
  -2   3  12        470.34        506.79        25.06 o                         
  -1   3  12        325.50        361.47        27.89 o                         
   0   3  12        359.62        375.86        24.24 o                         
   1   3  12         38.64         50.55        12.11 o                         
   2   3  12        508.53        491.82        54.57 o                         
   3   3  12         62.06         45.57        10.98 o                         
   4   3  12        276.74        293.33        16.57 o                         
   5   3  12         25.21         42.41        14.23 o                         
   6   3  12         25.45          9.63        12.53 o                         
   7   3  12          8.03         10.59        18.87 o                         
  -9   4  12          3.06          2.35        21.67 o                         
  -8   4  12          0.52          1.58        17.69 o                         
  -7   4  12        163.57        147.90        37.86 o                         
  -6   4  12       1361.61       1261.04        71.94 o                         
  -5   4  12        438.62        431.62        33.29 o                         
  -4   4  12        808.93        849.43        40.18 o                         
  -3   4  12         29.96         49.00        13.29 o                         
  -2   4  12       2077.60       2132.40        67.07 o                         
  -1   4  12         25.00         17.85        12.64 o                         
   0   4  12       1764.84       1846.43        49.48 o                         
   1   4  12        179.11        176.59        14.02 o                         
   2   4  12         21.01         -4.82        14.89 o                         
   3   4  12        762.17        809.34        52.57 o                         
   4   4  12         26.06         41.56        19.08 o                         
   5   4  12         31.73         12.12        20.15 o                         
   6   4  12         12.04         -5.52        18.73 o                         
  -9   5  12          3.24         -5.33        21.98 o                         
  -8   5  12         88.16         50.80        33.29 o                         
  -7   5  12        202.55        150.53        30.44 o                         
  -6   5  12        324.08        385.88        34.07 o                         
  -5   5  12       1424.73       1440.39        53.31 o                         
  -4   5  12          0.03          7.97        11.07 o                         
  -3   5  12       1726.85       1739.62        52.32 o                         
  -2   5  12        656.22        724.77        38.99 o                         
  -1   5  12        125.44        127.32        17.56 o                         
   0   5  12        321.07        304.54        18.72 o                         
   1   5  12         37.78         64.23        19.77 o                         
   2   5  12        154.73        162.86        26.92 o                         
   3   5  12         85.03         67.75        27.78 o                         
   4   5  12        126.36        119.03        26.16 o                         
   5   5  12         49.19         48.16        38.23 o                         
   6   5  12          0.06        -21.59        21.59 o                         
  -8   6  12         44.78         61.79        31.80 o                         
  -7   6  12         71.74         51.86        37.22 o                         
  -6   6  12        149.21        168.38        26.73 o                         
  -5   6  12        285.86        297.20        28.94 o                         
  -4   6  12        194.83        221.49        25.33 o                         
  -3   6  12          9.70          6.26         8.22 o                         
  -2   6  12          6.20         17.90        11.52 o                         
  -1   6  12         62.74         56.44        12.99 o                         
   0   6  12         38.88         34.80         8.98 o                         
   1   6  12         49.68         88.57        27.67 o                         
   2   6  12         82.53        104.95        23.87 o                         
   3   6  12        339.45        362.75        39.51 o                         
   4   6  12          3.34        -10.44        19.59 o                         
   5   6  12          0.54         32.21        26.49 o                         
   6   6  12         14.23         35.38        22.21 o                         
  -8   7  12         27.82         -4.54        39.91 o                         
  -7   7  12         88.45         87.30        30.60 o                         
  -6   7  12          0.98          2.18        25.54 o                         
  -5   7  12        144.33        162.85        35.51 o                         
  -4   7  12         33.92         57.86        12.89 o                         
  -3   7  12         79.71        113.03        20.91 o                         
  -2   7  12         48.27         33.95        12.69 o                         
  -1   7  12          0.85          0.34        15.40 o                         
   0   7  12        234.45        192.96        31.77 o                         
   1   7  12        414.01        470.76        61.40 o                         
   2   7  12        175.80        186.63        31.63 o                         
   3   7  12         47.49         50.36        22.95 o                         
   4   7  12         94.72         30.40        37.60 o                         
   5   7  12         12.25         46.25        46.86 o                         
   6   7  12          0.03          8.06        20.52 o                         
  -8   8  12          0.13         15.54        26.42 o                         
  -7   8  12         63.19         36.74        29.19 o                         
  -6   8  12          0.74        -26.78        26.78 o                         
  -5   8  12          6.28         -5.16        15.66 o                         
  -4   8  12         13.41         11.74        11.30 o                         
  -3   8  12         15.48         40.62        16.27 o                         
  -2   8  12          3.83         35.61        23.14 o                         
  -1   8  12        122.74        135.29        16.37 o                         
   0   8  12          2.42        -13.82        15.47 o                         
   1   8  12         18.88         -7.05        18.59 o                         
   2   8  12         28.30          9.25        21.72 o                         
   3   8  12        188.66        174.53        35.29 o                         
   4   8  12          0.43        -22.20        41.31 o                         
   5   8  12          7.87         30.83        42.55 o                         
  -7   9  12        181.99        128.12        37.07 o                         
  -6   9  12         70.41         82.80        19.70 o                         
  -5   9  12          8.06         16.97        14.67 o                         
  -4   9  12         29.22         16.50        45.32 o                         
  -3   9  12          7.97         -6.78        18.89 o                         
  -2   9  12         45.48         25.39        13.95 o                         
  -1   9  12          3.44          7.76        13.62 o                         
   0   9  12         49.41         57.25        26.50 o                         
   1   9  12        402.07        401.60        44.13 o                         
   2   9  12         20.40         36.33        40.70 o                         
   3   9  12         28.42         -7.03        30.21 o                         
   4   9  12         36.12        -38.23        38.23 o                         
   5   9  12          1.74        -11.72        50.56 o                         
  -7  10  12         69.01         31.73        43.70 o                         
  -6  10  12          0.06          2.64        16.34 o                         
  -5  10  12          0.10        -21.55        21.55 o                         
  -4  10  12         57.26         43.16        19.48 o                         
  -3  10  12         36.96         55.37        20.53 o                         
  -2  10  12         33.20         22.47        16.20 o                         
  -1  10  12         25.72         37.52        12.38 o                         
   0  10  12          2.88          7.73        33.61 o                         
   1  10  12         37.30         32.89        29.58 o                         
   2  10  12         87.40         22.82        44.40 o                         
   3  10  12         24.03         -3.08        42.55 o                         
   4  10  12          0.03         24.66        34.53 o                         
   5  10  12          4.69        -42.55        44.40 o                         
  -6  11  12          0.44         18.40        19.70 o                         
  -5  11  12         25.29          1.51        30.31 o                         
  -4  11  12         57.17         47.94        19.98 o                         
  -3  11  12         48.20         34.69        45.63 o                         
  -2  11  12          7.03         -6.33        13.14 o                         
  -1  11  12         30.96         25.96         9.36 o                         
   0  11  12          9.62         15.42        35.15 o                         
   1  11  12         79.47        111.61        49.95 o                         
   3  11  12         43.49         -4.93        48.71 o                         
   4  11  12          6.95         40.70        55.50 o                         
  -6  12  12         56.12         13.19        29.27 o                         
  -5  12  12         36.52         77.22        26.06 o                         
  -4  12  12         58.52         31.34        50.12 o                         
  -3  12  12          0.05         14.42        22.96 o                         
  -2  12  12         45.58         23.63        15.63 o                         
  -1  12  12         61.81         53.65        46.25 o                         
   0  12  12          0.81          4.32        46.86 o                         
   1  12  12         39.52        147.37        65.36 o                         
   2  12  12         44.74        -41.31        41.31 o                         
   3  12  12         18.08         77.08        55.50 o                         
   4  12  12         77.27        130.73        69.68 o                         
  -5  13  12        164.98         62.11        31.74 o                         
  -4  13  12          0.91        -19.27        19.27 o                         
  -3  13  12        112.59        136.69        24.08 o                         
  -2  13  12         22.38         -1.58        19.39 o                         
  -1  13  12          5.11          0.00        43.78 o                         
   0  13  12        172.56        190.55        70.30 o                         
   1  13  12          5.44        -25.28        48.71 o                         
   2  13  12        199.77         62.28        49.95 o                         
   3  13  12        114.88         49.33        54.88 o                         
  -4  14  12         45.73         -4.98        27.33 o                         
  -3  14  12          0.78        -13.20        23.89 o                         
  -2  14  12        129.53         80.91        20.15 o                         
  -1  14  12        104.24         57.35        67.21 o                         
   0  14  12         61.96         37.61        53.65 o                         
   1  14  12        248.77        222.62        65.37 o                         
   2  14  12         48.93         98.66        57.35 o                         
  -2  15  12         50.64         13.52        27.68 o                         
  -1  15  12         27.14        -40.70        49.33 o                         
   0  15  12        124.53        109.15        65.98 o                         
  -9   1  13          3.12        -22.32        22.32 o                         
  -8   1  13         94.55        127.57        35.60 o                         
  -7   1  13         64.70         37.15        25.10 o                         
  -6   1  13         53.44         61.78        18.94 o                         
  -5   1  13         90.03         98.66        16.73 o                         
  -4   1  13         90.79         83.67        14.09 o                         
  -3   1  13        106.04        109.39        16.23 o                         
  -2   1  13          0.78         13.33         8.43 o                         
  -1   1  13          0.35          1.49         6.27 o                         
   0   1  13        389.95        409.83        17.54 o                         
   1   1  13        133.17        162.04        14.37 o                         
   2   1  13        142.00        154.08        13.32 o                         
   3   1  13         37.92         28.03         9.78 o                         
   4   1  13         19.46         16.79        10.15 o                         
   5   1  13          4.34         -1.85        10.84 o                         
   6   1  13          5.30         -4.06        15.90 o                         
  -9   2  13         28.63         -9.20        35.14 o                         
  -8   2  13         95.79         75.93        24.47 o                         
  -7   2  13          0.82          3.46        19.58 o                         
  -6   2  13        292.43        265.10        29.47 o                         
  -5   2  13         10.55         13.51        11.96 o                         
  -4   2  13          5.60         26.38        12.10 o                         
  -3   2  13         11.17          5.75        10.87 o                         
  -2   2  13         25.48         13.04        10.95 o                         
  -1   2  13         81.29         64.06        15.46 o                         
   0   2  13         91.75         78.58        14.64 o                         
   1   2  13         41.61         50.95        12.90 o                         
   2   2  13        100.83        112.38        23.32 o                         
   3   2  13        245.14        270.99        16.85 o                         
   4   2  13        159.32        143.60        16.53 o                         
   5   2  13          2.80         -0.85         9.79 o                         
   6   2  13          3.83        -12.14        12.14 o                         
  -8   3  13        245.28        171.60        31.84 o                         
  -7   3  13         65.70         49.35        27.06 o                         
  -6   3  13        135.82        101.01        20.08 o                         
  -5   3  13         10.88        -11.66        11.66 o                         
  -4   3  13        364.90        314.91        26.80 o                         
  -3   3  13        245.21        289.52        23.36 o                         
  -2   3  13        315.28        327.29        19.07 o                         
  -1   3  13        156.55        147.91        18.99 o                         
   0   3  13         91.00         92.95        16.23 o                         
   1   3  13         35.63         36.88         9.55 o                         
   2   3  13         84.18         76.46        13.62 o                         
   3   3  13         70.30         73.71        15.93 o                         
   4   3  13         71.42         67.90        23.07 o                         
   5   3  13         79.60         63.24        26.82 o                         
   6   3  13         42.36         29.14        25.48 o                         
  -8   4  13         73.39         42.48        24.66 o                         
  -7   4  13          1.93        -15.79        15.79 o                         
  -6   4  13         85.01         47.98        20.30 o                         
  -5   4  13         73.28         60.48        15.25 o                         
  -4   4  13        114.17         99.65        16.75 o                         
  -3   4  13          8.82         10.68        11.33 o                         
  -2   4  13        680.51        743.29        53.07 o                         
  -1   4  13        211.89        228.71        22.67 o                         
   0   4  13         43.15         60.39        11.47 o                         
   1   4  13          9.21          1.10         7.33 o                         
   2   4  13         92.34         70.63        20.53 o                         
   3   4  13        430.54        412.81        43.67 o                         
   4   4  13        180.91        148.04        28.33 o                         
   5   4  13         29.25         -6.82        21.76 o                         
   6   4  13         42.41        -25.51        31.70 o                         
  -8   5  13        427.08        434.66        45.83 o                         
  -7   5  13          1.06         13.89        32.66 o                         
  -6   5  13        184.03        178.68        25.45 o                         
  -5   5  13        156.73        159.03        23.19 o                         
  -4   5  13         39.41         24.62        12.48 o                         
  -3   5  13       1954.66       1947.39        58.02 o                         
  -2   5  13         60.85         59.98        17.00 o                         
  -1   5  13        510.16        559.61        31.29 o                         
   0   5  13        222.66        283.62        19.92 o                         
   1   5  13         14.79         19.38        17.31 o                         
   2   5  13        544.76        457.99        86.14 o                         
   3   5  13         18.43         29.37        19.95 o                         
   4   5  13        245.73        224.20        31.15 o                         
   5   5  13         84.35         31.99        40.28 o                         
   6   5  13         31.39         75.23        40.08 o                         
  -8   6  13         47.65         24.70        28.05 o                         
  -7   6  13         99.59         83.08        23.43 o                         
  -6   6  13        110.59        102.98        21.32 o                         
  -5   6  13        336.09        320.71        29.82 o                         
  -4   6  13        956.51        952.06        53.85 o                         
  -3   6  13         15.35         51.31        16.37 o                         
  -2   6  13       1925.60       2002.89        66.34 o                         
  -1   6  13        742.09        731.34        35.01 o                         
   0   6  13         10.52         -0.96         6.99 o                         
   1   6  13          6.22         29.60        18.52 o                         
   2   6  13          0.01        -19.36        19.36 o                         
   3   6  13        565.40        551.86        49.97 o                         
   4   6  13         17.25         -0.91        43.38 o                         
   5   6  13         39.96        114.08        50.56 o                         
  -8   7  13        289.65        218.44        37.00 o                         
  -7   7  13        160.37        148.09        26.36 o                         
  -6   7  13        240.14        244.11        28.35 o                         
  -5   7  13        414.36        487.46        36.98 o                         
  -4   7  13         39.50         65.76        15.23 o                         
  -3   7  13       2482.55       2361.67        99.98 o                         
  -2   7  13        283.46        268.58        26.51 o                         
  -1   7  13        759.82        716.86        33.51 o                         
   0   7  13        668.91        649.69        56.63 o                         
   1   7  13         31.06         29.02        20.17 o                         
   2   7  13        185.02        149.25        43.89 o                         
   3   7  13         23.85         -9.76        26.33 o                         
   4   7  13         89.11         85.27        37.26 o                         
   5   7  13         39.63         11.10        44.40 o                         
  -7   8  13        129.87        104.28        32.54 o                         
  -6   8  13        278.45        218.89        35.71 o                         
  -5   8  13        514.53        504.18        36.54 o                         
  -4   8  13        850.47        911.55        61.89 o                         
  -3   8  13         19.08         33.99        18.13 o                         
  -2   8  13       1661.50       1700.59        60.72 o                         
  -1   8  13        714.64        747.47        45.13 o                         
   0   8  13        779.80        751.33        59.39 o                         
   1   8  13         99.98        100.53        27.49 o                         
   2   8  13        347.31        309.02        48.61 o                         
   3   8  13        544.87        598.11        68.02 o                         
   4   8  13          3.66        -17.88        41.31 o                         
   5   8  13         37.73        -43.16        43.16 o                         
  -7   9  13        206.95        126.41        32.52 o                         
  -6   9  13          2.71        -15.87        19.69 o                         
  -5   9  13        169.11        220.90        26.04 o                         
  -4   9  13          3.54         28.25        23.14 o                         
  -3   9  13       1546.34       1568.54       106.15 o                         
  -2   9  13        431.56        494.07        43.06 o                         
  -1   9  13        572.37        537.93        25.67 o                         
   0   9  13       1067.29        983.76       129.84 o                         
   1   9  13         18.45        -42.55        42.55 o                         
   2   9  13        257.68        232.15        47.25 o                         
   3   9  13         24.12        -39.46        39.46 o                         
   4   9  13         82.17        108.53        57.96 o                         
  -6  10  13        102.10        113.76        46.59 o                         
  -5  10  13         59.61        -13.72        43.47 o                         
  -4  10  13        443.17        419.00        41.74 o                         
  -3  10  13         36.29         71.02        22.99 o                         
  -2  10  13        609.97        602.22        38.36 o                         
  -1  10  13        147.81        208.43        66.60 o                         
   0  10  13        239.43        245.40        53.96 o                         
   1  10  13        187.19        154.17        56.12 o                         
   2  10  13         18.46        -18.50        37.00 o                         
   3  10  13        341.04        382.30        82.64 o                         
   4  10  13         14.63        -45.01        45.63 o                         
  -6  11  13          1.82        -24.17        24.17 o                         
  -5  11  13         13.72          0.63        34.80 o                         
  -4  11  13         16.13          6.67        22.10 o                         
  -3  11  13        499.82        534.10        45.07 o                         
  -2  11  13         65.88         72.92        28.06 o                         
  -1  11  13        263.57        341.59        80.17 o                         
   0  11  13        202.07        324.31        78.93 o                         
   1  11  13          2.88        -43.16        43.16 o                         
   2  11  13        139.19        -21.58        43.78 o                         
   3  11  13         15.76        -45.01        45.01 o                         
  -5  12  13         24.51         60.97        36.87 o                         
  -4  12  13        260.80        267.30        53.34 o                         
  -3  12  13         90.06        155.17        26.10 o                         
  -2  12  13        400.67        352.05        43.89 o                         
  -1  12  13        159.22        291.06        77.08 o                         
   0  12  13        119.59        105.45        51.80 o                         
   1  12  13        170.39         99.90        56.73 o                         
   2  12  13         16.86        -10.48        45.63 o                         
   3  12  13        112.58        266.39        87.56 o                         
  -4  13  13          9.25        -33.91        49.33 o                         
  -3  13  13        201.43        196.15        28.98 o                         
  -2  13  13         16.20         -6.84        14.86 o                         
  -1  13  13        143.57        141.21        54.88 o                         
   0  13  13        139.51        205.96        70.91 o                         
   1  13  13          4.30         84.48        56.73 o                         
   2  13  13        212.25        188.70        72.15 o                         
  -2  14  13          7.64         16.10        16.22 o                         
  -1  14  13          1.22         10.48        53.65 o                         
   0  14  13         19.04         -3.08        49.95 o                         
  -8   0  14         44.09         -0.98        43.78 o                         
  -7   0  14        844.37        682.69        74.69 o                         
  -6   0  14        479.07        518.77        64.04 o                         
  -5   0  14        380.50        388.65        42.95 o                         
  -4   0  14        978.86        961.41        59.52 o                         
  -3   0  14        247.22        233.27        29.58 o                         
  -2   0  14        784.71        719.80        59.84 o                         
  -1   0  14        417.86        451.95        29.55 o                         
   0   0  14        314.01        420.39        34.07 o                         
   1   0  14        371.55        384.37        28.16 o                         
   2   0  14         15.59          6.50        11.83 o                         
   3   0  14        484.50        470.44        34.24 o                         
   4   0  14         80.40         54.21        18.21 o                         
   5   0  14         34.77         49.64        19.50 o                         
  -8   1  14        613.63        575.51        50.95 o                         
  -7   1  14         43.67         67.68        21.32 o                         
  -6   1  14        715.17        644.90        48.89 o                         
  -5   1  14        152.03        173.81        25.25 o                         
  -4   1  14         65.21         40.59        12.55 o                         
  -3   1  14       1069.78       1108.88        41.61 o                         
  -2   1  14         46.18         24.33        16.99 o                         
  -1   1  14        810.95        820.74        30.38 o                         
   0   1  14        338.23        357.31        20.78 o                         
   1   1  14         35.94         42.28        13.53 o                         
   2   1  14        799.09        756.22        25.71 o                         
   3   1  14          3.52          2.65         8.35 o                         
   4   1  14         95.54        112.42        13.85 o                         
   5   1  14        208.43        173.82        17.20 o                         
  -8   2  14         32.80         74.83        25.70 o                         
  -7   2  14        357.39        289.42        35.00 o                         
  -6   2  14        123.91        120.70        36.67 o                         
  -5   2  14        315.49        331.58        27.66 o                         
  -4   2  14       1135.02       1100.08        45.08 o                         
  -3   2  14         47.70         71.19        14.16 o                         
  -2   2  14       1245.74       1267.51        39.62 o                         
  -1   2  14        109.93        141.22        17.25 o                         
   0   2  14        686.92        747.52        37.28 o                         
   1   2  14        143.23        148.10        22.43 o                         
   2   2  14        178.19        204.40        24.20 o                         
   3   2  14        485.16        472.39        30.03 o                         
   4   2  14          0.39         -8.16         8.60 o                         
   5   2  14         72.02         76.14        15.35 o                         
  -8   3  14        593.98        627.53        52.83 o                         
  -7   3  14          3.76        -14.58        18.87 o                         
  -6   3  14        499.74        660.18        49.51 o                         
  -5   3  14        163.39        172.70        23.19 o                         
  -4   3  14          1.02          6.73        10.90 o                         
  -3   3  14       2077.92       2055.64        57.51 o                         
  -2   3  14          3.25         -8.02        14.00 o                         
  -1   3  14       1921.20       1930.25        58.60 o                         
   0   3  14        918.50        855.26        34.77 o                         
   1   3  14        277.87        295.08        21.48 o                         
   2   3  14        908.01        855.53        30.19 o                         
   3   3  14         48.65         20.29        30.10 o                         
   4   3  14         50.14         55.61        30.06 o                         
   5   3  14        103.48         23.02        25.02 o                         
  -8   4  14          1.62         -1.01        22.96 o                         
  -7   4  14        154.59        127.02        26.51 o                         
  -6   4  14         11.47         -6.70        17.02 o                         
  -5   4  14        148.35        174.37        22.64 o                         
  -4   4  14        903.68        798.67        72.89 o                         
  -3   4  14        238.32        234.05        20.81 o                         
  -2   4  14        724.42        745.84        41.64 o                         
  -1   4  14        642.44        659.78        32.49 o                         
   0   4  14        169.64        208.79        19.06 o                         
   1   4  14        106.54        150.55        13.55 o                         
   2   4  14        144.90        171.86        29.27 o                         
   3   4  14        157.25        105.78        27.72 o                         
   4   4  14          0.41         -2.94        22.34 o                         
   5   4  14         56.73         34.81        38.01 o                         
  -8   5  14        356.98        372.03        41.03 o                         
  -7   5  14          2.20         -7.94        19.16 o                         
  -6   5  14        410.03        390.50        39.02 o                         
  -5   5  14        146.45        147.26        22.43 o                         
  -4   5  14          0.90         17.43        15.64 o                         
  -3   5  14       1355.46       1317.56        79.18 o                         
  -2   5  14         12.53         -4.81        12.91 o                         
  -1   5  14        735.74        742.77        50.80 o                         
   0   5  14        222.77        269.88        19.68 o                         
   1   5  14         48.72         38.73        21.54 o                         
   2   5  14        298.53        289.80        36.46 o                         
   3   5  14          0.91         21.12        27.43 o                         
   4   5  14         15.58         14.59        22.62 o                         
   5   5  14         42.06         13.12        34.85 o                         
  -7   6  14        123.14         81.80        23.40 o                         
  -6   6  14          7.61         15.20        18.26 o                         
  -5   6  14         22.79         54.23        21.27 o                         
  -4   6  14        184.64        149.70        17.84 o                         
  -3   6  14          1.02        -16.40        16.40 o                         
  -2   6  14        501.12        571.44        37.24 o                         
  -1   6  14          2.21         12.62        10.86 o                         
   0   6  14          5.18        -16.04        16.04 o                         
   1   6  14          6.97        -12.07        19.39 o                         
   2   6  14         28.79          3.09        20.78 o                         
   3   6  14         19.02         10.90        23.59 o                         
   4   6  14          2.72        -45.63        45.63 o                         
   5   6  14         35.93        -40.70        40.70 o                         
  -7   7  14         13.55        -12.26        22.23 o                         
  -6   7  14        179.65        140.46        26.98 o                         
  -5   7  14          0.65        -13.37        13.37 o                         
  -4   7  14          7.30         12.22        13.58 o                         
  -3   7  14        352.68        353.27        37.87 o                         
  -2   7  14          2.96         28.69        14.79 o                         
  -1   7  14        147.45        176.95        18.06 o                         
   0   7  14         70.84        110.46        26.21 o                         
   1   7  14          0.77        -19.33        21.10 o                         
   2   7  14        100.06         96.44        33.44 o                         
   3   7  14         60.60         58.29        30.95 o                         
   4   7  14         12.93         64.13        45.63 o                         
  -7   8  14         30.33        -32.68        32.85 o                         
  -6   8  14         21.69        -15.84        19.50 o                         
  -5   8  14         78.85         75.60        26.66 o                         
  -4   8  14         52.11         31.94        22.74 o                         
  -3   8  14          3.72          8.82        18.77 o                         
  -2   8  14         10.88        -14.12        14.12 o                         
  -1   8  14         15.93         16.02        22.25 o                         
   0   8  14          0.16         23.41        26.94 o                         
   1   8  14         15.39        -16.13        59.50 o                         
   2   8  14         39.78         41.09        31.82 o                         
   3   8  14         14.18         20.96        42.55 o                         
   4   8  14         15.13         79.54        40.70 o                         
  -6   9  14          3.26         -2.48        24.29 o                         
  -5   9  14          6.97        -12.02        22.52 o                         
  -4   9  14         19.27         23.47        21.84 o                         
  -3   9  14          0.69        -10.93        15.64 o                         
  -2   9  14          0.25          4.42        12.78 o                         
  -1   9  14         12.07        -39.77        39.77 o                         
   0   9  14         33.00         73.97        50.25 o                         
   1   9  14         28.03         22.31        37.31 o                         
   2   9  14          2.97        -33.30        33.30 o                         
   3   9  14         54.46         -1.85        48.71 o                         
  -6  10  14          7.44          4.88        18.33 o                         
  -5  10  14        144.63        165.34        31.56 o                         
  -4  10  14          0.33        -21.34        21.34 o                         
  -3  10  14          2.84        -18.77        18.77 o                         
  -2  10  14         14.09         15.02        14.74 o                         
  -1  10  14         49.02         41.93        48.10 o                         
   0  10  14         13.96         30.21        43.16 o                         
   1  10  14         66.52        144.91        54.26 o                         
   2  10  14          4.52        -40.70        45.01 o                         
   3  10  14         54.83         -3.70        58.58 o                         
  -5  11  14          8.78         18.87        48.16 o                         
  -4  11  14         25.12          2.28        33.33 o                         
  -3  11  14          9.65         -3.56        18.29 o                         
  -2  11  14          7.08         -6.76        13.05 o                         
  -1  11  14          7.69         88.18        59.81 o                         
   0  11  14         17.01        -12.33        42.55 o                         
   1  11  14         11.72         10.48        46.86 o                         
   2  11  14          0.54        -38.85        38.85 o                         
  -4  12  14         45.41        -23.25        23.25 o                         
  -3  12  14          1.61         -3.84        17.87 o                         
  -2  12  14         20.91         27.42        14.29 o                         
  -1  12  14          9.74         38.85        56.73 o                         
   0  12  14         41.94        191.15        67.21 o                         
   1  12  14         22.94         70.91        53.03 o                         
  -2  13  14          0.24        -13.14        13.14 o                         
  -1  13  14         30.26         -4.32        51.18 o                         
  -7   1  15          1.58        -20.57        20.57 o                         
  -6   1  15          7.73         11.45        18.69 o                         
  -5   1  15         55.88         61.39        26.36 o                         
  -4   1  15         12.95         23.53        13.36 o                         
  -3   1  15         56.63         68.87        13.43 o                         
  -2   1  15        127.23        107.90        12.67 o                         
  -1   1  15          5.42          8.09         6.59 o                         
   0   1  15        128.78        144.73        21.50 o                         
   1   1  15          3.51         -1.07        11.28 o                         
   2   1  15         13.93          4.68        13.11 o                         
   3   1  15         10.62          7.70         9.38 o                         
   4   1  15          6.30        -10.85        10.85 o                         
   5   1  15         21.36        -13.18        13.18 o                         
  -7   2  15         78.66         55.43        22.12 o                         
  -6   2  15        243.77        216.44        31.06 o                         
  -5   2  15         28.12         50.83        15.61 o                         
  -4   2  15        363.01        387.71        29.70 o                         
  -3   2  15          0.08        -10.11        10.11 o                         
  -2   2  15        223.76        230.79        13.30 o                         
  -1   2  15         19.53         44.89        13.51 o                         
   0   2  15         54.26         48.89        14.23 o                         
   1   2  15          7.23          8.60        13.22 o                         
   2   2  15         30.69         23.95        13.16 o                         
   3   2  15         49.08         50.07        14.33 o                         
   4   2  15          7.87         -1.54        15.40 o                         
  -7   3  15         66.68         33.17        26.58 o                         
  -6   3  15         86.06         62.94        21.64 o                         
  -5   3  15          4.95        -12.99        12.99 o                         
  -4   3  15         42.03         43.05        26.96 o                         
  -3   3  15        200.07        211.05        19.29 o                         
  -2   3  15        334.44        323.89        35.65 o                         
  -1   3  15        385.60        381.76        28.38 o                         
   0   3  15         24.36         25.81        12.03 o                         
   1   3  15        160.53        190.19        18.11 o                         
   2   3  15          2.28         -8.85         8.85 o                         
   3   3  15         15.39         29.20        21.15 o                         
   4   3  15          0.79        -18.68        22.68 o                         
  -7   4  15        405.11        356.24        42.41 o                         
  -6   4  15        195.69        193.75        28.85 o                         
  -5   4  15         88.48         86.90        18.18 o                         
  -4   4  15        109.57         98.76        18.76 o                         
  -3   4  15         69.71         34.10        17.06 o                         
  -2   4  15        345.06        352.45        41.51 o                         
  -1   4  15         22.72         27.40        12.57 o                         
   0   4  15        507.62        490.78        28.45 o                         
   1   4  15        165.88        170.28        14.07 o                         
   2   4  15         21.61          2.49        20.27 o                         
   3   4  15          1.14         -1.52        21.69 o                         
   4   4  15         23.10          9.45        31.50 o                         
  -7   5  15         32.23          2.86        37.55 o                         
  -6   5  15        341.30        340.79        37.64 o                         
  -5   5  15          2.04         -7.43        13.94 o                         
  -4   5  15        195.05        224.57        21.56 o                         
  -3   5  15        288.57        341.35        52.69 o                         
  -2   5  15         55.45         37.40        28.86 o                         
  -1   5  15        383.45        404.51        27.97 o                         
   0   5  15         80.22        103.73        13.13 o                         
   1   5  15          2.36          6.20        26.31 o                         
   2   5  15         16.52         -8.70        21.00 o                         
   3   5  15          6.53         -5.44        31.56 o                         
   4   5  15         42.12        -10.12        72.14 o                         
  -7   6  15        491.30        480.94        56.62 o                         
  -6   6  15        233.91        179.98        30.56 o                         
  -5   6  15        132.92        124.51        20.29 o                         
  -4   6  15        160.87        194.87        17.99 o                         
  -3   6  15         75.94         92.13        22.51 o                         
  -2   6  15        641.98        659.58        44.52 o                         
  -1   6  15        155.72        177.18        18.61 o                         
   0   6  15        543.39        546.55        52.63 o                         
   1   6  15        359.57        276.36        38.65 o                         
   2   6  15         10.17        -21.02       108.83 o                         
   3   6  15         18.95        -30.74        30.74 o                         
   4   6  15          0.34         48.10        41.31 o                         
  -6   7  15        132.85        151.90        24.15 o                         
  -5   7  15        157.12        174.13        22.67 o                         
  -4   7  15         36.64         -9.35        24.59 o                         
  -3   7  15        948.69        927.02        55.24 o                         
  -2   7  15          3.23        -14.29        14.79 o                         
  -1   7  15       1001.63        954.74        39.61 o                         
   0   7  15        661.59        749.72       112.26 o                         
   1   7  15        136.84         98.02        39.47 o                         
   2   7  15        349.92        297.02        51.00 o                         
   3   7  15         79.96         43.73        39.38 o                         
  -6   8  15         42.40         17.55        45.03 o                         
  -5   8  15         34.94        -19.94        19.94 o                         
  -4   8  15        237.81        201.79        34.19 o                         
  -3   8  15        122.41        101.10        24.03 o                         
  -2   8  15        787.28        766.96        42.72 o                         
  -1   8  15        336.56        344.61        24.37 o                         
   0   8  15        318.72        329.68        54.38 o                         
   1   8  15        539.07        476.94        64.18 o                         
   2   8  15         26.05        -30.83        38.85 o                         
   3   8  15         49.28        -22.82        40.70 o                         
  -5   9  15        235.54        140.22        39.33 o                         
  -4   9  15         18.74         60.65        24.50 o                         
  -3   9  15        461.69        467.85        42.16 o                         
  -2   9  15         12.30         -4.49        16.46 o                         
  -1   9  15        480.20        482.24        98.06 o                         
   0   9  15        335.10        217.70        67.22 o                         
   1   9  15         95.47         64.13        52.41 o                         
   2   9  15        527.11        268.91        75.24 o                         
  -4  10  15         36.61         28.02        24.62 o                         
  -3  10  15        221.38        197.13        33.19 o                         
  -2  10  15        326.11        295.67        41.19 o                         
  -1  10  15         58.11         91.26        59.81 o                         
   0  10  15        140.83         41.32        50.57 o                         
   1  10  15        174.35        166.50        64.75 o                         
   2  10  15         32.83         17.88        53.03 o                         
  -3  11  15         57.67         21.06        34.32 o                         
  -2  11  15         19.95         15.31        13.44 o                         
  -1  11  15        122.09         19.12        53.65 o                         
   0  11  15        128.27        135.05        57.35 o                         
  -7   0  16        426.48        363.06       197.94 o                         
  -6   0  16        123.76        101.52        79.55 o                         
  -5   0  16        402.64        340.82        49.62 o                         
  -4   0  16        619.39        679.56        50.53 o                         
  -3   0  16        217.91        198.05        27.63 o                         
  -2   0  16        132.86        172.23        20.50 o                         
  -1   0  16        115.59        121.48        16.42 o                         
   0   0  16        515.73        510.60        29.52 o                         
   1   0  16        166.04        211.48        16.33 o                         
   2   0  16        289.38        314.11        29.03 o                         
   3   0  16          2.40         -8.33        20.42 o                         
   4   0  16          5.43          4.45        20.75 o                         
  -7   1  16         58.03         43.05        22.82 o                         
  -6   1  16        454.40        375.51        38.70 o                         
  -5   1  16        235.04        215.87        28.86 o                         
  -4   1  16        284.60        287.94        25.67 o                         
  -3   1  16        563.31        566.29        32.88 o                         
  -2   1  16          2.27         -3.26         7.19 o                         
  -1   1  16        153.60        178.86        20.64 o                         
   0   1  16         80.47         74.18        19.96 o                         
   1   1  16        475.05        527.39        33.00 o                         
   2   1  16        279.58        250.71        23.67 o                         
   3   1  16        108.05        108.14        30.44 o                         
   4   1  16         64.43         35.30        18.96 o                         
  -7   2  16        567.92        506.43        46.77 o                         
  -6   2  16        134.79        126.01        25.26 o                         
  -5   2  16        505.19        510.42        78.26 o                         
  -4   2  16        617.57        625.19        36.80 o                         
  -3   2  16        410.42        389.68        26.17 o                         
  -2   2  16        520.86        478.79        30.92 o                         
  -1   2  16        167.40        170.89        18.93 o                         
   0   2  16        521.41        555.33        31.84 o                         
   1   2  16        596.54        570.41        36.46 o                         
   2   2  16         60.46         58.67        14.89 o                         
   3   2  16         86.34         88.32        17.09 o                         
  -6   3  16        422.42        350.58        37.37 o                         
  -5   3  16        134.84        148.35        24.17 o                         
  -4   3  16        477.11        475.95        42.98 o                         
  -3   3  16        683.55        595.22        44.45 o                         
  -2   3  16         26.93         32.28        21.03 o                         
  -1   3  16        240.69        267.84        25.25 o                         
   0   3  16         62.75         68.14        16.74 o                         
   1   3  16        272.74        347.20        32.12 o                         
   2   3  16        425.66        391.40        19.73 o                         
   3   3  16         70.68         67.06        33.03 o                         
  -6   4  16        195.30        196.24        29.97 o                         
  -5   4  16         77.86         46.93        17.17 o                         
  -4   4  16        385.39        407.10        33.84 o                         
  -3   4  16        223.80        225.44        43.78 o                         
  -2   4  16        343.03        325.68        42.55 o                         
  -1   4  16        136.35        151.23        19.21 o                         
   0   4  16        209.24        217.30        20.50 o                         
   1   4  16        466.73        430.10        21.98 o                         
   2   4  16          9.52        -25.13        25.13 o                         
   3   4  16         17.95        -23.76        23.76 o                         
  -6   5  16        207.98        189.90        29.83 o                         
  -5   5  16         28.08        -14.92        14.92 o                         
  -4   5  16        248.30        260.36        29.84 o                         
  -3   5  16        158.03        181.83        45.30 o                         
  -2   5  16          3.91         19.08        18.64 o                         
  -1   5  16        136.59        153.84        19.91 o                         
   0   5  16         67.29         54.55        12.43 o                         
   1   5  16        136.07        121.89        31.81 o                         
   2   5  16         68.45         31.91        39.46 o                         
   3   5  16         46.56         46.66        31.43 o                         
  -6   6  16          0.38        -14.23        27.15 o                         
  -5   6  16        138.11        126.14        26.25 o                         
  -4   6  16         31.93         21.87        19.05 o                         
  -3   6  16         50.25         31.82        21.38 o                         
  -2   6  16         15.33         12.94        16.56 o                         
  -1   6  16        105.72        116.55        17.32 o                         
   0   6  16         87.06         54.30        62.90 o                         
   1   6  16        112.14         65.13        32.05 o                         
   2   6  16         20.25         20.30        44.70 o                         
   3   6  16          0.50        -17.27        48.10 o                         
  -5   7  16          1.64        -12.30        20.45 o                         
  -4   7  16        223.92        218.85        29.90 o                         
  -3   7  16          8.48        -21.42        21.42 o                         
  -2   7  16         15.56         -8.14        15.29 o                         
  -1   7  16         51.81         39.26        20.92 o                         
   0   7  16         16.28         60.45        33.69 o                         
   1   7  16         50.92        -13.05        29.43 o                         
   2   7  16          7.40        -26.00        31.67 o                         
  -5   8  16         76.19         -0.41        45.94 o                         
  -4   8  16         57.70         -0.17        28.75 o                         
  -3   8  16         18.49        -18.56        19.87 o                         
  -2   8  16          6.65        -15.41        23.55 o                         
  -1   8  16          0.54        -38.85        38.85 o                         
   0   8  16         11.63         92.49        58.58 o                         
   1   8  16          0.07        -39.46        39.46 o                         
  -4   9  16          5.62         14.04        23.77 o                         
  -3   9  16          3.56        -20.27        20.27 o                         
  -2   9  16         13.73         -6.44        15.77 o                         
  -1   9  16          0.86        -45.63        45.63 o                         
   0   9  16          4.85        -47.48        47.48 o                         
   1   9  16         30.31         32.06        51.18 o                         
  -2  10  16         16.73         20.99        13.23 o                         
  -1  10  16          0.00        -43.78        43.78 o                         
  -6   1  17         19.88          0.83        20.84 o                         
  -5   1  17          5.25          9.96        17.18 o                         
  -4   1  17          1.40        -16.82        16.82 o                         
  -3   1  17          3.77        -11.39        11.39 o                         
  -2   1  17          5.01          4.16        15.15 o                         
  -1   1  17          7.78         25.55        10.82 o                         
   0   1  17         15.78         -5.37        24.74 o                         
   1   1  17         48.62         28.90        18.00 o                         
   2   1  17         13.73        -13.38        13.38 o                         
  -5   2  17        305.77        258.78        31.49 o                         
  -4   2  17         81.25         61.50        17.58 o                         
  -3   2  17          0.29         -1.02        13.74 o                         
  -2   2  17         73.06         60.05        20.43 o                         
  -1   2  17          2.71          6.60        12.53 o                         
   0   2  17        256.51        260.17        39.42 o                         
   1   2  17          2.30         -5.30        15.58 o                         
   2   2  17        129.83         66.59        18.37 o                         
  -5   3  17          3.64        -15.56        15.56 o                         
  -4   3  17         45.65         31.36        20.60 o                         
  -3   3  17         21.98         -6.70        17.16 o                         
  -2   3  17          8.74        -15.01        18.35 o                         
  -1   3  17         86.68        113.63        19.60 o                         
   0   3  17          0.11          2.68        19.11 o                         
   1   3  17        127.45        120.65        19.67 o                         
   2   3  17          8.80        -11.05        24.54 o                         
  -5   4  17        463.31        422.20        36.82 o                         
  -4   4  17        237.57        210.33        32.13 o                         
  -3   4  17        139.40        112.68        35.02 o                         
  -2   4  17        177.98        191.59        21.97 o                         
  -1   4  17          0.23         10.41        23.34 o                         
   0   4  17        342.83        339.45        26.16 o                         
   1   4  17         32.23        140.81        37.04 o                         
   2   4  17        127.23         74.82        31.04 o                         
  -5   5  17        176.70        183.33        25.19 o                         
  -4   5  17         61.73          2.45        22.52 o                         
  -3   5  17         34.92         -1.06        18.88 o                         
  -2   5  17        119.24        161.39        24.31 o                         
  -1   5  17        195.75        164.30        21.78 o                         
   0   5  17          2.20          9.68        10.33 o                         
   1   5  17        204.13        161.77        42.19 o                         
  -4   6  17        154.66         89.14        26.02 o                         
  -3   6  17        117.65         60.53        21.38 o                         
  -2   6  17         83.01        111.31        27.59 o                         
  -1   6  17          0.76         -6.17        13.25 o                         
   0   6  17        268.41        143.43        99.90 o                         
   1   6  17        122.20        -47.69        65.67 o                         
  -3   7  17         75.69         82.57        25.89 o                         
  -2   7  17         62.69         46.91        21.27 o                         
  -1   7  17        245.94        245.03        74.28 o                         
   0   7  17         53.97         61.98        39.18 o                         
  -2   8  17         97.87        106.70        21.07 o                         
  -1   8  17          7.59        -42.55        42.55 o                         
  -4   0  18        131.02         93.57        30.80 o                         
  -3   0  18        329.22        303.43        66.42 o                         
  -2   0  18        196.32        232.90        19.83 o                         
  -1   0  18         22.16         81.39        43.78 o                         
   0   0  18        130.25        143.68        54.26 o                         
   1   0  18         15.75         33.91        39.46 o                         
  -4   1  18        488.25        423.37        43.36 o                         
  -3   1  18        239.99        262.61        27.35 o                         
  -2   1  18         92.31         97.89        17.54 o                         
  -1   1  18        361.38        348.42        23.67 o                         
   0   1  18          3.40        -14.77        14.77 o                         
   1   1  18         65.22         62.88        25.87 o                         
  -4   2  18        383.65        422.31        34.71 o                         
  -3   2  18        206.83        183.07        54.21 o                         
  -2   2  18        438.37        459.27        31.37 o                         
  -1   2  18          1.14        -14.47        14.47 o                         
   0   2  18        294.66        312.93        38.75 o                         
  -3   3  18        138.43         92.67        22.17 o                         
  -2   3  18         25.59         28.50        23.51 o                         
  -1   3  18        553.94        505.46        32.97 o                         
   0   3  18          9.16         27.54        16.83 o                         
  -3   4  18         66.59         30.29        21.14 o                         
  -2   4  18        217.31        191.50        22.51 o                         
  -1   4  18          6.04          3.59        21.89 o                         
   0   4  18        275.76        282.86        27.46 o                         
  -2   5  18         67.68         48.00        19.11 o                         
                                                                                
